# Supplementary material for: Chiral crystallization of a zinc(II) complex
Source: Acta Crystallogr E Crystallogr Commun. 2021 Apr 23;77(Pt 5):542–6. doi: 10.1107/S2056989021003650 (PMC8100267; doi:10.1107/S2056989021003650)
Supplement: Supplementary file 1 [file e-77-00542-sup1.cif]

##############################################################################
#                                                                            #
# This CIF contains the data in a paper accepted for publication in          #
# Acta Crystallographica Section E. It conforms to the requirements of       #
# Notes for Authors for Acta Crystallographica Section E, and has been       #
# peer reviewed under the auspices of the IUCr Commission on Journals.       #
#                                                                            #
# Full details of the Crystallographic Information File format               #
# are given in the paper "The Crystallographic Information File (CIF):       #
# a New Standard Archive File for Crystallography" by S. R. Hall, F. H.      #
# Allen and I. D. Brown [Acta Cryst. (1991), A47, 655-685].                  #
#                                                                            #
# The current version of the core CIF dictionary is obtainable from          #
# ftp://ftp.iucr.org/pub/cif_core.dic.                                       #
#                                                                            #
# Software is freely available for graphical display of the structure(s)     #
# in this CIF. For information consult the CIF software page                 #
# http://www.iucr.org/resources/cif/software.                                #
#                                                                            #
# This file may be used for bona fide research purposes within the           #
# scientific community so long as proper attribution is given to the journal # 
# article from which it was obtained.                                        #
#                                                                            #
##############################################################################
data_1R
_audit_creation_method     'APEX3 v2017.3-0'
_journal_date_recd_electronic     2021-03-10
_journal_date_accepted     2021-04-05
_journal_name_full     'Acta Crystallographica, Section E'
_journal_year     2021
_journal_volume     77
_journal_issue      5
_journal_page_first     542
_journal_page_last     546
_journal_paper_category     GM
_journal_paper_doi     10.1107/S2056989021003650
_journal_coeditor_code     JY2006
_publ_contact_author_name     'Takashiro Akitsu'
_publ_contact_author_address
;
Department of Chemistry
Faculty of Science
Tokyo University of Science
1-3 Kagurazaka
Shinjuku-ku
Tokyo 162-8601
Japan
;
_publ_contact_author_email     'akitsu2@rs.tus.ac.jp'
_publ_contact_author_fax     '(81) 3 5261 4631'
_publ_contact_author_phone     '(81) 3 5228 8271'
_publ_section_title
;
Chiral crystallization of a zinc(II) complex
;
loop_
    _publ_author_name
    _publ_author_footnote
    _publ_author_address
    'Shabana Noor' .
;
Department of Applied Sciences & Humanities
Faculty of Engineering & Technology
Jamia Millia Islamia
New Delhi-110025
India
;
    'Suda, Shintaro' .
;
Department of Chemistry
Faculty of Science
Tokyo University of Science
1-3 Kagurazaka
Shinjuku-ku
Tokyo 162-8601
Japan
;
    'Haraguchi, Tomoyuki' .
;
Department of Chemistry
Faculty of Science
Tokyo University of Science
1-3 Kagurazaka
Shinjuku-ku
Tokyo 162-8601
Japan
;
    'Fehmeeda Khatoon' .
;
Department of Applied
Sciences and Humanities ,
Faculty of Engineering and Technology,
Jamia Millia Islamia,
New Delhi - 110025
India
;
    'Akitsu, Takashiro' .
;
Department of Chemistry
Faculty of Science
Tokyo University of Science
1-3 Kagurazaka
Shinjuku-ku
Tokyo 162-8601
Japan
;
_publ_section_synopsis
;
In this paper, we report on the chiral crystallization of achiral molecules.
;
data_I
_audit_creation_method     'SHELXL-2016/6'
_chemical_name_systematic
;\
{6,6'-Dimethoxy-2,2'-[(4-azaheptane-1,7-diyl)bis(nitrilomethanylidyne)]\
diphenolato}zinc(II) methanol monosolvate
;
_chemical_name_common     ?
_chemical_formula_moiety     'C22 H27 N3 O4 Zn, C1 H4 O1'
_chemical_formula_sum     'C23 H31 N3 O5 Zn'
_chemical_formula_iupac     '[Zn (C22 H27 N3 O4)], C1 H4 O1'
_chemical_formula_weight     494.88
_chemical_melting_point     ?
_chemical_absolute_configuration     ?
_space_group_crystal_system     orthorhombic
_space_group_name_H-M_alt     'P n a 21'
_space_group_name_Hall     'P 2c -2n'
loop_
    _space_group_symop_operation_xyz
    'x, y, z'
    '-x, -y, z+1/2'
    'x+1/2, -y+1/2, z'
    '-x+1/2, y+1/2, z+1/2'
_cell_length_a     14.5937(6)
_cell_length_b     11.4425(5)
_cell_length_c     13.5794(5)
_cell_angle_alpha     90
_cell_angle_beta     90
_cell_angle_gamma     90
_cell_volume     2267.60(16)
_cell_formula_units_Z     4
_cell_measurement_reflns_used     3270
_cell_measurement_theta_min     2.2147
_cell_measurement_theta_max     23.9291
_cell_measurement_temperature     293.(2)
_exptl_crystal_description     prism
_exptl_crystal_colour     yellow
_exptl_crystal_size_max     0.525
_exptl_crystal_size_mid     0.491
_exptl_crystal_size_min     0.454
_exptl_crystal_density_diffrn     1.450
_exptl_crystal_density_meas     ?
_exptl_crystal_density_method     'not measured'
_exptl_crystal_F_000     1040
_exptl_absorpt_coefficient_mu     1.123
_exptl_absorpt_correction_type     multi-scan
_exptl_absorpt_process_details
;
(SADABS; Bruker, 2017)
;
_exptl_absorpt_correction_T_min     0.53
_exptl_absorpt_correction_T_max     0.63
_exptl_special_details
;
;
_diffrn_ambient_temperature     293.(2)
_diffrn_source     ?
_diffrn_radiation_type     MoK\a
_diffrn_radiation_wavelength     0.71073
_diffrn_radiation_monochromator     ?
_diffrn_measurement_device_type     'Bruker APEXIII CCD'
_diffrn_measurement_method     '\f and \w scans'
_diffrn_detector_area_resol_mean     7.3910
_diffrn_reflns_number     28025
_diffrn_reflns_av_R_equivalents     0.0354
_diffrn_reflns_av_unetI/netI     0.0449
_diffrn_reflns_theta_min     2.26
_diffrn_reflns_theta_max     31.24
_diffrn_reflns_theta_full     31.24
_diffrn_measured_fraction_theta_max     0.885
_diffrn_measured_fraction_theta_full     0.999
_diffrn_reflns_limit_h_min     -21
_diffrn_reflns_limit_h_max     20
_diffrn_reflns_limit_k_min     -16
_diffrn_reflns_limit_k_max     16
_diffrn_reflns_limit_l_min     -18
_diffrn_reflns_limit_l_max     18
_refine_special_details
;
 Reflections were merged by SHELXL according to the crystal
 class for the calculation of statistics and refinement.
 _reflns_Friedel_fraction is defined as the number of unique
 Friedel pairs measured divided by the number that would be
 possible theoretically, ignoring centric projections and
 systematic absences.
;
_reflns_number_total     6099
_reflns_number_gt     4682
_reflns_threshold_expression     'I > 2\s(I)'
_refine_ls_structure_factor_coef     Fsqd
_refine_ls_matrix_type     full
_refine_ls_R_factor_all     0.0539
_refine_ls_R_factor_gt     0.0350
_refine_ls_wR_factor_gt     0.0791
_refine_ls_wR_factor_ref     0.0865
_refine_ls_goodness_of_fit_ref     1.043
_refine_ls_restrained_S_all     1.043
_refine_ls_number_reflns     6099
_refine_ls_number_parameters     294
_refine_ls_number_restraints     1
_refine_ls_number_constraints     ?
_refine_ls_hydrogen_treatment     constr
_refine_ls_weighting_scheme     calc
_refine_ls_weighting_details
                      'w=1/[\s^2^(Fo^2^)+(0.0516P)^2^] where P=(Fo^2^+2Fc^2^)/3'
_atom_sites_solution_hydrogens     geom
_atom_sites_solution_primary     dual
_atom_sites_solution_secondary     ?
_refine_ls_shift/su_max     0.001
_refine_ls_shift/su_mean     0.000
_refine_diff_density_max     0.560
_refine_diff_density_min     -0.466
_refine_ls_extinction_method
;
SHELXL-2016/6 (Sheldrick 2015b)
;
_refine_ls_extinction_coef     0.0091(12)
_refine_ls_abs_structure_details
;
Flack <i>x</i> determined using 1852 quotients
[(<i>I</i>^+^)-(<i>I</i>^-^)]/[(<i>I</i>^+^)+(<i>I</i>^-^)]
(Parsons <i>et al.</i>,  2013)
;
_refine_ls_abs_structure_Flack     0.006(5)
loop_
    _atom_type_symbol
    _atom_type_description
    _atom_type_scat_dispersion_real
    _atom_type_scat_dispersion_imag
    _atom_type_scat_source
    'C' 'C' 0.0033 0.0016
                         'International Tables Vol C Tables 4.2.6.8 and 6.1.1.4'
    'H' 'H' 0.0000 0.0000
                         'International Tables Vol C Tables 4.2.6.8 and 6.1.1.4'
    'N' 'N' 0.0061 0.0033
                         'International Tables Vol C Tables 4.2.6.8 and 6.1.1.4'
    'O' 'O' 0.0106 0.0060
                         'International Tables Vol C Tables 4.2.6.8 and 6.1.1.4'
    'Zn' 'Zn' 0.2839 1.4301
                         'International Tables Vol C Tables 4.2.6.8 and 6.1.1.4'
_computing_data_collection
;
APEX3 (Bruker, 2017)
;
_computing_cell_refinement
;
APEX3 (Bruker, 2017)
;
_computing_data_reduction
;
SAINT (Bruker, 2017)
;
_computing_structure_solution
;
<i>SHELXT2014/5</i> (Sheldrick, 2015a)
;
_computing_structure_refinement
;
<i>SHELXL2016/6</i> (Sheldrick, 2015b)
;
_computing_molecular_graphics
;
<i>shelXle</i> (H\"ubschle <i>et al.</i>,  2011)
;
_computing_publication_material
;
SHELXTL (Sheldrick, 2008)
;
loop_
    _atom_site_type_symbol
    _atom_site_label
    _atom_site_fract_x
    _atom_site_fract_y
    _atom_site_fract_z
    _atom_site_U_iso_or_equiv
    _atom_site_adp_type
    _atom_site_calc_flag
    _atom_site_occupancy
    _atom_site_disorder_assembly
    _atom_site_disorder_group
    Zn Zn1 0.52170(2) 0.52816(3) 0.56294(4) 0.04284(12) Uani d 1 . .
    O O1 0.40493(18) 0.1936(2) 0.4333(2) 0.0724(8) Uani d 1 . .
    N N1 0.65984(15) 0.4787(2) 0.5612(3) 0.0493(5) Uani d 1 . .
    C C1 0.3627(3) 0.1110(5) 0.3702(4) 0.0857(13) Uani d 1 . .
    H H1A 0.396883 0.10538 0.310017 0.129 Uiso calc 1 . .
    H H1B 0.301217 0.135516 0.355979 0.129 Uiso calc 1 . .
    H H1C 0.361408 0.036045 0.401999 0.129 Uiso calc 1 . .
    O O2 0.48708(13) 0.3687(2) 0.52144(19) 0.0520(5) Uani d 1 . .
    N N2 0.5413(2) 0.5782(3) 0.7143(2) 0.0650(8) Uani d 1 . .
    H H2 0.529572 0.662482 0.715739 0.078 Uiso calc 1 . .
    C C2 0.4980(2) 0.1835(3) 0.4463(3) 0.0549(8) Uani d 1 . .
    O O3 0.53164(12) 0.6620(2) 0.46866(16) 0.0457(5) Uani d 1 . .
    N N3 0.38225(17) 0.5711(2) 0.58014(19) 0.0486(6) Uani d 1 . .
    C C3 0.5487(3) 0.0903(3) 0.4162(3) 0.0693(10) Uani d 1 . .
    H H3 0.520034 0.028129 0.38465 0.083 Uiso calc 1 . .
    C C4 0.6437(3) 0.0868(3) 0.4321(3) 0.0720(10) Uani d 1 . .
    H H4 0.677466 0.021275 0.414127 0.086 Uiso calc 1 . .
    O O4 0.58178(14) 0.7754(2) 0.30994(16) 0.0545(5) Uani d 1 . .
    C C5 0.6856(2) 0.1802(3) 0.4741(3) 0.0610(8) Uani d 1 . .
    H H5 0.74875 0.179029 0.483288 0.073 Uiso calc 1 . .
    O O5 0.5841(3) 0.8341(4) 0.5950(4) 0.140(2) Uani d 1 . .
    H H5A 0.581512 0.801846 0.541104 0.21 Uiso calc 1 . .
    C C6 0.5391(2) 0.2829(3) 0.4930(2) 0.0453(6) Uani d 1 . .
    C C7 0.6353(2) 0.2785(3) 0.5037(2) 0.0479(6) Uani d 1 . .
    C C8 0.68830(19) 0.3763(3) 0.54147(19) 0.0502(7) Uani d 1 . .
    H H8 0.750228 0.362278 0.552506 0.06 Uiso calc 1 . .
    C C9 0.7273(3) 0.5641(4) 0.5954(3) 0.0735(11) Uani d 1 . .
    H H9A 0.731688 0.625957 0.54678 0.088 Uiso calc 1 . .
    H H9B 0.786656 0.526017 0.59861 0.088 Uiso calc 1 . .
    C C10 0.7079(3) 0.6176(5) 0.6924(4) 0.0995(17) Uani d 1 . .
    H H10A 0.763926 0.615887 0.730831 0.119 Uiso calc 1 . .
    H H10B 0.692303 0.698978 0.681751 0.119 Uiso calc 1 . .
    C C11 0.6358(4) 0.5649(5) 0.7506(3) 0.0890(14) Uani d 1 . .
    H H11A 0.638748 0.597758 0.816366 0.107 Uiso calc 1 . .
    H H11B 0.648732 0.48201 0.756321 0.107 Uiso calc 1 . .
    C C13 0.4737(4) 0.5284(4) 0.7786(4) 0.0809(15) Uani d 1 . .
    H H13A 0.488874 0.551024 0.845482 0.097 Uiso calc 1 . .
    H H13B 0.47908 0.444052 0.774871 0.097 Uiso calc 1 . .
    C C14 0.3754(4) 0.5598(5) 0.7606(3) 0.0848(14) Uani d 1 . .
    H H14A 0.369652 0.644202 0.763231 0.102 Uiso calc 1 . .
    H H14B 0.338813 0.527906 0.81384 0.102 Uiso calc 1 . .
    C C15 0.3349(3) 0.5172(4) 0.6626(3) 0.0708(11) Uani d 1 . .
    H H15A 0.340711 0.432901 0.658309 0.085 Uiso calc 1 . .
    H H15B 0.270299 0.536678 0.659841 0.085 Uiso calc 1 . .
    C C16 0.33585(19) 0.6329(3) 0.5196(2) 0.0491(7) Uani d 1 . .
    H H16 0.273212 0.638729 0.531279 0.059 Uiso calc 1 . .
    C C17 0.37116(18) 0.6945(3) 0.4351(2) 0.0444(6) Uani d 1 . .
    C C18 0.46571(18) 0.7052(3) 0.4135(2) 0.0395(6) Uani d 1 . .
    C C19 0.3057(2) 0.7452(3) 0.3712(3) 0.0560(8) Uani d 1 . .
    H H19 0.243749 0.739602 0.386674 0.067 Uiso calc 1 . .
    C C20 0.3314(2) 0.8021(3) 0.2878(3) 0.0606(8) Uani d 1 . .
    H H20 0.287289 0.833751 0.246236 0.073 Uiso calc 1 . .
    C C21 0.4235(2) 0.8127(3) 0.2647(2) 0.0536(8) Uani d 1 . .
    H H21 0.440955 0.850523 0.207094 0.064 Uiso calc 1 . .
    C C22 0.4898(2) 0.7674(3) 0.3267(2) 0.0432(6) Uani d 1 . .
    C C23 0.6092(3) 0.8324(4) 0.2225(3) 0.0684(10) Uani d 1 . .
    H H23A 0.585095 0.791083 0.166649 0.103 Uiso calc 1 . .
    H H23B 0.674874 0.833728 0.218869 0.103 Uiso calc 1 . .
    H H23C 0.586221 0.910978 0.222502 0.103 Uiso calc 1 . .
    C C24 0.5060(6) 0.8915(6) 0.6115(6) 0.123(2) Uani d 1 . .
    H H24A 0.519332 0.971869 0.626096 0.185 Uiso calc 1 . .
    H H24B 0.47469 0.856789 0.666377 0.185 Uiso calc 1 . .
    H H24C 0.467835 0.887306 0.554073 0.185 Uiso calc 1 . .
loop_
    _atom_site_aniso_label
    _atom_site_aniso_U_11
    _atom_site_aniso_U_22
    _atom_site_aniso_U_33
    _atom_site_aniso_U_12
    _atom_site_aniso_U_13
    _atom_site_aniso_U_23
    Zn1 0.04857(18) 0.04890(19) 0.03106(16) 0.00482(12) -0.00223(18) 0.00193(18)
    O1 0.0517(13) 0.0781(16) 0.0876(19) -0.0119(13) 0.0060(13) -0.0318(16)
    N1 0.0489(10) 0.0563(13) 0.0427(11) -0.0010(10) -0.0077(17) 0.0044(15)
    C1 0.075(3) 0.101(3) 0.081(3) -0.025(2) 0.002(2) -0.032(3)
    O2 0.0430(9) 0.0563(12) 0.0568(13) 0.0031(9) 0.0028(9) -0.0092(11)
    N2 0.0852(19) 0.073(2) 0.0362(14) 0.0177(17) -0.0110(14) -0.0066(15)
    C2 0.0546(15) 0.057(2) 0.0533(19) -0.0019(15) 0.0102(15) -0.0081(17)
    O3 0.0393(9) 0.0580(13) 0.0399(10) 0.0031(9) -0.0055(8) 0.0109(10)
    N3 0.0498(12) 0.0543(13) 0.0416(15) 0.0015(11) 0.0116(11) 0.0017(11)
    C3 0.078(2) 0.056(2) 0.073(2) -0.0023(18) 0.011(2) -0.0154(19)
    C4 0.075(2) 0.058(2) 0.083(3) 0.0167(18) 0.013(2) -0.010(2)
    O4 0.0462(10) 0.0713(14) 0.0459(11) -0.0025(10) -0.0006(9) 0.0192(11)
    C5 0.0577(17) 0.065(2) 0.0597(19) 0.0159(16) 0.0042(15) 0.0035(17)
    O5 0.152(4) 0.088(2) 0.181(5) 0.016(2) -0.098(4) -0.033(3)
    C6 0.0496(14) 0.0481(16) 0.0383(14) 0.0045(13) 0.0059(12) -0.0011(13)
    C7 0.0490(14) 0.0536(16) 0.0411(15) 0.0061(14) 0.0025(13) 0.0063(13)
    C8 0.0425(12) 0.0681(18) 0.0399(18) 0.0039(13) -0.0036(11) 0.0076(13)
    C9 0.068(2) 0.072(2) 0.080(3) -0.0142(19) -0.0219(19) 0.007(2)
    C10 0.085(3) 0.116(4) 0.097(4) -0.006(3) -0.036(3) -0.028(3)
    C11 0.111(4) 0.109(3) 0.047(2) -0.009(3) -0.029(2) -0.002(2)
    C13 0.115(4) 0.088(4) 0.041(2) 0.000(2) 0.009(2) 0.0057(19)
    C14 0.108(3) 0.099(3) 0.047(2) 0.027(3) 0.028(2) 0.010(2)
    C15 0.074(2) 0.075(2) 0.063(2) -0.0035(19) 0.026(2) 0.0137(19)
    C16 0.0394(12) 0.0556(16) 0.0522(15) 0.0033(13) 0.0045(13) -0.0066(15)
    C17 0.0406(13) 0.0490(14) 0.0436(14) 0.0035(12) -0.0033(12) -0.0017(13)
    C18 0.0405(12) 0.0432(14) 0.0347(13) 0.0033(11) -0.0082(10) 0.0015(11)
    C19 0.0407(14) 0.0634(19) 0.064(2) 0.0070(14) -0.0124(15) -0.0038(17)
    C20 0.0544(16) 0.0613(19) 0.066(2) 0.0089(15) -0.0237(16) 0.0129(17)
    C21 0.0617(18) 0.0544(17) 0.0446(16) -0.0014(15) -0.0120(15) 0.0125(14)
    C22 0.0459(14) 0.0437(15) 0.0401(15) -0.0009(12) -0.0065(12) 0.0036(13)
    C23 0.064(2) 0.083(3) 0.058(2) -0.002(2) 0.0065(18) 0.026(2)
    C24 0.189(6) 0.083(4) 0.097(4) 0.033(4) -0.034(4) -0.016(3)
_geom_special_details
;
All esds (except the esd in the dihedral angle between two l.s. planes)
are estimated using the full covariance matrix.  The cell esds are taken
into account individually in the estimation of esds in distances, angles
and torsion angles; correlations between esds in cell parameters are only
used when they are defined by crystal symmetry.  An approximate (isotropic)
treatment of cell esds is used for estimating esds involving l.s. planes.
;
loop_
    _geom_bond_atom_site_label_1
    _geom_bond_atom_site_label_2
    _geom_bond_site_symmetry_2
    _geom_bond_distance
    _geom_bond_publ_flag
    Zn1 O2 . 1.975(2) yes
    Zn1 O3 . 2.001(2) yes
    Zn1 N1 . 2.094(2) yes
    Zn1 N3 . 2.107(2) yes
    Zn1 N2 . 2.152(3) yes
    O1 C2 . 1.375(4) ?
    O1 C1 . 1.416(5) ?
    N1 C8 . 1.273(4) ?
    N1 C9 . 1.462(5) ?
    C1 H1A . 0.96 ?
    C1 H1B . 0.96 ?
    C1 H1C . 0.96 ?
    O2 C6 . 1.300(4) ?
    N2 C13 . 1.435(6) ?
    N2 C11 . 1.473(6) ?
    N2 H2 . 0.98 ?
    C2 C3 . 1.361(5) ?
    C2 C6 . 1.432(5) ?
    O3 C18 . 1.316(3) ?
    N3 C16 . 1.278(4) ?
    N3 C15 . 1.453(4) ?
    C3 C4 . 1.403(6) ?
    C3 H3 . 0.93 ?
    C4 C5 . 1.357(6) ?
    C4 H4 . 0.93 ?
    O4 C22 . 1.365(4) ?
    O4 C23 . 1.413(4) ?
    C5 C7 . 1.402(4) ?
    C5 H5 . 0.93 ?
    O5 C24 . 1.334(8) ?
    O5 H5A . 0.82 ?
    C6 C7 . 1.413(4) ?
    C7 C8 . 1.453(5) ?
    C8 H8 . 0.93 ?
    C9 C10 . 1.480(7) ?
    C9 H9A . 0.97 ?
    C9 H9B . 0.97 ?
    C10 C11 . 1.448(7) ?
    C10 H10A . 0.97 ?
    C10 H10B . 0.97 ?
    C11 H11A . 0.97 ?
    C11 H11B . 0.97 ?
    C13 C14 . 1.499(7) ?
    C13 H13A . 0.97 ?
    C13 H13B . 0.97 ?
    C14 C15 . 1.535(7) ?
    C14 H14A . 0.97 ?
    C14 H14B . 0.97 ?
    C15 H15A . 0.97 ?
    C15 H15B . 0.97 ?
    C16 C17 . 1.443(4) ?
    C16 H16 . 0.93 ?
    C17 C19 . 1.415(4) ?
    C17 C18 . 1.416(4) ?
    C18 C22 . 1.421(4) ?
    C19 C20 . 1.359(5) ?
    C19 H19 . 0.93 ?
    C20 C21 . 1.386(5) ?
    C20 H20 . 0.93 ?
    C21 C22 . 1.382(4) ?
    C21 H21 . 0.93 ?
    C23 H23A . 0.96 ?
    C23 H23B . 0.96 ?
    C23 H23C . 0.96 ?
    C24 H24A . 0.96 ?
    C24 H24B . 0.96 ?
    C24 H24C . 0.96 ?
loop_
    _geom_angle_atom_site_label_1
    _geom_angle_atom_site_label_2
    _geom_angle_atom_site_label_3
    _geom_angle_site_symmetry_1
    _geom_angle_site_symmetry_3
    _geom_angle
    _geom_angle_publ_flag
    O2 Zn1 O3 . . 122.87(10) yes
    O2 Zn1 N1 . . 89.63(9) ?
    O3 Zn1 N1 . . 97.45(10) ?
    O2 Zn1 N3 . . 90.01(9) ?
    O3 Zn1 N3 . . 87.84(9) ?
    N1 Zn1 N3 . . 173.91(12) yes
    O2 Zn1 N2 . . 123.50(13) ?
    O3 Zn1 N2 . . 113.44(12) ?
    N1 Zn1 N2 . . 87.40(13) ?
    N3 Zn1 N2 . . 87.73(11) ?
    C2 O1 C1 . . 116.9(3) ?
    C8 N1 C9 . . 117.5(3) ?
    C8 N1 Zn1 . . 124.4(2) ?
    C9 N1 Zn1 . . 117.7(2) ?
    O1 C1 H1A . . 109.5 ?
    O1 C1 H1B . . 109.5 ?
    H1A C1 H1B . . 109.5 ?
    O1 C1 H1C . . 109.5 ?
    H1A C1 H1C . . 109.5 ?
    H1B C1 H1C . . 109.5 ?
    C6 O2 Zn1 . . 129.32(19) ?
    C13 N2 C11 . . 113.5(4) ?
    C13 N2 Zn1 . . 112.6(3) ?
    C11 N2 Zn1 . . 114.6(3) ?
    C13 N2 H2 . . 105.0 ?
    C11 N2 H2 . . 105.0 ?
    Zn1 N2 H2 . . 105.0 ?
    C3 C2 O1 . . 124.3(4) ?
    C3 C2 C6 . . 121.8(3) ?
    O1 C2 C6 . . 113.8(3) ?
    C18 O3 Zn1 . . 126.77(18) ?
    C16 N3 C15 . . 118.6(3) ?
    C16 N3 Zn1 . . 124.7(2) ?
    C15 N3 Zn1 . . 116.4(2) ?
    C2 C3 C4 . . 120.9(4) ?
    C2 C3 H3 . . 119.6 ?
    C4 C3 H3 . . 119.6 ?
    C5 C4 C3 . . 119.2(3) ?
    C5 C4 H4 . . 120.4 ?
    C3 C4 H4 . . 120.4 ?
    C22 O4 C23 . . 116.7(2) ?
    C4 C5 C7 . . 121.1(3) ?
    C4 C5 H5 . . 119.5 ?
    C7 C5 H5 . . 119.5 ?
    C24 O5 H5A . . 109.5 ?
    O2 C6 C7 . . 125.2(3) ?
    O2 C6 C2 . . 119.2(3) ?
    C7 C6 C2 . . 115.7(3) ?
    C5 C7 C6 . . 121.3(3) ?
    C5 C7 C8 . . 116.1(3) ?
    C6 C7 C8 . . 122.6(3) ?
    N1 C8 C7 . . 127.6(3) ?
    N1 C8 H8 . . 116.2 ?
    C7 C8 H8 . . 116.2 ?
    N1 C9 C10 . . 115.4(4) ?
    N1 C9 H9A . . 108.4 ?
    C10 C9 H9A . . 108.4 ?
    N1 C9 H9B . . 108.4 ?
    C10 C9 H9B . . 108.4 ?
    H9A C9 H9B . . 107.5 ?
    C11 C10 C9 . . 116.9(4) ?
    C11 C10 H10A . . 108.1 ?
    C9 C10 H10A . . 108.1 ?
    C11 C10 H10B . . 108.1 ?
    C9 C10 H10B . . 108.1 ?
    H10A C10 H10B . . 107.3 ?
    C10 C11 N2 . . 117.1(4) ?
    C10 C11 H11A . . 108.0 ?
    N2 C11 H11A . . 108.0 ?
    C10 C11 H11B . . 108.0 ?
    N2 C11 H11B . . 108.0 ?
    H11A C11 H11B . . 107.3 ?
    N2 C13 C14 . . 117.6(4) ?
    N2 C13 H13A . . 107.9 ?
    C14 C13 H13A . . 107.9 ?
    N2 C13 H13B . . 107.9 ?
    C14 C13 H13B . . 107.9 ?
    H13A C13 H13B . . 107.2 ?
    C13 C14 C15 . . 115.7(4) ?
    C13 C14 H14A . . 108.4 ?
    C15 C14 H14A . . 108.4 ?
    C13 C14 H14B . . 108.4 ?
    C15 C14 H14B . . 108.4 ?
    H14A C14 H14B . . 107.4 ?
    N3 C15 C14 . . 110.5(3) ?
    N3 C15 H15A . . 109.5 ?
    C14 C15 H15A . . 109.5 ?
    N3 C15 H15B . . 109.5 ?
    C14 C15 H15B . . 109.5 ?
    H15A C15 H15B . . 108.1 ?
    N3 C16 C17 . . 126.3(3) ?
    N3 C16 H16 . . 116.8 ?
    C17 C16 H16 . . 116.8 ?
    C19 C17 C18 . . 119.8(3) ?
    C19 C17 C16 . . 116.5(3) ?
    C18 C17 C16 . . 123.7(3) ?
    O3 C18 C17 . . 124.3(3) ?
    O3 C18 C22 . . 118.7(2) ?
    C17 C18 C22 . . 117.1(2) ?
    C20 C19 C17 . . 121.3(3) ?
    C20 C19 H19 . . 119.3 ?
    C17 C19 H19 . . 119.3 ?
    C19 C20 C21 . . 119.9(3) ?
    C19 C20 H20 . . 120.0 ?
    C21 C20 H20 . . 120.0 ?
    C22 C21 C20 . . 120.5(3) ?
    C22 C21 H21 . . 119.7 ?
    C20 C21 H21 . . 119.7 ?
    O4 C22 C21 . . 124.1(3) ?
    O4 C22 C18 . . 114.5(2) ?
    C21 C22 C18 . . 121.4(3) ?
    O4 C23 H23A . . 109.5 ?
    O4 C23 H23B . . 109.5 ?
    H23A C23 H23B . . 109.5 ?
    O4 C23 H23C . . 109.5 ?
    H23A C23 H23C . . 109.5 ?
    H23B C23 H23C . . 109.5 ?
    O5 C24 H24A . . 109.5 ?
    O5 C24 H24B . . 109.5 ?
    H24A C24 H24B . . 109.5 ?
    O5 C24 H24C . . 109.5 ?
    H24A C24 H24C . . 109.5 ?
    H24B C24 H24C . . 109.5 ?
loop_
    _geom_hbond_atom_site_label_D
    _geom_hbond_atom_site_label_H
    _geom_hbond_atom_site_label_A
    _geom_hbond_site_symmetry_A
    _geom_hbond_distance_DH
    _geom_hbond_distance_HA
    _geom_hbond_distance_DA
    _geom_hbond_angle_DHA
    _geom_hbond_publ_flag
    C13 H13A O2 2_665 0.97 2.58 3.549(6) 172.4 y
    C10 H10B O5 . 0.97 2.50 3.340(7) 144.2 y
    O5 H5A O3 . 0.82 2.01 2.722(5) 144.1 y
_shelx_space_group_comment
;
The symmetry employed for this shelxl refinement is uniquely defined
by the following loop, which should always be used as a source of
symmetry information in preference to the above space-group names.
They are only intended as comments.
;
_shelx_hkl_file
;
   0   2   0   42.04    2.71
   0  -2   0   43.76    2.72
   0   3   0    0.08    0.33
   0  -3   0    0.05    0.31
   0   4   0  132.07    7.92
   0  -4   0  125.02    7.89
   0  -5   0   -0.58    0.42
   0   5   0   -0.24    0.50
   0  -6   0  172.91   10.79
   0   6   0  175.86   11.06
   0   6   0  174.90   10.82
   0   7   0   -0.19    0.84
   0  -7   0    0.94    0.73
   0   7   0    1.45    1.10
   0  -8   0   22.84    2.35
   0   8   0   24.49    2.53
   0   8   0   25.17    2.95
   0   9   0    0.29    1.18
   0   9   0    1.24    1.46
   0  -9   0    0.28    0.43
   0  -9   0    0.88    1.04
   0  10   0    2.65    1.69
   0  10   0    2.94    1.59
   0 -10   0    2.47    0.62
   0 -10   0    3.82    1.37
   0 -11   0   -0.13    0.54
   0 -11   0    0.66    1.35
   0  11   0   -1.38    1.91
   0  11   0    2.16    1.86
   0  12   0   17.87    3.30
   0 -12   0   15.44    2.52
   0  12   0   20.83    3.21
   0 -12   0   19.75    1.78
   0 -13   0   -0.58    0.74
   0  13   0    0.61    2.70
   0 -13   0   -1.15    1.64
   0  13   0   -3.24    2.59
   0 -14   0    5.26    1.15
   0 -14   0    6.12    2.25
   0  14   0    4.97    3.98
   0 -15   0   -2.21    2.43
   0  15   0   -0.87    3.81
   0 -16   0    0.24    3.03
   0   1  -1   59.31    3.42
   0  -1  -1   62.03    3.37
   0   1  -1   57.95    3.29
   0   1   1   50.75    3.34
   0  -1   1   49.31    3.29
   0  -1   1   50.64    3.39
   0  -1  -1   64.40    3.36
   0  -2   1    0.22    0.09
   0   2   1    0.14    0.19
   0  -2   1   -0.09    0.20
   0  -2  -1    0.14    0.30
   0  -2  -1   -0.16    0.18
   0   2   1   -0.06    0.22
   0   2  -1    0.10    0.26
   0   3   1 2805.28  229.02
   0  -3   1 2273.43  217.13
   0  -3  -1 2247.00  214.22
   0   4  -1    0.19    0.45
   0  -4   1    0.39    0.43
   0   4   1    0.31    0.50
   0   4   1   -0.21    0.35
   0  -4  -1    0.34    0.38
   0   5   1  685.57   37.61
   0  -5  -1  619.18   37.40
   0  -5   1  620.88   37.65
   0   5   1  653.21   37.41
   0   5  -1  599.55   37.48
   0   6   1   -0.14    0.81
   0   6   1   -0.33    0.59
   0  -6   1   -0.01    0.65
   0   6  -1   -0.01    0.72
   0  -6  -1    0.37    0.61
   0  -6   1    0.01    0.25
   0  -7   1  372.25   23.36
   0  -7   1  395.97   22.84
   0   7   1  403.26   23.61
   0   7   1  390.19   23.34
   0  -7  -1  385.14   23.34
   0  -8   1   -0.39    0.34
   0   8  -1   -0.01    1.23
   0  -8   1   -0.25    0.76
   0   8   1   -0.43    1.07
   0   8  -1   -0.07    1.04
   0  -8  -1    0.07    0.86
   0  -9   1  164.91   11.44
   0   9  -1  190.28   11.77
   0  -9   1  185.69   10.85
   0  -9  -1  177.99   11.47
   0   9   1  183.25   11.53
   0   9   1  173.82   11.81
   0   9  -1  197.36   12.23
   0  10   1    0.44    1.53
   0  10   1    1.27    1.39
   0 -10  -1    0.50    1.12
   0 -10   1   -0.01    1.08
   0  10  -1   -1.62    1.50
   0  11  -1   14.47    3.01
   0  11  -1   17.16    2.70
   0  11   1   15.43    2.90
   0 -11  -1   17.38    2.33
   0 -11  -1   14.22    1.51
   0 -11   1   16.20    2.36
   0  11   1   16.25    2.59
   0 -11   1   19.14    1.60
   0 -12  -1   -0.87    1.41
   0 -12  -1    0.41    0.71
   0 -12   1   -2.43    1.32
   0  12  -1   -3.76    2.28
   0  12   1   -0.53    2.05
   0 -12   1   -0.23    0.67
   0  12  -1   -1.00    2.21
   0  12   1    0.47    2.02
   0  13  -1   11.58    3.57
   0  13   1   12.30    3.13
   0 -13   1   10.10    2.30
   0 -13  -1   14.73    1.61
   0  13   1   13.46    3.15
   0 -13  -1   12.54    2.45
   0 -13   1   16.44    1.65
   0 -14  -1   -1.09    0.86
   0 -14  -1   -1.03    1.88
   0  14  -1    0.04    3.46
   0 -14   1   -0.47    0.85
   0  14   1   -1.28    2.97
   0 -14   1    0.31    2.03
   0 -15   1   -0.52    2.31
   0  15   1    0.76    3.66
   0 -15  -1    0.86    2.22
   0 -16  -1   -1.53    2.65
   0  -2  -2 1916.73  171.96
   0  -2   2 2357.45  185.19
   0  -3  -2    0.48    0.45
   0  -3   2    1.30    0.21
   0   3  -2    0.14    0.39
   0   3   2   -0.09    0.28
   0   3   2    0.22    0.35
   0  -3  -2   -0.31    0.27
   0  -3   2    0.33    0.38
   0   4  -2    4.93    0.91
   0  -4   2    4.51    0.77
   0   4   2    5.80    0.88
   0   4   2    4.58    0.69
   0  -4  -2    4.23    0.73
   0  -4   2    4.29    0.41
   0  -5  -2   -0.45    0.44
   0   5   2    0.48    0.47
   0   5  -2   -0.19    0.60
   0  -5   2   -0.14    0.23
   0   5   2   -0.06    0.56
   0  -5   2   -0.45    0.55
   0   6   2  472.51   27.31
   0   6   2  475.93   27.48
   0   6  -2  459.87   27.54
   0  -6   2  475.07   26.94
   0  -6  -2  447.92   27.33
   0  -6   2  430.90   27.40
   0   7  -2    0.42    0.83
   0   7   2    0.10    0.94
   0   7   2   -0.47    0.69
   0  -7   2   -0.48    0.74
   0  -7   2   -0.35    0.29
   0  -7  -2    0.48    0.76
   0   8   2   31.69    3.25
   0  -8   2   39.31    2.42
   0   8   2   38.51    3.06
   0  -8  -2   32.56    2.98
   0   8  -2   33.87    3.30
   0  -8   2   36.08    3.07
   0  -9   2    0.12    0.42
   0   9   2   -0.44    1.22
   0  -9  -2    0.28    0.99
   0  -9   2   -0.03    0.90
   0   9  -2    0.03    1.60
   0   9   2   -0.30    1.02
   0   9  -2   -0.17    1.33
   0 -10   2   24.14    2.79
   0  10   2   28.22    3.24
   0 -10   2   28.00    1.98
   0  10   2   29.96    3.03
   0 -10  -2   23.67    2.76
   0  10  -2   19.30    3.40
   0  10  -2   27.52    3.32
   0 -11  -2   -1.41    1.23
   0 -11   2   -1.77    1.20
   0 -11   2   -0.05    0.57
   0  11  -2    0.56    2.11
   0  11  -2   -1.50    2.52
   0  11   2   -1.46    1.50
   0  12  -2   21.28    3.45
   0  12   2   18.43    2.86
   0  12   2   15.48    2.99
   0 -12   2   19.62    1.77
   0  12  -2   18.21    3.66
   0 -12  -2   20.97    1.82
   0 -12   2   13.77    2.46
   0 -13  -2   -1.04    1.70
   0 -13   2    0.47    1.70
   0  13   2    1.22    2.53
   0  13   2   -3.47    2.28
   0 -13   2    0.19    0.81
   0  13  -2   -2.56    2.89
   0 -14   2    4.64    1.18
   0 -14  -2    2.90    2.12
   0 -14  -2    4.35    1.11
   0  14   2    3.56    3.09
   0 -14   2    3.80    2.52
   0  14  -2    0.79    3.26
   0 -15  -2    0.16    2.35
   0  15   2    1.73    3.54
   0 -15   2   -0.89    2.14
   0 -16  -2    4.24    2.82
   0   0  -3    1.07    0.24
   0   0   3    0.04    0.10
   0   0   3    0.03    0.13
   0   0  -3    0.00    0.20
   0   0  -3    0.03    0.10
   0  -1   3 1682.21  136.33
   0   1   3 1944.58  131.60
   0  -2   3    0.00    0.30
   0   2  -3    0.50    0.40
   0   2  -3    0.05    0.13
   0  -2  -3    0.20    0.26
   0  -2   3    0.14    0.14
   0   2   3    0.40    0.20
   0  -3  -3  876.24   49.92
   0   3  -3  840.77   50.12
   0  -3  -3  898.88   49.99
   0  -3   3  816.31   50.04
   0   3   3  842.09   49.87
   0   4   3    0.28    0.43
   0  -4   3    0.12    0.41
   0  -4  -3    0.88    0.42
   0  -4  -3    0.14    0.60
   0   4  -3    0.24    0.59
   0  -4   3    0.26    0.20
   0  -5   3  193.84   11.99
   0   5  -3  160.27   12.00
   0  -5   3  201.44   11.56
   0   5   3  205.50   11.88
   0   5   3  214.98   11.83
   0   6   3   -0.16    0.68
   0   6  -3   -0.13    0.78
   0  -6   3   -0.12    0.27
   0  -6   3    0.64    0.72
   0  -6  -3    0.20    0.58
   0   6   3   -0.30    0.57
   0  -7   3  397.74   25.34
   0   7  -3  423.11   25.57
   0   7   3  434.98   25.35
   0  -7  -3  405.67   25.24
   0  -7   3  430.48   24.82
   0   7   3  446.58   25.22
   0  -8   3   -0.12    0.39
   0   8   3    0.48    1.09
   0   8   3   -0.43    0.77
   0   8  -3    0.52    1.20
   0  -8  -3   -0.51    0.83
   0  -8   3    0.66    0.95
   0  -9   3   40.96    2.88
   0  -9  -3   51.81    3.68
   0   9  -3   56.40    4.25
   0   9   3   47.53    3.80
   0   9   3   39.93    3.46
   0  -9   3   37.35    3.52
   0 -10  -3    0.09    1.12
   0 -10   3   -0.38    0.54
   0  10   3    1.35    1.24
   0 -10   3   -0.35    1.12
   0  10  -3   -0.92    1.62
   0  10   3   -0.73    1.41
   0  10  -3   -0.59    1.85
   0 -11  -3   25.41    3.00
   0  11   3   31.38    3.49
   0 -11   3   27.49    3.18
   0 -11   3   31.60    2.20
   0  11   3   30.12    3.17
   0  11  -3   27.78    3.63
   0  11  -3   16.40    3.50
   0  12   3   -0.14    1.81
   0  12   3   -0.20    1.84
   0 -12  -3    0.91    1.50
   0  12  -3    0.56    2.65
   0 -12   3    0.13    0.68
   0 -12   3    1.02    1.55
   0 -13  -3   25.34    3.16
   0  13   3   28.47    4.82
   0  13  -3   21.71    5.20
   0  13   3   23.57    3.69
   0 -13   3   30.31    3.59
   0 -13   3   31.51    2.48
   0 -13  -3   30.46    2.46
   0 -14   3   -1.21    1.94
   0  14   3    0.75    2.68
   0  14  -3   -2.53    3.59
   0  14   3    4.54    2.87
   0 -14  -3   -2.72    1.91
   0 -14   3    0.10    0.91
   0 -15  -3    0.78    2.26
   0  15   3   -1.78    3.79
   0  -1  -4    0.14    0.18
   0   1   4    0.19    0.24
   0   1  -4    0.26    0.30
   0  -1  -4   -0.05    0.17
   0   1  -4   -0.09    0.14
   0  -1  -4   -0.17    0.20
   0  -1   4    0.28    0.26
   0  -1   4   -0.13    0.12
   0   2   4 1789.59  101.07
   0  -2   4 1769.51  101.23
   0  -2  -4 1718.85  101.09
   0   2  -4 1670.93  101.30
   0  -3   4    0.20    0.20
   0   3   4    0.12    0.26
   0  -3   4   -0.43    0.31
   0   3  -4    0.20    0.49
   0  -3  -4    0.43    0.40
   0   3  -4    0.34    0.18
   0  -4  -4  836.55   49.50
   0  -4   4  902.77   49.60
   0   4  -4  800.87   49.15
   0   4  -4  784.57   49.65
   0   4   4  872.85   49.32
   0  -4  -4  841.05   49.40
   0  -4   4  872.25   49.19
   0  -5  -4   -0.50    0.76
   0  -5   4    0.20    0.27
   0   5  -4   -0.41    0.75
   0  -5   4    0.08    0.52
   0  -5  -4    0.64    0.53
   0   5   4    0.53    0.47
   0  -6   4   96.91    6.83
   0  -6   4  100.89    6.36
   0   6   4  103.80    6.85
   0  -6  -4  113.79    6.77
   0   6  -4  120.62    7.23
   0   7  -4   -0.55    0.98
   0   7   4    0.17    0.70
   0  -7   4   -0.70    0.62
   0  -7   4   -0.02    0.34
   0  -7  -4    0.39    0.71
   0   7   4   -0.27    0.70
   0   8  -4  139.89    9.79
   0  -8   4  158.26    9.60
   0  -8   4  158.36    8.90
   0  -8  -4  126.38    9.30
   0   8   4  146.40    9.40
   0   8   4  155.69    9.33
   0  -9   4    0.03    0.45
   0  -9  -4   -0.19    0.93
   0   9   4    0.37    1.06
   0   9   4    0.70    1.14
   0   9  -4    0.53    1.42
   0  -9   4    0.95    1.33
   0  10  -4   56.52    5.10
   0 -10   4   52.38    3.48
   0 -10  -4   45.56    4.09
   0  10   4   58.49    4.20
   0  10   4   53.60    4.29
   0 -10   4   51.16    4.30
   0  11   4    0.61    1.41
   0  11  -4   -0.77    2.38
   0  11   4   -2.40    1.50
   0 -11   4   -0.46    0.60
   0  11  -4   -1.20    2.15
   0 -11   4    1.43    1.28
   0 -11  -4   -0.73    1.22
   0  12   4   28.00    3.32
   0 -12  -4   29.24    3.11
   0 -12   4   27.18    2.20
   0 -12   4   29.22    3.31
   0  12   4   20.19    2.94
   0  12  -4   22.33    4.28
   0  13  -4    0.32    3.46
   0 -13  -4    1.85    1.82
   0 -13   4   -0.39    0.82
   0 -13   4   -1.74    1.75
   0  13   4    1.77    2.26
   0  13   4    0.98    2.25
   0  14   4    5.12    2.80
   0 -14  -4    2.51    2.20
   0 -14   4    6.94    2.32
   0 -15   4   -0.39    1.21
   0 -15  -4   -0.50    2.30
   0  15   4   -2.95    3.43
   0  16   4   -0.54    4.03
   0   0  -5    1.68    0.28
   0   0  -5    1.51    0.39
   0  -1   5  161.08    9.53
   0  -1  -5  151.85    9.46
   0   1  -5  162.95    9.63
   0  -1   5  162.71    9.39
   0  -1  -5  156.48    9.42
   0  -1  -5  161.27    9.48
   0   1  -5  161.97    9.65
   0   1  -5  153.44    9.39
   0   1   5  165.62    9.53
   0  -2   5    0.11    0.35
   0   2  -5    0.06    0.19
   0  -2  -5   -0.11    0.29
   0   2   5    0.31    0.31
   0  -2  -5    0.40    0.26
   0  -2   5    0.10    0.19
   0   2  -5   -0.58    0.41
   0   3  -5  175.57   10.57
   0  -3   5  169.51   10.57
   0  -3   5  179.89   10.89
   0   3  -5  184.54   11.07
   0   3   5  193.29   10.67
   0  -3  -5  178.18   10.74
   0  -4  -5    0.35    0.56
   0   4  -5    0.17    0.22
   0   4  -5   -0.96    0.57
   0  -4   5    0.17    0.25
   0  -4  -5    0.58    0.46
   0   4   5    0.14    0.36
   0  -4   5   -0.18    0.48
   0   5  -5  988.03   60.14
   0  -5   5 1077.86   59.98
   0  -5  -5 1017.44   59.92
   0   5  -5 1018.45   59.46
   0   5   5 1023.34   59.63
   0  -5  -5 1002.49   59.75
   0  -6   5   -0.55    0.32
   0  -6  -5    0.14    0.95
   0   6   5    0.57    0.58
   0   6  -5    0.76    0.91
   0  -6   5   -0.03    0.62
   0  -6  -5    0.03    0.60
   0   7  -5  194.73   13.41
   0  -7   5  212.32   13.18
   0   7   5  220.40   12.90
   0  -7   5  217.64   12.60
   0  -8   5    0.71    1.01
   0  -8  -5    0.16    0.91
   0   8   5    0.76    0.88
   0  -8   5   -0.29    0.42
   0   8  -5   -0.07    1.47
   0  -9   5   69.74    4.75
   0  -9  -5   50.11    4.35
   0   9   5   63.91    4.49
   0   9  -5   51.29    5.08
   0  -9   5   65.19    3.94
   0  10   5    1.96    1.24
   0 -10  -5    1.13    1.13
   0  10  -5   -0.74    1.88
   0 -10   5   -0.08    1.26
   0 -10   5    0.15    0.60
   0 -11  -5   10.51    1.98
   0 -11   5   13.50    2.29
   0 -11   5   17.94    1.58
   0  11   5   13.80    2.22
   0  12   5   -0.68    1.67
   0 -12  -5   -0.18    1.55
   0 -12   5   -0.78    1.45
   0  12  -5    2.34    3.30
   0 -12   5    0.19    0.72
   0 -13   5   11.96    1.50
   0  13   5    7.30    2.48
   0 -13  -5    9.92    2.30
   0 -13   5    9.10    2.23
   0 -14  -5    1.40    2.06
   0  14   5    0.59    2.54
   0 -15   5    0.51    1.17
   0  15   5   -0.13    2.90
   0 -15  -5   -1.84    2.29
   0  16   5   -1.41    3.74
   0   0  -6 1758.43  102.01
   0   0  -6 1743.60  102.03
   0   1  -6    0.05    0.22
   0  -1   6   -0.31    0.28
   0  -1   6   -0.24    0.19
   0  -1  -6   -0.09    0.30
   0   1   6   -0.21    0.38
   0  -1  -6   -0.25    0.30
   0  -1  -6    0.12    0.26
   0   1  -6   -0.07    0.44
   0   1  -6    0.12    0.46
   0   2  -6 2203.66  132.15
   0   2   6 2281.62  131.88
   0  -2  -6 2312.42  131.87
   0  -3  -6    0.15    0.40
   0  -3   6    0.35    0.27
   0  -3  -6    0.47    0.35
   0   3  -6   -0.05    0.63
   0   3   6    0.32    0.38
   0   3  -6    1.25    0.31
   0  -3   6   -0.32    0.46
   0  -4  -6   79.66    5.20
   0   4   6   85.96    5.08
   0  -4   6   95.25    5.00
   0   4  -6   76.45    4.94
   0  -4   6  100.15    5.47
   0  -4  -6   67.64    5.19
   0   4  -6   71.73    5.52
   0  -5   6   -0.21    0.31
   0   5  -6    0.09    0.23
   0  -5  -6    0.12    0.74
   0   5   6   -0.23    0.40
   0   5  -6    0.37    0.92
   0  -5  -6   -0.09    0.51
   0  -5   6   -0.09    0.59
   0   6  -6   27.37    3.11
   0  -6  -6   18.83    2.59
   0  -6   6   32.81    2.04
   0   6   6   33.73    2.24
   0  -7   6    0.29    0.83
   0  -7   6   -0.27    0.42
   0   7  -6   -0.05    1.08
   0   7   6    0.27    0.61
   0   8   6  234.27   14.55
   0   8  -6  237.26   15.34
   0  -8   6  244.65   14.30
   0  -8  -6  236.72   14.72
   0  -8   6  251.76   15.00
   0   9  -6   -1.51    1.72
   0  -9   6   -0.22    0.97
   0  -9   6   -0.49    0.49
   0   9   6    0.41    0.88
   0  -9  -6    0.38    1.07
   0  10   6   12.63    1.78
   0  10  -6   16.14    3.10
   0 -10   6   12.51    2.06
   0 -10   6   13.27    1.40
   0 -10  -6   12.64    1.96
   0 -11   6   -0.26    0.66
   0 -11  -6    0.39    1.42
   0  11   6   -1.02    1.26
   0 -11   6   -0.87    1.20
   0 -12  -6   14.04    2.21
   0 -12   6   10.61    1.34
   0  12   6    7.95    2.11
   0  12  -6    4.44    3.54
   0 -12   6    5.73    1.99
   0 -13   6   -1.04    0.85
   0 -13   6   -1.50    1.75
   0 -13  -6   -0.33    1.73
   0  13   6   -0.52    1.92
   0  13  -6   -3.17    3.49
   0  14   6    7.66    2.63
   0 -14  -6    4.70    2.16
   0  15   6    0.63    2.69
   0 -15   6    0.72    1.31
   0   0  -7    1.60    0.57
   0   0  -7    3.63    0.65
   0  -1   7  311.28   17.76
   0   1  -7  301.21   17.95
   0  -1  -7  288.45   17.63
   0   1  -7  299.81   17.60
   0  -1  -7  297.92   17.75
   0   1  -7  302.05   17.88
   0  -1  -7  292.44   17.72
   0  -1   7  306.16   17.59
   0   2  -7   -0.08    0.26
   0  -2   7   -0.10    0.23
   0   2  -7   -0.29    0.52
   0   2   7   -0.15    0.39
   0  -2  -7   -0.21    0.36
   0  -2  -7   -0.22    0.30
   0  -2   7   -0.17    0.43
   0  -2  -7    0.38    0.35
   0   2  -7   -0.41    0.55
   0  -3  -7   80.03    4.82
   0  -3  -7   77.56    4.77
   0  -3  -7   80.51    4.88
   0   3  -7   72.18    4.68
   0   3  -7   80.87    5.33
   0   4   7    0.58    0.44
   0  -4  -7   -0.12    0.38
   0  -4   7    0.81    0.66
   0   4  -7    0.19    0.26
   0  -4  -7    0.12    0.61
   0   4  -7    0.69    0.92
   0  -4   7    0.01    0.33
   0   5  -7  227.91   13.88
   0  -5   7  257.34   14.43
   0   5   7  252.37   14.04
   0  -5  -7  224.89   14.19
   0  -5  -7  231.79   14.31
   0  -5   7  254.71   13.94
   0  -5  -7  214.61   14.03
   0   5  -7  223.92   14.69
   0  -6   7    0.14    0.75
   0   6  -7   -0.21    0.31
   0  -6  -7    0.30    1.09
   0  -6   7    0.05    0.42
   0  -6  -7    0.65    0.70
   0   6   7   -0.22    0.56
   0   6  -7    1.09    1.22
   0  -7   7  171.97   10.50
   0   7   7  173.10   10.64
   0  -7  -7  180.06   11.26
   0   7  -7  183.35   11.63
   0  -8   7   -1.12    0.80
   0  -8   7    1.26    0.55
   0   8  -7   -0.11    1.62
   0  -8  -7    0.85    0.95
   0   8   7    0.41    0.68
   0   9  -7   31.95    3.89
   0  -9  -7   34.32    3.05
   0  -9   7   33.87    2.44
   0   9   7   35.41    2.80
   0  -9   7   35.82    3.27
   0 -10  -7    0.47    1.16
   0  10   7   -0.11    1.01
   0 -10   7   -1.48    1.15
   0 -10   7   -0.07    0.60
   0 -11   7   54.29    3.50
   0  11   7   46.84    3.97
   0 -11  -7   47.43    4.10
   0 -11   7   47.97    4.38
   0  12   7   -0.32    1.46
   0 -12   7   -0.31    0.78
   0 -12  -7    2.16    1.69
   0 -12   7   -1.94    1.58
   0 -13  -7    5.51    1.99
   0 -13   7    3.24    1.05
   0  13   7   -0.16    1.81
   0  14   7   -0.26    2.19
   0 -14  -7    1.13    2.42
   0  15   7   -3.43    4.24
   0 -15   7    0.09    1.43
   0   0  -8  877.87   50.33
   0   0   8  841.23   50.01
   0   0  -8  859.19   50.24
   0   0  -8  853.52   50.03
   0  -1  -8   -0.09    0.44
   0   1  -8    0.37    0.60
   0  -1   8    0.17    0.27
   0   1  -8    0.43    0.66
   0  -1   8    0.61    0.45
   0  -1  -8    0.46    0.49
   0  -1  -8   -0.08    0.31
   0   1  -8   -0.14    0.29
   0  -2   8  413.62   24.56
   0  -2  -8  413.99   24.40
   0  -2  -8  417.26   24.47
   0  -2  -8  423.19   24.48
   0   2  -8  411.76   24.85
   0   2   8  410.64   24.53
   0  -2   8  415.98   24.40
   0   2  -8  416.11   24.33
   0   3   8   -0.05    0.48
   0  -3  -8   -0.24    0.39
   0  -3  -8    0.82    0.44
   0  -3   8    0.25    0.29
   0  -3  -8    0.10    0.49
   0   3  -8   -0.19    0.31
   0  -3   8   -0.70    0.51
   0   3  -8    0.23    0.86
   0  -4  -8  327.50   18.58
   0   4   8  292.01   18.54
   0  -4  -8  313.00   18.49
   0   4  -8  314.37   18.41
   0   4  -8  318.01   19.21
   0  -4   8  317.58   18.43
   0  -4  -8  305.28   18.68
   0  -4   8  323.04   18.83
   0   5  -8   -0.04    0.32
   0  -5   8   -0.08    0.70
   0  -5  -8    0.04    0.45
   0  -5  -8    0.09    0.64
   0   5  -8    0.51    1.14
   0  -5  -8   -0.10    0.84
   0   5   8    0.05    0.51
   0  -5   8   -0.28    0.33
   0  -6  -8   82.66    5.63
   0  -6  -8   81.15    5.20
   0  -6   8   82.79    5.04
   0   6  -8   77.51    6.07
   0   6  -8   81.07    4.97
   0  -6   8   87.29    5.65
   0  -6  -8   81.42    5.64
   0  -7  -8    0.18    0.83
   0  -7   8   -0.71    0.81
   0   7  -8   -1.47    2.33
   0  -7  -8    0.12    1.47
   0  -7  -8    0.15    0.64
   0   7   8    1.26    0.64
   0  -8   8   29.64    2.09
   0   8  -8   31.05    3.82
   0  -8  -8   27.33    2.63
   0   8   8   27.43    2.27
   0  -8   8   28.93    2.80
   0  -9  -8   -0.95    1.11
   0  -9   8   -0.24    1.18
   0  -9   8    0.61    0.60
   0   9   8    0.32    0.86
   0 -10  -8    8.07    1.74
   0  10   8    9.28    1.47
   0 -10   8    8.49    1.77
   0 -10   8   11.61    1.23
   0 -11   8   -0.58    2.14
   0 -11   8    0.04    0.72
   0  11   8   -1.53    1.16
   0 -11  -8    1.39    1.44
   0 -12  -8   14.13    2.22
   0 -12   8   11.04    2.34
   0 -12   8   11.59    1.43
   0  12   8   10.84    1.92
   0 -13  -8   -1.27    1.82
   0 -13   8    0.17    0.93
   0  13   8   -1.97    1.69
   0  14   8    4.68    2.33
   0 -15   8    1.13    1.47
   0   0  -9    0.32    0.61
   0   0   9    0.35    0.33
   0   0  -9    0.00    0.36
   0   1  -9   17.52    1.34
   0  -1   9   19.44    1.54
   0   1  -9   22.65    2.01
   0  -1  -9   18.30    1.68
   0  -1  -9   16.52    1.39
   0  -1  -9   18.25    1.59
   0  -1   9   16.97    1.30
   0  -2   9   -0.37    0.50
   0   2  -9    0.24    0.36
   0  -2  -9    0.15    0.55
   0  -2  -9    0.57    0.59
   0   2  -9    0.25    0.86
   0   2  -9   -0.18    0.68
   0  -2   9    0.21    0.32
   0  -2  -9    0.21    0.43
   0  -3   9  207.11   11.10
   0   3  -9  188.71   11.66
   0  -3  -9  171.54   11.20
   0  -3  -9  178.87   11.26
   0  -3   9  212.05   11.47
   0  -3  -9  180.41   11.19
   0   3  -9  181.80   11.82
   0   3  -9  176.41   11.07
   0  -4  -9    0.34    0.72
   0   4   9    0.27    0.92
   0  -4   9    0.36    0.66
   0  -4  -9    0.16    0.47
   0   4  -9    0.26    1.03
   0  -4   9   -0.33    0.32
   0  -4  -9   -0.06    0.49
   0   4  -9    0.38    0.39
   0   5  -9  172.55   11.15
   0  -5  -9  168.38   10.55
   0   5  -9  173.00   10.12
   0  -5   9  163.31   10.15
   0  -5   9  178.42   10.66
   0  -5  -9  177.28   10.34
   0  -5  -9  163.91   10.21
   0  -6   9    0.29    0.43
   0  -6  -9    0.60    1.24
   0  -6  -9    0.61    0.81
   0  -6  -9   -0.38    0.58
   0   6  -9   -0.90    1.31
   0   6  -9    0.23    0.37
   0   6   9    0.81    0.66
   0  -6   9    0.39    0.90
   0  -7   9   91.14    5.66
   0  -7   9   89.01    6.28
   0  -7  -9   87.72    6.48
   0   7  -9   91.55    7.03
   0  -7  -9   93.42    5.88
   0   7   9   94.14    5.82
   0  -7  -9   92.14    6.09
   0   7  -9   94.18    5.59
   0   8   9   -0.60    0.71
   0  -8  -9   -0.28    0.64
   0  -8   9    1.10    0.55
   0  -8   9    0.22    0.86
   0  -8  -9   -0.42    1.02
   0  -9   9  111.59    6.74
   0  -9  -9  103.18    7.17
   0   9   9  104.60    6.87
   0  -9   9  119.22    7.59
   0 -10   9    1.55    1.40
   0  10   9   -1.08    0.99
   0 -10   9    0.50    0.67
   0 -10  -9    0.99    1.33
   0 -11  -9   33.49    3.25
   0  11   9   28.60    2.97
   0 -11   9   31.81    2.47
   0 -11   9   32.38    3.55
   0 -12   9    0.25    0.92
   0 -12  -9   -1.00    1.68
   0  12   9    0.94    1.44
   0 -13   9    6.54    1.33
   0   0 -10  262.30   15.73
   0   0 -10  257.62   15.41
   0   0 -10  254.40   15.72
   0  -1 -10   -0.36    0.72
   0  -1 -10   -0.87    0.57
   0   1 -10   -0.08    0.40
   0   1 -10   -0.18    0.95
   0   1 -10    0.36    0.73
   0  -1 -10   -0.05    0.44
   0  -1  10    0.02    0.39
   0   2 -10  648.43   38.93
   0  -2  10  652.33   38.46
   0  -2  10  682.76   38.75
   0  -2 -10  650.62   38.75
   0  -2 -10  652.28   38.66
   0   2 -10  656.20   38.48
   0   2 -10  665.64   39.18
   0  -2 -10  658.13   38.57
   0  -3 -10    0.36    0.54
   0   3 -10    0.45    1.17
   0   3 -10   -0.44    0.40
   0  -3 -10   -0.37    0.55
   0  -3 -10    0.60    0.71
   0   3 -10   -0.64    0.92
   0  -3  10   -0.01    0.62
   0  -3  10    0.56    0.41
   0   4 -10  203.78   12.73
   0  -4  10  227.50   12.47
   0   4 -10  190.01   11.97
   0  -4 -10  190.39   12.13
   0  -4 -10  190.68   12.14
   0  -4 -10  193.45   12.28
   0  -4  10  215.25   12.01
   0   4 -10  199.65   12.96
   0   4  10  213.07   12.25
   0  -5 -10   -0.35    0.50
   0  -5 -10    0.14    0.57
   0  -5 -10    0.77    1.05
   0   5 -10    0.46    1.48
   0   5 -10    0.30    0.41
   0  -5  10    0.35    0.42
   0   5  10    0.24    0.63
   0  -5  10    0.16    0.86
   0  -6 -10  141.85    8.90
   0   6 -10  154.64    8.83
   0   6 -10  151.77   10.20
   0  -6 -10  145.57    9.24
   0  -6 -10  151.40    9.22
   0   6  10  133.53    8.97
   0  -6  10  145.86    8.85
   0  -6 -10  143.67    9.44
   0  -6  10  162.72    9.46
   0   7 -10    0.14    0.43
   0   7  10   -0.09    0.73
   0  -7  10    0.27    0.47
   0  -7  10    0.93    1.01
   0  -7 -10   -1.11    0.93
   0  -7 -10   -0.20    0.69
   0   7 -10    0.23    1.80
   0  -7 -10    0.06    1.68
   0  -8  10    1.06    0.57
   0   8  10    0.47    0.86
   0  -8 -10    1.64    1.18
   0  -8  10    1.69    1.26
   0  -9  10   -0.33    0.62
   0   9  10   -0.91    0.91
   0  -9  10    0.26    1.23
   0  -9 -10   -0.74    1.25
   0 -10 -10   11.30    1.93
   0 -10  10   11.87    1.30
   0 -10  10    7.13    1.79
   0  10  10   11.40    1.54
   0 -11 -10    0.08    1.53
   0 -11  10   -1.64    1.84
   0 -11  10    0.68    0.82
   0  11  10   -0.59    1.18
   0 -12  10    1.77    0.93
   0  12  10   -0.18    1.48
   0 -12 -10    2.27    1.75
   0 -13  10    0.09    1.02
   0   0 -11    2.01    1.08
   0   0 -11    1.66    0.56
   0   0 -11    2.09    0.87
   0  -1  11   30.07    2.01
   0  -1 -11   31.12    2.64
   0  -1 -11   28.44    2.34
   0   1 -11   28.90    2.52
   0   1 -11   27.33    2.04
   0   1 -11   27.33    2.85
   0  -1 -11   28.32    2.10
   0  -2 -11    0.42    0.50
   0  -2 -11    0.14    0.67
   0  -2  11    0.56    0.37
   0   2 -11    0.21    0.99
   0   2 -11   -0.12    1.08
   0  -2 -11    0.62    0.79
   0  -2  11   -0.44    0.56
   0   2 -11   -0.13    0.47
   0  -3 -11   58.78    4.09
   0  -3  11   74.01    4.42
   0   3 -11   56.07    4.85
   0   3 -11   63.55    4.64
   0  -3  11   65.51    3.95
   0  -3 -11   62.88    4.29
   0  -3 -11   58.08    4.23
   0  -4  11   -0.55    0.66
   0   4 -11   -1.61    1.41
   0  -4 -11   -0.41    0.91
   0  -4 -11   -0.44    0.69
   0  -4 -11   -0.78    0.57
   0  -4  11    0.18    0.41
   0   4 -11   -0.05    1.17
   0   5  11   95.21    5.99
   0   5 -11   93.02    6.90
   0   5 -11  100.05    6.73
   0  -5 -11   93.49    6.47
   0   5 -11   85.53    5.65
   0  -5 -11   88.80    5.87
   0  -5  11   95.49    5.71
   0  -5 -11   92.64    6.20
   0  -5  11  101.20    6.27
   0  -6 -11    0.02    0.65
   0  -6  11    0.19    0.45
   0  -6 -11   -0.07    0.69
   0   6 -11   -0.05    0.41
   0  -6 -11   -1.23    1.40
   0   6 -11   -1.65    1.95
   0  -6  11   -0.13    0.91
   0   6  11    0.12    0.80
   0  -6 -11    0.80    0.96
   0   6 -11   -0.78    1.45
   0  -7 -11   66.63    4.65
   0   7 -11   69.81    4.49
   0  -7 -11   66.69    5.04
   0   7  11   76.90    4.84
   0  -7  11   79.50    4.61
   0  -7 -11   71.36    5.58
   0  -7  11   82.08    5.36
   0  -8 -11   -0.12    1.20
   0  -8 -11   -0.20    0.67
   0  -8  11    0.07    1.23
   0   8  11    0.09    0.85
   0  -8  11    0.28    0.55
   0  -9  11   47.61    3.07
   0  -9 -11   38.19    3.03
   0  -9  11   56.81    4.17
   0  -9 -11   38.88    3.64
   0   9  11   45.87    3.34
   0 -10  11    0.32    0.84
   0 -10  11   -0.34    1.49
   0  10  11    0.06    1.11
   0 -10 -11   -0.98    1.47
   0  11  11    6.05    1.43
   0 -11 -11    7.68    1.81
   0 -11  11    8.36    1.22
   0  12  11    0.57    1.93
   0 -12  11    0.10    0.97
   0 -13  11    6.85    1.45
   0   0 -12  135.96    8.06
   0   0 -12  131.53    8.69
   0   0 -12  127.18    8.32
   0   1 -12   -0.32    0.48
   0   1 -12    1.21    0.98
   0  -1 -12   -0.53    1.03
   0  -1 -12   -0.35    0.80
   0   1 -12    0.19    1.23
   0  -1 -12    0.49    0.55
   0  -2 -12  143.08    9.31
   0   2 -12  140.12    9.37
   0  -2  12  147.57    8.83
   0  -2 -12  156.73    9.17
   0   2 -12  144.13    9.78
   0   2 -12  147.58    8.86
   0  -2 -12  146.85    8.97
   0  -3  12   -0.17    0.41
   0  -3  12    0.23    0.73
   0   3 -12   -0.23    0.49
   0   3 -12   -0.28    1.14
   0  -3 -12    0.54    0.91
   0  -3 -12    0.35    0.65
   0   4 -12  178.00   12.82
   0  -4  12  228.22   12.34
   0  -4  12  212.03   11.82
   0  -4 -12  182.42   12.09
   0   4 -12  189.33   11.78
   0  -4 -12  204.05   12.19
   0  -4 -12  198.25   12.03
   0   4 -12  185.53   12.98
   0  -5 -12   -0.21    0.83
   0  -5 -12    0.06    0.77
   0   5 -12   -0.48    0.47
   0   5 -12   -1.54    1.50
   0   5 -12   -2.00    1.90
   0  -5  12    0.22    0.88
   0  -5  12    0.05    0.44
   0  -5 -12    0.07    1.30
   0   6 -12   34.77    2.20
   0  -6 -12   40.07    3.05
   0  -6  12   27.61    2.21
   0  -6 -12   34.69    3.43
   0   6  12   28.74    2.65
   0  -6  12   31.90    2.92
   0   7 -12   -0.11    0.46
   0   7  12    0.41    0.97
   0  -7  12    0.41    1.15
   0  -7 -12   -1.20    1.17
   0  -7  12   -0.20    0.56
   0  -7 -12    0.81    2.00
   0  -7 -12    0.33    0.80
   0  -8 -12   10.98    1.76
   0  -8  12    8.45    1.75
   0   8  12    5.86    1.31
   0  -8 -12    6.35    1.12
   0  -8  12    7.22    0.99
   0  -9  12   -0.54    1.34
   0  -9 -12    0.93    1.50
   0   9  12    0.38    1.11
   0  -9 -12   -0.49    0.83
   0  -9  12   -0.34    0.69
   0 -10 -12    2.98    1.00
   0 -10 -12    5.17    1.68
   0  10  12    2.55    1.25
   0 -11  12   -0.17    0.88
   0  11  12    0.78    1.41
   0 -12  12    3.47    1.21
   0   0 -13    2.34    0.68
   0   0 -13    0.49    1.31
   0   0 -13    2.59    1.10
   0  -1 -13   10.92    1.58
   0  -1 -13   12.96    1.99
   0   1 -13   13.30    1.30
   0   1 -13   10.57    1.68
   0   1 -13   11.62    2.21
   0  -1 -13   12.58    1.34
   0   2 -13   -0.34    1.12
   0  -2  13    0.23    0.46
   0  -2 -13    0.28    0.63
   0   2 -13    0.50    0.59
   0  -2 -13   -0.26    0.93
   0  -2 -13    0.36    1.24
   0   2 -13   -0.74    1.62
   0  -3 -13   30.15    2.60
   0   3 -13   32.96    3.37
   0  -3 -13   28.61    2.68
   0   3 -13   28.37    3.60
   0  -3 -13   28.82    2.85
   0  -3  13   33.49    2.14
   0   3 -13   27.37    2.16
   0  -4  13    0.54    0.90
   0  -4 -13   -0.10    1.02
   0  -4  13   -0.33    0.45
   0  -4 -13    0.14    1.26
   0   4 -13    0.40    1.54
   0  -4 -13    0.17    0.73
   0   4 -13   -0.23    0.52
   0   5 -13   29.03    2.08
   0  -5 -13   28.63    2.62
   0  -5  13   27.04    2.07
   0  -5  13   32.62    2.76
   0  -5 -13   29.49    2.66
   0  -5 -13   33.04    3.56
   0  -6 -13   -0.46    1.87
   0  -6  13    1.34    1.19
   0   6 -13   -0.66    0.50
   0  -6 -13   -0.02    1.28
   0  -6  13    0.60    0.54
   0  -6 -13   -0.53    0.99
   0  -7 -13   49.23    4.07
   0  -7 -13   48.28    4.84
   0  -7  13   52.36    3.38
   0  -7 -13   53.89    4.16
   0   7 -13   47.51    3.30
   0  -7  13   62.14    4.34
   0  -8  13   -0.70    1.34
   0  -8 -13   -0.60    1.23
   0  -8 -13    0.40    1.42
   0  -8  13    0.17    0.65
   0  -9 -13   17.32    2.24
   0  -9 -13   14.18    1.71
   0  -9  13   17.40    1.59
   0  10  13   -0.57    1.44
   0 -10  13   -0.06    0.83
   0 -11  13   13.52    1.55
   0   0 -14  130.39    8.38
   0   0 -14  128.79    8.95
   0   0 -14  130.58    8.00
   0  -1 -14   -0.18    0.71
   0  -1 -14    0.27    1.07
   0   1 -14   -1.80    1.70
   0   1 -14    0.03    1.17
   0   1 -14   -0.24    0.66
   0  -1 -14   -1.34    1.52
   0  -2 -14   90.25    6.19
   0   2 -14   94.06    6.50
   0   2 -14   94.10    5.80
   0   2 -14   91.03    7.10
   0  -2 -14   92.68    6.63
   0  -3 -14    1.32    1.43
   0  -3 -14   -0.35    0.72
   0   3 -14    0.60    1.51
   0  -3  14    0.33    0.51
   0   3 -14   -0.17    0.62
   0  -3 -14   -0.96    1.19
   0  -4 -14   91.63    6.13
   0  -4  14   92.93    5.46
   0  -4 -14   88.01    5.92
   0   4 -14   81.85    5.44
   0  -4 -14   84.34    6.10
   0  -5  14    0.34    0.54
   0  -5 -14   -1.70    1.30
   0  -5 -14   -0.14    1.74
   0   5 -14   -0.25    0.60
   0  -5  14    0.43    1.15
   0  -6  14   11.50    1.96
   0  -6 -14    9.97    1.84
   0   6 -14   11.83    1.22
   0  -6  14   12.11    1.22
   0  -6 -14   12.93    1.99
   0  -7  14    0.37    1.15
   0  -7  14    1.06    0.65
   0   7 -14    0.34    0.58
   0  -7 -14   -0.86    1.27
   0  -7 -14    0.97    2.52
   0  -7 -14   -0.28    1.53
   0  -8 -14    2.24    1.68
   0  -8  14    2.23    0.76
   0  -9  14   -0.27    0.73
   0 -10  14    2.65    0.97
   0   0 -15    1.13    2.09
   0   0 -15    0.12    1.29
   0   0 -15    0.58    0.74
   0   1 -15   -0.38    0.70
   0  -1 -15   -0.22    0.73
   0  -1 -15   -1.71    1.24
   0  -1 -15   -0.85    1.85
   0   1 -15   -0.85    2.13
   0   1 -15    0.04    1.33
   0  -2 -15    1.05    1.73
   0  -2 -15    0.26    0.81
   0  -2 -15   -0.52    1.34
   0   2 -15   -0.01    1.45
   0   2 -15    0.22    0.70
   0  -3 -15   30.20    2.94
   0  -3 -15   31.24    3.28
   0   3 -15   26.88    2.20
   0  -4  15    0.15    0.58
   0  -4 -15   -1.06    1.72
   0   4 -15    0.10    0.66
   0  -4 -15    0.59    1.73
   0   5 -15   18.86    1.75
   0  -5  15   26.97    1.82
   0  -5 -15   19.69    2.64
   0  -5 -15   18.22    2.79
   0  -6 -15    0.59    1.65
   0  -6  15   -0.04    1.18
   0  -6  15   -0.04    0.63
   0   6 -15    0.21    0.64
   0  -6 -15   -0.30    1.60
   0  -7 -15   22.33    2.89
   0  -7 -15   23.08    2.73
   0   7 -15   23.54    1.81
   0  -7  15   22.27    1.88
   0  -8  15    0.02    0.76
   0   0 -16   59.70    4.41
   0   0 -16   49.35    3.68
   0  -1 -16   -0.55    2.33
   0  -1 -16    0.56    0.90
   0   1 -16   -0.46    1.64
   0  -1 -16    0.15    1.54
   0  -2 -16   22.29    2.64
   0   2 -16   23.55    2.03
   0  -2 -16   22.51    3.37
   0  -3 -16   -0.39    1.75
   0   3 -16   -0.60    0.80
   0  -4 -16   60.45    5.28
   0  -4 -16   63.44    5.35
   0   4 -16   59.44    3.97
   0  -5  16    0.02    0.68
   0  -5 -16   -0.84    2.37
   0   5 -16    0.25    0.74
   0  -5 -16   -0.91    2.08
   0  -6  16    0.06    0.71
   0  -6 -16    1.26    1.95
   0  -7  16    0.00    0.80
   0   0 -17    1.59    2.19
   0   0 -17    1.73    1.05
   0  -1 -17   -2.14    1.87
   0   1 -17    0.87    0.98
   0   2 -17    1.20    0.95
   0  -3 -17    6.54    3.03
   0  -3 -17    7.34    2.46
   0  -4 -17    0.54    3.03
  -1   1   0 3491.11  248.71
   1  -1   0 3089.34  244.54
  -1  -1   0 4066.96  242.75
   1   1   0 3798.93  242.54
   1   2   0  102.25    5.99
  -1  -2   0   98.41    5.79
   1   2   0   95.54    5.81
   1  -2   0   99.39    5.93
  -1  -2   0   94.26    5.71
  -1   2   0   91.54    5.90
  -1  -2   0  100.59    6.02
  -1  -3   0 2739.40  160.92
   1  -3   0 2809.57  161.07
   1   3   0 2871.71  161.16
   1   3   0 2754.78  160.95
  -1   3   0 2658.90  161.04
   1   4   0  126.29    7.95
  -1   4   0  130.86    8.05
   1  -4   0  124.17    8.04
  -1  -4   0  134.17    7.92
   1   4   0  135.47    8.20
   1   5   0  105.52    6.43
  -1  -5   0   96.51    6.05
  -1   5   0   94.06    6.19
   1   5   0   90.90    6.08
  -1  -6   0    3.03    0.82
   1   6   0    4.39    0.93
   1   6   0    3.54    1.13
   1  -6   0    3.71    0.93
  -1   6   0    2.44    0.91
  -1  -7   0  100.90    6.66
   1  -7   0   96.41    6.81
   1   7   0  101.14    7.10
  -1   7   0  108.56    6.95
  -1  -7   0  107.26    6.25
   1   7   0  102.44    6.76
  -1   8   0    1.83    1.34
   1   8   0   -0.53    1.15
  -1   8   0   -0.45    0.92
   1  -8   0   -0.26    0.90
  -1  -8   0    0.19    0.39
  -1  -8   0    1.59    0.84
   1   8   0    0.82    1.14
  -1   9   0   -1.07    1.29
  -1  -9   0    1.78    1.02
   1   9   0   -0.32    1.18
   1  -9   0    0.68    1.10
  -1   9   0   -1.03    1.17
  -1  -9   0   -0.36    0.44
   1   9   0    0.12    1.25
   1  10   0   27.57    2.99
   1  10   0   21.97    3.23
  -1  10   0   24.69    3.39
  -1  10   0   23.78    2.95
  -1 -10   0   22.66    1.78
   1 -10   0   19.01    2.58
  -1 -10   0   21.60    2.50
  -1 -11   0   64.66    5.00
   1  11   0   65.64    5.82
  -1 -11   0   69.29    4.39
   1  11   0   66.49    5.41
  -1  11   0   65.32    5.89
   1 -11   0   62.64    5.24
  -1  11   0   63.96    5.49
   1 -11   0   70.51    4.36
   1  12   0    2.98    2.22
  -1 -12   0    0.03    1.33
  -1  12   0    0.66    2.38
  -1 -12   0    2.76    0.80
   1  12   0    2.03    2.37
  -1  12   0   -1.18    2.21
   1 -12   0    1.56    0.76
   1 -12   0    2.39    1.66
  -1 -13   0    7.35    1.26
   1 -13   0    6.26    2.15
   1  13   0   10.75    3.06
  -1  13   0    9.16    3.22
   1 -13   0    6.81    1.13
  -1 -13   0    8.53    1.96
   1  13   0    5.68    2.83
  -1 -14   0   -0.33    0.90
   1 -14   0   -1.14    0.82
  -1  14   0   -1.65    3.21
  -1 -14   0    0.16    1.79
   1  14   0   -3.45    3.15
   1 -14   0    2.18    2.22
  -1  15   0   -4.99    3.68
  -1 -15   0    0.48    2.04
   1  15   0    0.28    4.47
   1 -15   0   -1.86    2.43
  -1 -16   0   -1.96    2.44
  -1   0   1    0.06    0.07
   1   0  -1    0.70    0.27
  -1   0  -1    0.04    0.11
   1   0   1    0.01    0.10
   1   0   1    0.09    0.11
   1   1  -1   78.19    4.58
   1  -1   1   75.75    4.67
  -1  -1  -1   75.98    4.62
   1   1  -1   74.94    4.53
  -1   1  -1   76.92    4.62
  -1   1  -1   75.52    4.68
  -1  -1   1   77.41    4.53
   1  -1  -1   75.72    4.54
  -1  -1   1   79.47    4.57
   1   1   1   80.16    4.61
   1  -2   1  991.13   59.54
  -1  -2  -1 1030.18   59.54
   1   2  -1  995.64   59.44
  -1   2   1 1074.67   59.49
  -1  -2  -1  982.16   59.35
  -1   2  -1 1033.51   59.56
   1   2   1  987.12   59.36
   1   2   1 1070.76   59.51
  -1  -2   1 1023.17   59.42
   1  -2  -1 1014.20   59.49
   1  -3   1   75.78    4.92
  -1  -3  -1   86.26    5.04
  -1  -3  -1   76.23    4.74
  -1   3   1   76.02    4.84
   1   3  -1   79.67    4.85
   1  -3  -1   78.04    4.88
  -1  -3   1   72.86    4.61
   1   3   1   77.42    4.75
  -1  -3   1   76.33    4.79
  -1   3  -1   76.82    4.93
   1   3   1   82.75    4.95
   1   4  -1  353.03   22.61
  -1  -4  -1  355.85   22.50
   1  -4   1  405.62   22.76
  -1   4   1  397.26   22.65
   1   4   1  409.81   22.76
  -1   4  -1  371.39   22.72
  -1  -4   1  399.13   22.59
   1   4   1  396.99   22.55
   1  -4  -1  359.61   22.64
  -1  -4   1  376.35   22.32
  -1   5   1   36.18    2.65
  -1  -5  -1   33.68    2.49
   1  -5   1   33.76    2.70
   1   5  -1   43.94    3.12
   1   5  -1   35.18    2.68
  -1   5  -1   38.92    2.79
  -1  -5   1   34.09    2.71
   1   5   1   37.25    2.57
   1  -5  -1   32.88    2.63
  -1  -5   1   33.54    2.22
   1   6  -1  895.14   51.78
  -1  -6  -1  820.13   51.24
   1  -6   1  861.19   51.49
  -1   6   1  933.70   51.60
  -1   6   1  903.55   51.43
   1   6  -1  828.15   51.40
   1   6   1  886.95   51.32
  -1   6  -1  826.00   51.48
   1  -6  -1  814.29   51.40
  -1  -6   1  887.87   50.95
   1   6   1  927.53   51.60
  -1  -6   1  906.27   51.35
   1  -7   1    3.95    1.12
  -1   7   1    5.77    1.17
  -1   7   1    4.34    1.26
   1   7  -1    6.32    1.59
  -1  -7  -1    5.45    1.05
   1   7  -1    6.02    1.31
   1  -7  -1    6.33    1.25
  -1   7  -1    4.81    1.28
  -1  -7   1    4.66    1.03
   1   7   1    5.04    1.35
  -1  -7   1    4.44    0.60
   1   7   1    4.84    1.06
  -1   8   1  242.58   15.17
   1  -8   1  231.88   14.96
  -1  -8  -1  246.37   14.77
   1   8  -1  244.58   15.01
   1   8  -1  253.36   15.45
  -1   8   1  247.46   14.95
  -1  -8   1  235.46   14.30
   1  -8  -1  237.65   14.94
  -1  -8   1  234.85   14.80
  -1   8  -1  245.59   15.09
   1   8   1  238.21   14.83
   1   8   1  245.96   15.16
   1  -9   1    5.08    0.70
   1   9  -1    4.69    1.69
   1  -9   1    6.00    1.52
  -1   9   1    3.99    1.54
  -1   9   1    6.05    1.56
   1   9  -1    5.23    1.61
  -1  -9  -1    6.03    1.32
  -1  -9   1    5.81    0.80
   1   9   1    4.11    1.54
  -1  -9   1    4.14    1.17
   1   9   1    6.37    1.50
   1  -9  -1    5.57    1.43
  -1   9  -1    4.74    1.51
   1  10  -1   13.59    2.94
  -1  10   1   28.37    3.05
  -1  10   1   27.95    3.42
   1 -10   1   29.22    1.97
   1 -10   1   29.84    3.16
   1  10   1   31.90    3.12
  -1  10  -1   12.97    2.94
  -1  10  -1   17.71    2.92
   1  10   1   31.66    3.53
  -1 -10   1   29.87    1.99
  -1 -10   1   29.19    2.68
   1 -10  -1   15.97    2.60
   1 -11   1    7.88    0.99
  -1  11   1    9.67    2.26
   1 -11   1    6.98    1.68
  -1 -11  -1    8.53    1.11
  -1 -11  -1    8.06    1.60
   1  11  -1    6.10    2.40
   1  11  -1    7.67    2.20
   1  11   1    4.42    2.07
  -1  11  -1   10.06    2.79
   1 -11  -1    5.08    1.73
  -1 -11   1    6.79    1.01
  -1 -11   1    3.80    1.76
  -1  11  -1    7.42    2.47
   1  11   1    6.11    1.94
   1 -12   1   58.00    3.98
   1  12  -1   66.12    5.61
  -1 -12  -1   52.55    4.96
  -1  12   1   58.04    5.79
   1 -12   1   54.84    4.96
  -1 -12  -1   71.67    4.14
  -1  12   1   50.10    5.43
   1  12  -1   58.59    5.87
  -1  12  -1   51.36    5.99
   1  12   1   60.79    5.78
   1  12   1   50.48    5.21
  -1 -12   1   60.45    4.86
  -1  12  -1   64.22    5.98
  -1 -12   1   60.54    4.05
   1 -12  -1   65.56    4.05
   1 -12  -1   56.37    5.07
   1 -13   1   -0.72    1.84
   1  13  -1   -1.22    2.88
  -1  13   1    2.05    2.70
   1 -13   1    0.11    0.77
  -1 -13  -1    0.22    0.91
  -1 -13  -1   -1.33    1.48
  -1  13   1    0.74    2.63
   1  13   1    2.61    2.58
  -1 -13   1    0.95    1.60
   1 -13  -1    0.73    0.78
   1 -13  -1    1.43    1.88
  -1  13  -1   -0.67    2.76
   1  13   1   -1.53    2.43
  -1 -13   1   -0.02    0.81
   1 -14   1    8.77    1.35
  -1 -14  -1    7.79    1.28
   1  14  -1    2.83    3.49
   1 -14   1    5.68    2.42
  -1  14   1    5.91    3.40
  -1 -14  -1    8.41    2.17
  -1 -14   1    6.15    2.05
  -1 -14   1    8.72    1.39
   1  14   1    6.10    3.37
  -1  14  -1    6.50    4.94
   1 -14  -1    6.95    1.28
   1 -14  -1    5.44    2.42
  -1 -15  -1   -2.21    1.98
   1 -15   1    2.26    2.53
  -1  15   1    1.44    3.89
  -1 -15   1    0.61    2.02
   1  15   1    1.36    3.70
  -1  15  -1   -1.90    4.27
  -1 -16  -1   -0.11    2.42
   1 -16  -1    1.68    3.32
  -1   0   2    0.03    0.08
  -1   0  -2   -0.01    0.14
   1   0  -2    0.11    0.09
   1   0   2   -0.06    0.14
   1   0   2    0.11    0.13
  -1  -1  -2 2462.96  149.89
   1   1  -2 2058.73  157.12
  -1   1  -2 1887.98  159.59
   1   1   2 2090.60  149.41
   1  -1  -2 2059.90  159.17
   1  -2   2  241.10   13.84
  -1  -2  -2  229.12   13.88
  -1  -2  -2  235.64   14.05
  -1   2   2  241.75   13.90
   1   2  -2  230.29   14.04
   1   2  -2  235.80   13.88
   1  -2   2  236.17   14.13
  -1  -2   2  244.21   14.01
   1   2   2  244.89   14.01
   1  -2  -2  251.55   14.06
  -1   2  -2  223.85   14.14
  -1  -2   2  234.99   13.89
  -1   3   2  885.99   46.51
   1   3  -2  684.30   46.55
  -1  -3  -2  679.35   46.39
  -1   3   2  926.74   46.59
  -1  -3  -2  718.45   46.60
   1  -3   2  826.40   46.69
  -1  -3   2  889.62   46.57
  -1   3  -2  667.06   46.63
   1   3   2  904.17   46.43
   1   3   2  877.97   46.58
   1  -3  -2  696.79   46.53
  -1  -4  -2   77.54    4.75
   1  -4   2   74.42    4.53
  -1   4   2   69.77    4.82
   1   4  -2   77.56    4.95
  -1   4   2   78.98    4.86
  -1  -4  -2   79.70    5.06
   1  -4  -2   79.73    4.91
  -1  -4   2   75.10    4.84
   1   4   2   76.78    4.90
  -1  -4   2   73.50    4.57
  -1   4  -2   80.39    5.07
   1   4   2   75.85    4.72
  -1   5   2  630.71   37.01
   1  -5   2  582.21   37.07
   1  -5   2  598.31   36.58
  -1   5   2  641.06   36.97
  -1  -5  -2  646.25   36.86
   1   5  -2  646.04   37.10
  -1   5  -2  638.31   37.18
   1  -5  -2  646.29   37.04
  -1  -5   2  625.80   36.63
   1   5   2  623.73   37.04
   1   5   2  636.06   36.85
  -1  -5   2  620.19   36.95
   1   6  -2   13.58    1.72
  -1   6   2   12.72    1.50
  -1  -6  -2   11.99    1.37
  -1   6   2   12.96    1.81
   1  -6   2   12.51    1.71
   1  -6   2   11.90    0.92
   1   6   2   12.17    1.35
  -1  -6   2   11.63    0.97
  -1  -6   2   14.56    1.56
   1  -6  -2   12.39    1.55
   1   6   2   13.49    1.67
  -1   6  -2   12.24    1.72
   1  -7   2   46.77    2.84
  -1  -7  -2   48.72    3.32
   1   7  -2   47.51    3.62
   1  -7   2   34.36    3.39
  -1   7   2   47.56    3.42
  -1   7   2   36.60    3.43
   1   7   2   43.63    3.54
  -1  -7   2   43.62    3.34
  -1   7  -2   51.32    3.76
   1   7   2   44.10    3.32
   1  -7  -2   52.25    3.58
  -1  -7   2   44.29    2.87
   1  -8   2   21.09    1.54
   1   8  -2   19.65    2.50
  -1   8   2   23.77    2.77
   1   8  -2   26.58    3.11
  -1  -8  -2   23.95    2.17
   1  -8   2   22.71    2.50
  -1   8   2   18.90    2.45
   1   8   2   22.78    2.64
  -1  -8   2   20.45    1.59
  -1  -8   2   20.79    2.11
  -1   8  -2   24.33    2.77
   1   8   2   21.19    2.18
   1  -8  -2   23.08    2.29
   1  -9   2   31.45    2.05
  -1  -9  -2   30.70    2.68
   1   9  -2   28.75    3.58
   1   9  -2   29.20    3.28
  -1   9   2   24.94    3.05
   1  -9   2   23.77    2.87
  -1   9   2   31.34    2.95
  -1  -9   2   30.66    2.08
  -1  -9   2   25.98    2.63
   1  -9  -2   27.21    2.84
  -1   9  -2   26.79    3.23
   1   9   2   28.22    3.22
   1   9   2   30.64    3.14
  -1  10   2   13.48    2.06
   1  10  -2    6.75    2.28
  -1 -10  -2    8.07    1.50
   1 -10   2    8.94    0.99
  -1  10   2    6.51    1.89
   1 -10   2   10.22    2.06
   1  10  -2    8.21    2.05
   1 -10  -2    6.45    1.57
  -1 -10   2    9.08    1.21
   1  10   2    7.79    1.69
  -1  10  -2   10.33    2.36
  -1 -10   2    6.78    1.62
   1  10   2    4.95    1.86
  -1  11   2   41.11    4.41
   1 -11   2   45.88    3.01
  -1 -11  -2   51.36    3.11
   1  11  -2   37.55    4.77
   1 -11   2   39.94    3.91
  -1  11   2   43.44    4.12
  -1 -11  -2   38.22    3.56
   1  11  -2   43.06    4.95
   1  11   2   39.73    3.96
  -1 -11   2   45.21    3.08
  -1  11  -2   36.01    4.81
   1 -11  -2   42.97    3.97
   1  11   2   34.61    4.23
  -1 -11   2   43.29    3.83
  -1  11  -2   48.29    4.65
   1 -12   2    1.12    0.71
  -1  12   2    0.76    1.95
  -1  12   2   -1.56    1.96
   1  12  -2    0.64    2.48
   1 -12   2    0.39    1.59
   1  12  -2   -2.21    2.45
  -1 -12  -2    0.73    0.75
  -1 -12  -2   -0.44    1.30
  -1  12  -2   -1.01    2.64
  -1 -12   2    0.17    0.78
   1  12   2   -1.70    1.91
  -1  12  -2    1.03    2.82
  -1 -12   2    1.26    1.35
   1  12   2    2.40    1.96
   1 -12  -2    0.12    1.67
   1  13  -2    3.82    3.00
  -1 -13  -2    4.69    1.09
  -1  13   2    4.41    2.67
  -1  13   2    2.44    2.47
   1 -13   2    4.93    2.05
  -1 -13  -2    2.82    1.64
   1 -13   2    5.90    1.09
   1 -13  -2    4.02    1.11
   1  13   2    4.13    2.55
   1 -13  -2    5.34    2.00
  -1 -13   2    3.04    1.85
   1  13   2    0.69    2.39
  -1 -13   2    4.18    1.02
  -1  13  -2    7.74    3.31
   1  14  -2    2.27    3.52
   1 -14   2    3.45    1.74
  -1  14   2    3.10    3.00
   1 -14   2    0.41    2.41
  -1 -14  -2    2.96    1.88
  -1 -14  -2    3.98    1.22
  -1 -14   2    2.87    1.11
   1  14   2    4.08    2.93
   1  14   2    3.32    3.04
  -1  14  -2   -0.43    3.56
   1 -14  -2    0.73    2.12
   1 -14  -2    3.99    1.15
  -1 -14   2    3.56    1.91
  -1  15   2    9.37    3.98
   1 -15   2    4.79    2.81
   1 -15   2    4.96    1.44
  -1 -15  -2    4.11    2.12
   1 -15  -2    8.16    2.76
  -1 -15   2    3.80    2.22
   1  15   2    4.19    3.57
   1 -16  -2   -3.03    2.90
  -1   0  -3    0.46    0.11
   1   0   3   -0.21    0.19
   1   0   3    0.23    0.17
  -1   0  -3    0.16    0.20
   1   0  -3    0.00    0.15
  -1   0   3   -0.11    0.11
  -1   0  -3    0.37    0.23
   1   0  -3    0.10    0.13
  -1   1   3  170.38    9.90
   1   1  -3  164.62    9.99
  -1  -1  -3  165.04    9.96
   1  -1   3  174.23   10.05
   1  -1   3  177.26    9.83
   1   1  -3  161.48    9.88
  -1  -1   3  175.55    9.89
  -1   1  -3  164.45    9.83
  -1   1  -3  169.32   10.04
  -1   1  -3  157.77   10.07
  -1  -1   3  170.27    9.96
   1  -1  -3  163.80    9.90
   1  -1  -3  164.09    9.86
   1   1   3  179.50    9.97
  -1   2   3 2495.23  145.60
  -1  -2  -3 2487.26  145.77
  -1   2  -3 2480.49  145.94
   1  -2  -3 2560.31  145.65
  -1  -3  -3  307.73   17.84
   1   3  -3  291.19   18.06
  -1   3   3  298.99   17.82
   1  -3   3  305.82   18.13
  -1  -3  -3  305.98   18.04
   1  -3   3  303.47   17.74
   1   3  -3  309.71   17.77
   1   3   3  290.43   17.92
  -1  -3   3  294.63   17.98
   1  -3  -3  315.44   17.94
   1  -3  -3  321.36   18.02
  -1   3  -3  297.44   18.17
  -1  -3   3  308.57   17.79
  -1  -4  -3 1028.17   64.12
   1  -4   3 1131.06   64.46
  -1   4   3 1153.54   64.17
   1   4  -3 1027.21   63.98
   1   4  -3 1041.14   64.38
  -1  -4  -3 1079.19   64.40
   1  -4  -3 1054.25   64.28
  -1   4  -3 1030.06   64.47
  -1  -4   3 1148.18   64.31
   1   4   3 1155.89   64.26
   1   4   3 1246.21   64.12
  -1  -5  -3  113.77    7.47
  -1   5   3  129.79    7.60
  -1   5   3  127.83    7.62
   1  -5   3  120.66    7.25
   1  -5   3  120.13    7.79
   1   5  -3  120.66    7.78
  -1  -5  -3  126.54    7.91
   1  -5  -3  120.36    7.66
  -1  -5   3  128.16    7.67
   1   5   3  122.06    7.62
  -1   5  -3  113.59    7.86
   1   5   3  122.08    7.45
  -1  -5   3  125.38    7.30
  -1  -6  -3  228.79   12.33
   1  -6   3  191.40   11.95
   1  -6   3  193.17   12.54
  -1   6   3  205.78   12.39
  -1   6   3  200.28   12.35
  -1   6  -3  233.47   12.82
   1  -6  -3  229.09   12.56
   1   6   3  194.21   12.21
  -1  -6   3  188.82   11.99
   1   6   3  192.98   12.40
  -1  -6   3  189.25   12.38
  -1   7   3    2.04    0.95
  -1   7   3    3.51    0.96
   1   7  -3    0.86    0.89
  -1  -7  -3    1.74    0.75
   1  -7   3    1.63    0.90
   1  -7   3    2.50    0.46
  -1   7  -3    2.13    1.27
   1  -7  -3    3.41    1.00
   1   7   3    2.85    0.79
  -1  -7   3    2.72    0.51
   1   7   3    4.14    1.14
  -1  -7   3    2.45    0.85
   1  -8   3  276.48   16.12
   1   8  -3  271.11   16.97
  -1  -8  -3  264.87   16.53
  -1   8   3  282.08   16.78
  -1   8   3  276.99   16.70
   1  -8   3  270.34   16.87
   1   8   3  262.97   16.50
  -1   8  -3  283.66   17.09
   1  -8  -3  254.03   16.70
  -1  -8   3  279.78   16.17
   1   8   3  278.48   16.80
  -1  -8   3  278.34   16.71
   1   9  -3    9.57    2.00
  -1  -9  -3    9.24    1.51
  -1   9   3   12.98    2.04
   1  -9   3   10.47    1.80
   1  -9   3    9.27    1.00
  -1   9   3   10.64    1.73
  -1  -9   3   10.06    1.04
   1  -9  -3    9.48    1.70
  -1   9  -3    8.42    2.11
  -1  -9   3    8.44    1.59
   1   9   3   11.16    1.90
   1   9   3    9.35    1.56
  -1 -10  -3  114.68    8.06
   1  10  -3  111.01    9.10
   1  10  -3  117.68    8.67
   1 -10   3  134.04    7.60
  -1  10   3  134.70    8.37
   1 -10   3  125.52    8.48
  -1  10   3  129.92    8.48
   1 -10  -3  102.80    8.20
  -1 -10   3  133.91    8.34
   1  10   3  131.24    8.57
  -1  10  -3  112.46    8.74
   1  10   3  134.55    8.23
   1  11  -3    3.97    2.32
   1 -11   3    5.57    1.76
   1  11  -3    1.80    2.27
  -1  11   3    3.14    1.73
  -1  11   3    1.71    1.70
  -1 -11  -3    3.40    1.36
   1 -11   3    3.93    0.80
   1  11   3    2.66    2.49
  -1  11  -3    5.14    2.55
   1 -11  -3    2.07    1.44
  -1 -11   3    2.71    0.80
   1  11   3    3.83    1.61
  -1 -11   3    2.64    1.32
   1 -12   3    8.63    2.14
  -1 -12  -3   13.73    1.45
  -1 -12  -3   14.36    2.08
  -1  12   3    9.99    2.36
   1 -12   3   11.11    1.31
  -1  12   3    9.80    2.51
   1  12  -3    6.59    3.08
  -1 -12   3    8.45    1.24
  -1  12  -3    8.95    3.33
   1  12   3   10.03    2.24
   1 -12  -3   10.89    2.17
  -1 -12   3    8.27    1.96
   1  12   3    9.97    2.47
  -1 -13  -3    1.78    0.94
   1 -13   3    3.56    0.96
  -1  13   3    4.84    2.53
  -1  13   3    5.79    2.57
   1 -13   3   -0.05    1.82
  -1 -13  -3    0.94    1.78
   1 -13  -3    4.00    2.04
   1  13   3    3.40    2.50
  -1 -13   3    2.34    1.77
   1  13   3    2.97    2.35
  -1 -13   3    4.00    1.02
  -1  13  -3    4.26    3.36
   1  14  -3    8.73    3.79
  -1 -14  -3    7.73    2.12
  -1  14   3    5.87    2.97
   1 -14   3   10.34    2.66
   1 -14   3    7.16    1.48
  -1  14  -3    7.21    3.81
  -1 -14   3    7.34    2.19
   1 -14  -3    6.11    2.45
   1  14   3    6.35    2.98
   1  14   3    4.42    2.88
  -1 -14   3    7.40    1.33
   1 -15   3    0.68    1.10
  -1 -15  -3    0.70    2.08
  -1  15   3   -0.40    3.45
   1 -15  -3    1.14    2.62
   1  15   3   -1.11    3.30
  -1 -15   3    1.78    2.43
  -1  16   3   -3.58    4.11
   1 -16  -3    2.60    3.08
  -1   0  -4   -0.17    0.25
  -1   0   4   -0.02    0.14
   1   0  -4    0.00    0.16
  -1   0  -4    0.21    0.14
   1   0   4    0.09    0.29
  -1   0  -4    0.36    0.29
   1   0   4    0.14    0.21
   1   0  -4    0.05    0.18
   1   1  -4 1983.39  169.85
  -1   1  -4 2530.57  177.25
   1  -1  -4 2268.56  167.74
   1   2  -4  202.45   11.92
  -1  -2  -4  201.28   12.04
  -1  -2  -4  203.75   11.88
   1   2  -4  204.61   12.16
  -1   2   4  205.85   11.90
   1  -2   4  198.76   12.16
   1  -2   4  209.64   11.86
   1   2   4  195.67   11.99
  -1   2  -4  203.59   11.85
  -1  -2   4  205.34   11.92
  -1  -2   4  198.03   12.06
   1  -2  -4  205.35   11.91
   1  -2  -4  202.03   11.96
  -1   2  -4  202.19   12.26
  -1  -3  -4 1194.63   70.26
   1   3  -4 1161.86   70.37
   1  -3   4 1206.69   70.40
  -1   3   4 1241.84   70.04
  -1  -3  -4 1225.11   70.10
   1   3   4 1233.69   70.17
  -1  -3   4 1259.49   70.29
   1  -3  -4 1175.78   70.10
   1  -3  -4 1213.76   70.15
  -1   3  -4 1121.06   70.46
   1   4  -4   80.82    4.88
   1   4  -4   80.86    5.36
  -1  -4  -4   77.88    5.00
   1  -4   4   80.69    5.32
   1  -4   4   83.90    4.86
  -1  -4  -4   81.24    5.28
  -1   4   4   81.91    4.96
  -1  -4   4   82.96    4.92
   1  -4  -4   85.12    5.21
  -1   4  -4   76.90    5.40
   1   4   4   82.02    5.08
   1  -4  -4   77.51    5.16
  -1  -4   4   85.52    5.23
  -1   5   4  115.80    6.27
   1   5  -4   85.60    6.54
  -1  -5  -4   83.59    6.51
   1   5  -4   85.39    6.01
   1  -5   4  115.87    6.68
  -1  -5  -4   82.88    6.19
   1  -5   4  114.25    6.04
  -1  -5   4  116.91    6.11
   1   5   4  116.23    6.38
   1  -5  -4   80.93    6.34
  -1  -5   4  115.04    6.49
  -1  -6  -4  106.25    7.28
   1   6  -4  104.59    7.21
   1  -6   4  115.09    7.19
   1  -6   4  114.46    6.52
  -1  -6  -4  103.35    6.78
  -1   6   4  112.21    6.84
  -1   6  -4  105.48    7.27
  -1  -6   4  105.91    6.56
   1   6   4  110.51    6.90
  -1  -6   4  109.81    7.00
   1  -6  -4  108.28    7.23
   1  -7   4   75.16    5.57
   1   7  -4   80.05    5.75
   1  -7   4   84.06    4.91
  -1  -7  -4   74.11    5.22
  -1   7   4   82.22    5.36
  -1  -7   4   83.54    4.96
   1   7   4   84.04    5.21
   1  -7  -4   81.46    5.47
  -1  -7   4   75.50    5.39
   1   7   4   81.29    5.40
  -1   7  -4   78.82    5.78
  -1   8   4    5.45    1.25
  -1  -8  -4    2.90    0.98
   1   8  -4    3.82    1.61
  -1   8   4    5.91    1.27
   1  -8   4    4.45    1.32
   1  -8   4    3.84    0.62
   1  -8  -4    3.41    1.19
   1   8   4    3.52    1.15
  -1  -8   4    4.77    1.16
  -1  -8   4    3.63    0.67
  -1   8  -4    1.81    1.33
   1   8   4    4.84    1.05
   1  -9   4   21.94    3.03
  -1   9   4   20.96    2.36
   1  -9   4   18.20    1.53
  -1  -9  -4   20.17    2.14
  -1   9   4   18.65    2.24
   1   9  -4   19.18    2.67
  -1  -9   4   24.20    2.55
   1  -9  -4   17.01    2.28
  -1   9  -4   20.73    2.84
   1   9   4   20.90    2.42
   1   9   4   19.74    2.11
  -1  -9   4   20.80    1.64
  -1 -10  -4    2.93    1.24
   1 -10   4    5.33    1.62
  -1  10   4    5.54    1.54
   1  10  -4    2.27    2.26
   1 -10   4    5.94    0.86
  -1  10   4    5.15    1.60
   1  10   4    4.78    1.64
   1 -10  -4    2.49    1.39
  -1 -10   4    4.66    1.42
   1  10   4    4.34    1.54
  -1 -10   4    5.61    1.01
  -1  10  -4    4.83    2.20
  -1  11   4    6.94    2.02
  -1 -11  -4   11.25    1.70
   1  11  -4   11.55    2.89
  -1  11   4    7.93    2.00
   1 -11   4    6.53    1.89
   1  11  -4    7.39    2.78
   1 -11   4    7.39    1.01
   1 -11  -4    9.61    1.86
  -1 -11   4    5.56    1.54
   1  11   4    5.44    1.89
  -1  11  -4    7.22    2.67
   1  11   4    6.80    1.71
  -1 -11   4    6.85    1.06
   1 -12   4    7.56    1.08
   1 -12   4    6.20    2.03
  -1 -12  -4    5.75    1.65
  -1  12   4    8.53    2.20
   1  12  -4    5.76    3.10
  -1 -12   4    9.21    1.25
   1 -12  -4    6.22    1.94
  -1 -12   4    7.86    1.97
   1  12   4    3.58    2.07
  -1  12  -4    4.87    3.10
   1  12   4    6.60    1.97
  -1  13   4   12.59    3.00
  -1 -13  -4   15.93    1.81
   1  13  -4   13.86    3.93
  -1 -13  -4   18.74    2.48
   1 -13   4   18.41    1.86
   1  13   4   17.04    3.10
   1 -13  -4   17.44    2.84
  -1 -13   4   13.66    2.50
  -1  13  -4   10.76    3.82
  -1 -13   4   22.12    2.02
   1  13   4   17.12    2.84
   1 -14   4   -0.32    2.19
  -1 -14  -4   -0.75    1.73
  -1  14   4    2.63    2.71
   1 -14   4    0.83    0.95
   1  14   4    0.87    2.56
   1 -14  -4    1.09    2.24
  -1 -14   4    1.64    1.98
  -1 -14   4    0.79    1.04
   1 -15   4    2.53    1.24
  -1  15   4    4.42    3.28
  -1 -15  -4    5.95    2.26
   1 -15  -4    0.37    2.62
   1  15   4    4.24    3.21
  -1  16   4   -2.48    3.87
  -1   0  -5    0.08    0.17
   1   0   5    0.01    0.21
   1   0  -5   -0.21    0.18
  -1   0   5    0.27    0.21
   1   0  -5    0.35    0.32
  -1   0  -5   -0.18    0.29
   1   0   5    0.21    0.39
  -1   0  -5   -0.15    0.30
   1   0  -5    0.10    0.27
   1   1  -5  332.45   20.10
   1  -1   5  336.87   19.87
  -1  -1  -5  345.13   19.92
  -1  -1  -5  347.33   20.00
   1   1  -5  346.25   19.93
  -1  -1  -5  345.17   20.03
  -1   1   5  334.44   19.94
   1  -1   5  341.38   20.07
   1  -1  -5  342.67   19.95
  -1  -1   5  339.44   19.93
   1  -1  -5  342.49   19.95
   1  -1  -5  346.62   19.99
  -1   1  -5  331.23   20.13
  -1   1  -5  347.08   19.88
   1   1   5  336.82   20.05
  -1  -1   5  339.77   20.03
  -1   1  -5  330.88   20.19
   1   2  -5  114.58    7.91
  -1   2   5  147.14    7.71
   1   2  -5  116.72    7.66
   1  -2   5  155.86    8.19
  -1  -2  -5  118.14    7.66
  -1  -2  -5  118.02    7.78
   1  -2   5  141.51    7.62
  -1   2  -5  115.55    7.60
  -1   2  -5  117.13    8.02
   1  -2  -5  123.66    7.71
  -1  -2   5  144.65    7.88
   1   2   5  149.62    7.82
   1  -2  -5  122.22    7.67
  -1   2  -5  123.41    7.96
  -1  -2   5  140.98    7.69
   1  -3   5  178.54   10.55
   1   3  -5  173.19   10.19
  -1  -3  -5  166.57   10.39
  -1   3   5  177.19   10.18
   1  -3   5  175.63   10.14
   1   3  -5  177.13   10.60
  -1   3  -5  168.17   10.12
  -1   3  -5  169.75   10.69
   1  -3  -5  168.68   10.26
   1   3   5  175.65   10.31
  -1  -3   5  174.47   10.43
  -1  -3   5  172.06   10.20
   1  -3  -5  169.03   10.26
  -1  -4  -5  941.36   53.12
   1   4  -5  891.85   53.27
  -1  -4  -5  916.79   52.88
   1  -4   5  878.74   52.73
  -1   4   5  905.60   52.78
   1  -4   5  897.72   53.21
   1   4  -5  912.15   52.77
   1  -4  -5  926.03   52.87
   1  -4  -5  912.78   52.98
  -1   4  -5  892.66   53.37
   1  -4  -5  984.93   53.11
  -1  -4   5  905.12   53.08
  -1  -4   5  856.39   52.85
   1   4   5  889.80   52.91
  -1   4  -5  878.15   52.70
  -1  -5  -5    1.79    0.87
   1  -5   5    1.37    0.81
   1   5  -5    2.33    0.86
  -1  -5  -5    2.25    0.60
   1   5  -5    0.68    0.31
   1  -5   5    0.92    0.32
  -1   5   5    1.20    0.48
   1  -5  -5    0.20    0.53
   1   5   5    0.78    0.51
  -1  -5   5    1.31    0.66
  -1   5  -5    1.82    1.01
  -1  -5   5    0.76    0.37
   1  -6   5  512.56   28.07
   1   6  -5  445.22   28.76
   1  -6   5  515.43   28.75
   1   6  -5  445.91   28.04
  -1  -6  -5  423.13   28.25
  -1  -6  -5  454.37   28.70
  -1   6   5  522.25   28.26
  -1   6  -5  437.83   28.82
   1  -6  -5  443.96   28.49
  -1  -6   5  515.23   28.58
  -1  -6   5  510.11   28.13
   1   6   5  525.04   28.39
  -1  -7  -5   21.05    2.69
   1  -7   5   22.85    2.36
   1   7  -5   21.06    2.64
  -1  -7  -5   19.68    1.98
   1  -7   5   24.59    1.64
   1   7   5   23.36    2.10
  -1  -7   5   25.82    2.26
   1  -7  -5   21.19    2.14
  -1  -7   5   22.05    1.69
  -1   7  -5   23.86    2.81
   1  -8   5  143.10    9.60
  -1   8   5  138.65    9.17
   1  -8   5  145.48    8.85
   1   8  -5  166.33   10.01
   1   8   5  142.54    9.28
  -1  -8   5  141.31    8.89
   1  -8  -5  170.81    9.57
  -1   8  -5  155.49    9.98
  -1  -8   5  139.90    9.39
  -1  -9  -5    1.63    0.93
   1  -9   5    0.82    0.55
  -1   9   5    1.83    1.14
   1   9  -5    1.70    1.67
   1  -9   5    0.65    1.25
  -1  -9   5    0.86    0.97
   1  -9  -5    0.28    1.15
  -1   9  -5   -1.68    2.08
  -1  -9   5    0.78    0.59
   1   9   5    0.38    1.00
   1 -10   5  131.45    7.25
   1 -10   5  108.05    8.04
  -1  10   5  123.74    7.83
   1  10  -5  113.01    8.57
  -1 -10  -5  104.09    7.62
   1  10   5  119.80    7.92
  -1  10  -5  103.14    8.56
  -1 -10   5  126.17    8.01
   1 -10  -5  102.94    7.85
  -1 -10   5  130.48    7.48
  -1  11   5    3.20    1.52
   1 -11   5    2.17    0.76
   1 -11   5    3.62    1.58
  -1 -11  -5    0.82    1.22
   1  11  -5    0.31    2.57
   1  11   5    2.69    1.57
  -1 -11   5    2.10    0.73
  -1 -11   5    1.39    1.25
   1 -11  -5    1.30    1.57
   1  12  -5   18.39    4.14
   1 -12   5   17.99    2.73
  -1  12   5   14.91    2.57
   1 -12   5   19.17    1.79
  -1 -12  -5   18.56    2.30
  -1 -12   5   15.16    2.48
   1  12   5   19.26    2.82
  -1 -12   5   21.50    1.95
   1 -12  -5   19.64    2.74
   1 -13   5    0.90    0.85
   1 -13   5    0.56    2.02
  -1  13   5    1.54    2.11
   1  13  -5   -1.21    3.63
  -1 -13  -5   -1.40    1.50
   1 -13  -5    1.63    1.94
   1  13   5    1.04    2.14
  -1 -13   5    2.20    1.67
  -1  13  -5    1.00    3.77
  -1 -13   5    0.13    0.91
  -1  14   5    3.58    2.55
   1 -14   5    2.22    1.05
   1  14   5    1.30    2.47
  -1 -14   5    2.03    1.09
  -1 -14   5    0.56    2.00
   1 -14  -5    1.62    2.33
  -1  15   5    0.47    2.98
  -1 -15  -5    1.90    2.79
   1 -15   5   -0.64    1.15
   1 -15  -5    0.33    2.67
   1  15   5    5.28    5.79
  -1   0  -6   -0.26    0.36
   1   0  -6    0.47    0.41
   1   0  -6   -0.21    0.33
   1   0  -6   -0.03    0.23
  -1   0  -6    0.05    0.40
  -1   0  -6    0.07    0.21
  -1   0   6   -0.10    0.21
   1   0   6    0.05    0.27
  -1  -1  -6 1026.67   58.74
  -1  -1  -6 1041.97   58.73
   1   1  -6 1004.38   58.83
   1   1  -6 1013.86   58.61
  -1  -1  -6 1017.78   58.60
   1  -1   6  964.60   58.54
  -1   1   6  949.40   58.61
   1  -1  -6 1005.82   58.63
   1  -1  -6 1026.02   58.69
   1   1   6  989.59   58.77
  -1  -1   6  979.58   58.60
  -1   1  -6 1029.36   58.56
   1  -1  -6 1019.69   58.65
  -1  -1   6 1012.48   58.72
  -1   1  -6 1012.19   58.84
  -1   1  -6 1004.56   58.92
   1  -2   6  108.38    6.70
   1   2  -6  105.04    6.77
  -1  -2  -6  110.03    6.50
   1   2  -6  109.26    6.46
  -1  -2  -6  105.99    6.59
   1  -2   6  109.57    6.39
  -1  -2  -6  107.24    6.47
   1   2   6  112.04    6.61
  -1  -2   6  111.63    6.64
  -1   2  -6  106.65    6.39
   1  -2  -6  108.39    6.51
  -1   2  -6  106.89    6.88
   1  -2  -6  103.76    6.46
  -1  -2   6  110.40    6.45
  -1   2  -6  101.97    6.77
   1   3  -6  808.82   49.35
   1   3  -6  801.17   49.77
  -1  -3  -6  802.27   49.33
   1  -3   6  921.59   49.74
  -1   3   6  883.95   49.37
  -1  -3  -6  792.91   49.53
   1  -3   6  904.91   49.31
   1  -3  -6  825.05   49.41
   1   3   6  889.61   49.49
  -1  -3   6  925.40   49.64
  -1   3  -6  786.11   49.85
  -1   3  -6  791.46   49.28
   1  -3  -6  813.05   49.42
  -1  -3   6  908.59   49.38
   1   4  -6   41.75    2.56
   1  -4   6   42.67    2.52
  -1  -4  -6   40.41    2.70
   1  -4   6   44.23    3.07
  -1   4   6   39.57    2.57
  -1  -4  -6   38.44    2.89
   1   4  -6   34.94    3.05
  -1  -4   6   40.51    2.58
  -1  -4   6   40.87    2.90
   1  -4  -6   38.42    2.65
  -1   4  -6   41.30    2.48
   1  -4  -6   40.92    2.79
   1   4   6   41.45    2.72
  -1   4  -6   35.25    3.18
  -1  -5  -6  165.15   10.71
   1   5  -6  174.29   10.95
   1  -5   6  177.24   10.80
   1   5  -6  175.61   10.24
  -1   5   6  171.65   10.29
  -1  -5  -6  161.75   10.40
   1  -5   6  179.91   10.23
   1  -5  -6  170.69   10.38
  -1   5  -6  164.82   10.99
   1  -5  -6  165.93   10.58
   1  -5  -6  177.66   10.65
  -1   5  -6  170.57   10.18
  -1  -5   6  189.18   10.71
  -1  -5   6  177.11   10.29
  -1  -6  -6    8.73    1.11
   1   6  -6    6.45    0.70
   1  -6   6    7.08    0.76
   1  -6   6    7.42    1.27
  -1   6   6    7.67    0.92
  -1  -6  -6    8.75    1.58
   1   6  -6    6.87    1.47
   1  -6  -6    9.74    1.34
  -1  -6   6    7.11    1.19
  -1   6  -6    6.41    1.64
   1   6   6    6.79    1.03
  -1  -6   6    7.43    0.86
  -1  -7  -6    2.97    1.46
   1  -7   6    1.27    0.47
  -1  -7  -6    4.09    0.81
  -1   7   6    1.16    0.64
   1  -7   6    0.90    0.96
   1   7  -6    2.30    1.39
  -1   7  -6    2.59    1.33
  -1  -7   6    1.16    0.83
   1  -7  -6    2.94    1.01
   1   7   6    1.04    0.79
  -1  -7   6    1.65    0.54
   1  -8   6    1.33    0.50
   1   8  -6    0.20    1.31
   1  -8   6    0.40    0.86
  -1   8   6    0.93    0.77
  -1  -8  -6    0.23    0.77
   1  -8  -6    1.21    1.04
   1   8   6    1.03    0.83
  -1   8  -6    1.24    1.36
  -1  -8   6    1.02    0.54
  -1  -8   6    1.02    1.00
  -1   9   6    6.14    1.15
   1  -9   6    3.38    1.44
   1  -9   6    4.38    0.73
  -1  -9  -6    2.87    1.11
   1   9  -6    2.73    2.07
  -1  -9   6    5.56    1.45
   1   9   6    3.59    1.18
  -1  -9   6    5.12    0.87
  -1   9  -6    7.11    2.08
   1  -9  -6    3.32    1.33
   1  10  -6    8.70    2.72
   1 -10   6    7.33    1.70
  -1 -10  -6    6.62    1.36
  -1  10   6    7.42    1.44
   1 -10   6    7.44    0.97
   1  10   6    8.80    1.60
   1 -10  -6    6.70    1.61
  -1 -10   6    4.65    1.39
   1 -11   6   15.62    2.31
   1 -11   6   13.30    1.61
  -1 -11  -6   11.88    1.81
   1  11  -6    8.58    3.23
  -1  11   6    8.49    1.78
   1  11   6   12.86    2.07
   1 -11  -6   10.75    2.03
  -1 -11   6   13.85    1.48
  -1 -11   6   12.25    2.11
  -1 -12  -6    1.78    1.41
   1  12  -6   -2.45    3.02
   1 -12   6   -0.25    0.73
  -1  12   6   -0.63    1.60
  -1 -12   6    0.49    0.85
   1 -12  -6    2.95    1.79
   1  12   6    0.12    1.69
  -1 -12   6    1.77    1.43
  -1  13   6    8.89    2.35
  -1 -13  -6    5.91    1.81
   1  13  -6   11.50    6.83
   1 -13   6    5.07    2.18
   1 -13   6    8.01    1.28
   1  13   6    7.94    2.24
  -1  13  -6    7.14    4.15
  -1 -13   6    6.68    2.05
   1 -13  -6    6.98    2.23
  -1 -13   6    8.33    1.33
  -1  14   6   -0.02    2.28
   1 -14   6    0.24    1.01
  -1 -14  -6   -0.08    1.74
   1  14   6    0.66    2.40
  -1 -14   6    0.15    1.04
   1 -14  -6   -2.30    2.30
   1 -15   6    3.09    1.30
  -1  15   6    1.43    2.92
   1  15   6    2.15    3.07
   1 -15  -6   -0.13    3.21
  -1   0  -7   -0.14    0.44
  -1   0  -7    0.06    0.25
  -1   0  -7    0.04    0.47
  -1   0   7    0.28    0.28
   1   0  -7    0.06    0.30
   1   0   7    0.70    0.37
   1   0  -7   -0.03    0.40
   1   0  -7    1.97    0.55
  -1  -1  -7  115.86    7.35
   1   1  -7  119.80    7.47
  -1   1   7  121.81    7.23
  -1  -1  -7  126.51    7.40
   1   1  -7  118.95    7.49
   1  -1   7  120.17    7.15
   1   1  -7  121.66    7.22
   1  -1   7  131.20    7.38
  -1  -1  -7  124.90    7.21
   1  -1  -7  116.06    7.24
  -1  -1   7  125.99    7.36
  -1   1  -7  120.69    7.16
  -1  -1   7  121.34    7.21
  -1   1  -7  116.91    7.58
  -1   1  -7  109.70    7.45
   1  -1  -7  115.64    7.28
   1  -1  -7  120.55    7.34
  -1  -2  -7  455.46   27.82
  -1  -2  -7  471.60   27.89
   1  -2   7  480.49   27.74
   1   2  -7  459.71   27.80
   1  -2   7  498.63   28.06
   1   2  -7  473.11   28.22
  -1  -2  -7  466.85   27.95
  -1   2  -7  471.99   28.29
   1   2   7  500.51   28.00
  -1  -2   7  493.46   27.83
  -1   2  -7  458.20   27.74
   1  -2  -7  456.86   27.86
   1  -2  -7  483.72   27.84
   1  -2  -7  458.98   27.88
  -1   2  -7  472.55   28.16
  -1  -2   7  505.50   28.01
   1  -3   7   33.03    1.89
  -1  -3  -7   30.23    2.19
  -1   3   7   30.81    2.03
   1   3  -7   28.33    1.95
  -1  -3  -7   26.98    1.96
   1  -3   7   33.30    2.34
  -1  -3  -7   27.94    2.00
   1   3  -7   28.38    2.48
   1   3   7   29.60    2.13
  -1  -3   7   33.94    1.99
  -1   3  -7   29.89    2.63
  -1  -3   7   32.25    2.25
  -1   3  -7   26.48    2.44
  -1   3  -7   27.71    1.87
   1  -3  -7   25.62    2.01
   1  -3  -7   28.37    2.02
  -1  -4  -7  113.52    6.99
   1  -4   7  113.59    6.96
  -1   4   7  122.15    7.06
   1   4  -7  116.46    7.01
   1  -4   7  115.57    7.44
  -1  -4  -7  122.76    7.36
   1   4  -7  118.41    7.68
   1  -4  -7  123.15    7.21
  -1  -4   7  118.95    7.36
  -1  -4   7  111.95    7.02
   1   4   7  118.59    7.30
  -1   4  -7  116.36    6.93
   1  -4  -7  120.16    7.14
  -1   4  -7  108.09    7.67
  -1  -5  -7   31.70    2.34
   1   5  -7   31.04    2.10
  -1   5   7   32.67    2.17
   1   5  -7   30.36    2.93
   1  -5   7   34.94    2.71
   1  -5   7   32.65    2.08
  -1  -5  -7   31.30    2.69
   1  -5  -7   31.21    2.54
  -1  -5   7   33.66    2.16
  -1   5  -7   29.72    2.93
  -1  -5   7   32.69    2.55
   1  -5  -7   32.02    2.24
   1  -5  -7   30.25    2.53
  -1   5  -7   31.90    2.02
   1   5   7   31.51    2.32
   1   6  -7  336.48   20.86
   1  -6   7  347.29   20.61
  -1  -6  -7  341.69   20.63
  -1  -6  -7  318.83   20.18
   1  -6   7  347.60   19.97
  -1   6   7  337.52   20.04
   1   6   7  333.15   20.18
  -1   6  -7  333.53   20.95
   1  -6  -7  346.61   20.16
  -1  -6   7  359.83   20.51
  -1  -6   7  345.57   20.04
   1  -6  -7  334.28   20.42
  -1  -7  -7   16.23    1.76
   1   7  -7   18.94    1.39
  -1  -7  -7   19.53    2.54
   1   7  -7   18.52    2.51
   1  -7   7   19.64    1.42
  -1   7   7   21.90    1.62
   1  -7  -7   16.64    1.59
  -1  -7   7   18.79    1.51
  -1   7  -7   14.50    2.49
   1   7   7   21.59    1.81
   1  -7  -7   15.07    1.93
   1  -8   7   36.53    3.12
   1  -8   7   30.48    2.19
  -1   8   7   29.86    2.36
   1   8   7   30.82    2.55
  -1  -8   7   35.11    2.93
  -1  -8   7   31.89    2.27
   1  -9   7    2.91    0.66
   1  -9   7    3.26    1.28
   1   9  -7    0.63    1.77
  -1   9   7    1.70    0.90
  -1  -9  -7    3.41    1.22
  -1  -9   7    1.85    1.13
  -1   9  -7    5.23    2.11
  -1  -9   7    3.05    0.76
   1  -9  -7    1.17    1.19
   1   9   7    2.12    0.99
  -1 -10  -7   77.05    5.02
   1 -10   7   73.33    4.57
   1 -10   7   68.37    5.53
  -1  10   7   64.70    4.84
  -1 -10   7   75.46    5.42
   1 -10  -7   71.67    5.30
   1  10   7   69.66    5.04
   1 -11   7    0.81    1.43
  -1  11   7   -0.20    1.15
  -1 -11  -7    1.56    1.29
  -1 -11   7    0.90    1.40
   1  11   7   -0.64    1.33
  -1 -11   7    0.40    0.76
   1 -11  -7    0.09    1.53
   1 -12   7   15.64    1.58
   1  12  -7   17.07    4.56
  -1  12   7   11.58    1.95
   1 -12   7    9.60    2.28
  -1 -12  -7   14.35    2.02
   1  12   7   11.42    2.17
  -1 -12   7   12.85    2.33
  -1 -12   7   12.68    1.55
   1 -12  -7   11.50    2.32
   1 -13   7    2.26    0.97
  -1 -13  -7    1.87    1.59
   1  13   7   -0.37    1.90
  -1 -13   7    2.23    1.06
  -1 -13   7    2.53    2.96
   1 -14   7    3.60    1.20
  -1  14   7    0.70    2.21
   1  14   7    1.61    2.34
   1 -14  -7    2.01    2.41
  -1 -14   7    1.58    1.16
   1 -15   7    0.67    1.30
   1  15   7   -0.43    2.86
  -1   0   8    0.15    0.32
   1   0   8    0.11    0.35
   1   0  -8   -0.13    0.34
   1   0  -8   -0.27    0.47
  -1   0  -8    0.00    0.29
  -1   0  -8   -0.22    0.46
   1   0  -8   -0.40    0.52
  -1   0  -8    0.44    0.63
   1  -1   8  402.61   24.21
   1   1  -8  412.92   24.29
   1   1  -8  411.66   24.55
  -1   1   8  409.02   24.29
  -1  -1  -8  434.71   24.53
  -1  -1  -8  424.94   24.46
  -1  -1  -8  418.21   24.28
   1  -1   8  417.49   24.43
  -1   1  -8  426.54   24.24
  -1  -1   8  402.33   24.27
   1   1   8  398.81   24.53
   1  -1  -8  413.36   24.37
  -1   1  -8  410.67   24.72
  -1   1  -8  403.17   24.55
   1  -1  -8  413.61   24.45
   1  -1  -8  425.00   24.33
   1  -2   8   19.29    1.31
  -1  -2  -8   19.92    1.44
   1   2  -8   18.43    1.41
   1   2  -8   17.72    1.83
  -1  -2  -8   18.80    1.56
   1  -2   8   18.97    1.64
  -1  -2  -8   20.24    1.63
  -1  -2   8   19.86    1.63
   1  -2  -8   19.08    1.54
  -1   2  -8   19.23    1.98
   1  -2  -8   18.43    1.46
   1   2   8   21.94    1.71
  -1   2  -8   20.17    2.04
  -1   2  -8   18.60    1.34
   1  -2  -8   19.64    1.49
  -1  -2   8   18.94    1.38
  -1  -3  -8  517.55   30.95
   1   3  -8  517.37   30.88
   1  -3   8  531.40   31.21
   1   3  -8  530.47   31.47
  -1  -3  -8  524.73   30.95
  -1  -3  -8  521.44   31.09
   1  -3   8  536.44   30.82
   1  -3  -8  536.88   30.96
   1   3   8  535.44   31.07
  -1  -3   8  554.01   31.17
  -1  -3   8  540.16   30.90
   1  -3  -8  524.95   30.98
  -1   3  -8  512.18   30.81
   1  -3  -8  510.06   30.96
  -1   3  -8  542.48   31.39
  -1   3  -8  512.88   31.54
  -1  -4  -8   14.67    1.65
   1   4  -8   14.82    2.00
   1  -4   8   16.82    1.69
  -1   4   8   17.91    1.33
  -1  -4  -8   15.34    1.33
   1   4  -8   14.93    1.19
   1  -4   8   16.03    1.12
  -1  -4  -8   12.16    1.18
  -1  -4   8   15.39    1.20
   1   4   8   17.52    1.50
   1  -4  -8   14.56    1.32
  -1   4  -8   15.38    2.18
  -1   4  -8   14.23    1.08
   1  -4  -8   13.98    1.45
  -1   4  -8   19.68    2.19
  -1  -4   8   15.80    1.56
  -1  -5  -8   67.18    4.06
  -1   5   8   50.46    3.90
   1   5  -8   65.84    3.91
   1   5  -8   62.60    4.80
   1  -5   8   61.83    4.43
  -1  -5  -8   62.50    4.11
  -1  -5  -8   63.45    3.89
  -1  -5  -8   60.17    4.41
   1  -5  -8   65.70    4.28
  -1   5  -8   64.39    3.81
   1  -5  -8   64.19    4.06
  -1  -5   8   58.89    4.30
  -1  -5   8   58.23    3.91
  -1   5  -8   71.36    5.01
   1  -5  -8   73.11    4.43
   1  -6   8    6.47    1.20
  -1  -6  -8    8.48    1.12
  -1  -6  -8    7.03    1.58
  -1   6   8    7.51    0.89
   1  -6   8    9.05    0.83
   1   6  -8    7.75    0.81
   1   6  -8    6.15    1.66
   1  -6  -8    4.57    1.18
  -1  -6   8    8.12    0.89
  -1  -6   8    7.74    1.42
   1   6   8    7.38    1.05
   1  -6  -8    9.29    1.09
   1  -6  -8    6.20    1.41
  -1   6  -8    7.61    1.93
  -1  -7  -8   98.00    7.00
   1  -7   8  101.21    6.77
   1   7  -8  106.91    6.05
   1  -7   8   97.69    6.04
  -1  -7  -8   91.34    6.30
  -1   7   8   91.89    6.10
  -1  -7   8  106.66    6.13
   1  -7  -8  103.21    6.41
   1  -7  -8   99.34    6.61
   1   7   8   92.95    6.27
  -1  -7   8  103.85    6.67
   1  -8   8    1.60    1.11
  -1   8   8    0.83    0.72
   1   8  -8    0.46    1.64
  -1  -8  -8   -0.11    0.88
  -1  -8  -8    1.67    1.96
   1  -8  -8    0.42    1.07
  -1   8  -8    2.26    2.01
   1  -8  -8    1.34    0.73
   1   8   8    1.08    0.84
  -1  -8   8    1.15    1.07
  -1   9   8    8.35    1.19
   1  -9   8    8.31    1.78
   1  -9   8    7.64    0.96
   1  -9  -8    8.37    1.69
  -1  -9   8    7.95    1.64
   1   9   8    6.80    1.34
  -1  -9   8    7.85    1.04
   1 -10   8    2.72    1.60
  -1  10   8    4.61    1.06
  -1 -10  -8    3.30    1.27
   1 -10   8    5.57    0.90
  -1 -10   8    4.03    1.31
  -1 -10   8    4.17    0.88
   1 -10  -8    2.97    1.51
   1  10   8    4.67    1.24
   1 -11   8    3.25    1.78
  -1 -11  -8    3.20    1.35
  -1  11   8    1.93    1.19
   1  11   8    3.43    1.38
  -1 -11   8    3.32    0.98
   1 -11  -8    6.82    1.78
   1 -12   8    0.95    1.78
   1 -12   8    1.03    0.84
   1  12  -8    3.02    3.99
  -1  12   8    1.53    1.34
  -1 -12  -8   -0.62    1.33
   1 -12  -8    0.72    1.86
  -1 -12   8   -0.80    1.54
  -1 -12   8   -0.16    0.88
   1  12   8   -1.33    1.61
  -1 -13  -8   14.50    2.00
   1 -13   8   14.75    1.61
  -1  13   8    9.48    2.03
   1 -13  -8    7.35    2.42
   1  13   8   10.74    2.27
  -1 -13   8   15.23    1.72
   1 -14   8    1.70    1.13
  -1  14   8   -1.09    2.38
  -1 -14   8    0.90    1.23
   1  14   8    0.87    2.23
   1 -15   8    3.33    1.43
  -1   0  -9    0.98    0.77
   1   0  -9    0.22    0.59
  -1   0  -9    0.24    0.32
  -1   0   9   -0.11    0.33
  -1   0  -9   -0.24    0.55
   1   0  -9    0.26    0.59
   1   0  -9   -0.17    0.40
   1  -1   9   21.70    1.62
  -1  -1  -9   18.82    1.81
   1   1  -9   19.80    1.44
   1   1  -9   16.19    1.92
  -1  -1  -9   17.63    1.66
  -1  -1  -9   18.22    1.43
   1  -1   9   22.76    1.39
   1   1  -9   18.96    1.85
  -1   1  -9   19.25    1.83
  -1  -1   9   22.10    1.46
  -1   1  -9   21.31    2.04
   1  -1  -9   17.60    1.48
  -1   1  -9   17.08    1.37
   1  -1  -9   18.09    1.98
   1  -1  -9   18.62    1.61
  -1  -2  -9  156.95    9.77
   1   2  -9  167.59   10.31
  -1  -2  -9  160.46    9.95
   1  -2   9  158.46    9.96
  -1  -2  -9  174.17    9.98
   1   2  -9  158.11   10.15
   1   2  -9  161.30    9.75
   1  -2  -9  161.22    9.91
  -1   2  -9  168.63   10.20
   1   2   9  167.90   10.04
  -1   2  -9  157.98    9.68
  -1  -2   9  168.58    9.75
   1  -2  -9  158.32    9.82
  -1   2  -9  161.00   10.37
   1  -2  -9  163.62    9.82
  -1  -2   9  171.71    9.98
   1  -3   9   11.01    1.33
  -1  -3  -9   11.90    1.19
   1   3  -9   10.40    1.70
  -1  -3  -9    9.37    1.00
   1  -3   9    7.93    0.81
  -1  -3  -9    9.70    1.24
   1   3  -9    9.53    0.97
   1  -3  -9   11.60    1.17
   1  -3  -9    9.81    1.08
   1   3   9   10.58    1.28
  -1   3  -9   10.41    1.86
  -1  -3   9    9.96    0.93
  -1  -3   9   10.81    1.27
   1  -3  -9    9.13    1.05
  -1   3  -9    9.00    0.85
  -1   3  -9    9.49    1.55
  -1   4   9   38.70    2.37
   1  -4   9   39.42    2.73
  -1  -4  -9   32.20    2.29
  -1  -4  -9   31.72    2.60
   1   4  -9   26.70    2.99
  -1  -4  -9   32.48    2.26
   1   4  -9   29.71    2.16
  -1   4  -9   28.60    2.07
  -1  -4   9   35.69    2.55
  -1   4  -9   36.78    2.99
   1  -4  -9   27.54    2.27
   1   4   9   38.15    2.48
  -1  -4   9   35.19    2.21
   1  -4  -9   32.98    2.42
  -1   4  -9   32.13    3.11
   1  -4  -9   29.67    2.31
  -1   5   9    0.30    0.55
  -1  -5  -9    0.01    1.00
  -1  -5  -9    0.30    0.67
  -1  -5  -9    0.41    0.46
   1  -5   9    1.51    0.88
   1   5  -9    0.62    0.44
   1   5  -9    1.51    1.36
  -1  -5  -9    0.71    0.54
   1  -5   9    0.64    0.38
   1  -5  -9    1.31    0.90
  -1  -5   9    1.25    0.69
  -1   5  -9    1.44    1.24
  -1  -5   9    0.95    0.49
  -1   5  -9    0.34    0.33
   1  -5  -9    0.34    0.53
   1   5   9    1.16    0.64
  -1   5  -9    1.41    1.48
   1   6  -9  196.28   13.20
  -1  -6  -9  191.39   11.64
   1  -6   9  201.75   12.29
  -1  -6  -9  199.32   11.84
   1  -6   9  191.63   11.62
  -1   6   9  189.41   11.70
  -1  -6  -9  198.24   11.91
  -1  -6  -9  197.80   12.34
   1   6  -9  206.72   11.65
  -1  -6   9  193.30   12.16
  -1  -6   9  182.95   11.68
  -1   6  -9  197.65   11.57
   1   6   9  182.13   11.83
   1  -6  -9  198.13   12.16
   1  -6  -9  203.50   11.88
  -1   6  -9  219.51   13.08
   1  -6  -9  198.18   12.10
  -1  -7  -9   24.36    2.12
   1   7  -9   29.84    3.46
  -1   7   9   25.64    2.03
   1   7  -9   28.42    1.90
   1  -7   9   23.86    2.49
  -1  -7  -9   25.19    3.06
  -1  -7  -9   24.77    2.30
   1  -7  -9   27.86    2.21
   1  -7  -9   25.93    2.58
  -1  -7   9   31.52    2.04
  -1   7  -9   29.58    3.59
   1   7   9   26.06    2.19
  -1  -7   9   28.83    2.54
  -1  -8  -9  113.89    8.32
   1  -8   9  125.19    7.90
   1  -8   9  121.75    7.09
  -1  -8  -9  105.53    7.33
  -1  -8   9  123.02    7.16
   1  -8  -9  108.18    7.49
  -1  -8   9  125.40    7.82
   1   8   9  118.23    7.35
   1  -8  -9  106.31    7.63
  -1   9   9    1.48    0.83
   1  -9   9    2.94    0.71
   1  -9   9    0.58    1.10
  -1  -9  -9    2.37    1.11
  -1  -9   9    2.27    0.75
   1   9   9    2.15    1.03
  -1  -9   9    3.95    1.46
   1  -9  -9    2.44    1.45
  -1  10   9   35.81    3.03
   1 -10   9   44.23    4.02
   1 -10   9   43.26    2.92
   1 -10  -9   42.13    3.76
   1  10   9   39.71    3.30
  -1 -10   9   43.77    3.02
  -1 -10   9   45.17    3.84
  -1 -11  -9    2.11    1.51
   1 -11   9    0.75    1.57
  -1  11   9    0.42    1.11
   1 -11   9    1.66    1.20
  -1 -11   9    3.95    1.64
   1 -11  -9    2.26    1.73
  -1 -11   9    1.06    0.85
   1  11   9    2.13    1.34
  -1 -12  -9   25.75    2.57
  -1  12   9   22.00    2.28
   1 -12   9   24.28    2.18
  -1 -12   9   23.69    2.19
   1 -12  -9   18.19    2.86
   1 -13   9    0.83    1.00
  -1  13   9    1.62    1.63
   1 -13  -9   -0.75    2.16
  -1 -13   9    1.50    1.12
   1  13   9    0.98    1.80
   1 -14   9    4.70    1.32
  -1 -14   9    4.15    1.35
  -1   0 -10    0.62    0.89
  -1   0  10    0.20    0.38
   1   0 -10   -0.23    0.72
  -1   0 -10   -0.64    0.64
  -1   0 -10   -0.01    0.40
   1   0 -10    0.13    0.44
   1   0 -10   -0.26    0.65
   1   1 -10  471.42   27.81
   1  -1  10  505.17   27.99
   1   1 -10  476.46   28.12
   1   1 -10  484.87   28.31
  -1  -1 -10  483.57   28.25
  -1  -1 -10  472.35   28.18
  -1  -1 -10  471.53   27.83
   1  -1 -10  473.02   27.86
  -1   1 -10  463.71   28.38
  -1   1 -10  457.86   28.13
   1  -1 -10  461.40   28.08
  -1   1 -10  474.56   27.76
  -1  -1  10  477.58   27.79
   1  -1 -10  459.00   27.93
   1   2 -10   18.15    2.18
   1  -2  10   16.42    1.20
   1  -2  10   16.41    1.56
  -1  -2 -10   17.80    1.70
   1   2 -10   15.88    1.89
  -1  -2 -10   17.69    1.82
   1   2 -10   14.83    1.34
  -1  -2 -10   15.26    1.36
   1  -2 -10   14.43    1.48
  -1   2 -10   14.56    1.84
  -1   2 -10   20.14    2.42
  -1   2 -10   16.16    1.25
  -1  -2  10   15.68    1.28
   1  -2 -10   16.03    1.39
   1  -2 -10   15.30    1.58
   1   3 -10  327.37   19.80
   1  -3  10  324.29   19.70
   1   3 -10  332.00   20.51
  -1  -3 -10  344.35   20.06
  -1  -3 -10  326.14   19.98
  -1  -3 -10  344.96   19.88
   1  -3  10  339.31   20.11
   1   3 -10  343.84   20.36
  -1   3 -10  327.89   20.61
  -1  -3  10  328.25   19.78
   1   3  10  337.81   20.07
  -1   3 -10  337.84   20.35
  -1   3 -10  321.93   19.71
   1  -3 -10  335.78   19.90
   1  -3 -10  338.16   19.91
   1  -3 -10  350.35   20.15
  -1  -3  10  355.09   20.11
  -1  -4 -10   71.13    4.85
   1  -4  10   79.62    4.93
   1   4 -10   73.10    4.46
   1  -4  10   72.28    4.37
  -1  -4 -10   72.86    4.59
   1   4 -10   66.41    5.37
  -1  -4 -10   69.76    4.59
   1  -4 -10   74.84    4.63
   1   4  10   70.10    4.72
  -1  -4  10   64.27    5.43
  -1   4 -10   78.35    5.25
  -1   4 -10   68.45    4.35
   1  -4 -10   67.53    4.74
  -1   4 -10   65.75    5.39
  -1  -4  10   71.53    4.45
   1  -4 -10   71.93    4.68
  -1  -5 -10   81.13    5.44
   1  -5  10   95.73    5.34
  -1  -5 -10   85.05    5.54
   1   5 -10   79.97    6.77
   1   5 -10   85.20    5.36
  -1   5  10   92.59    5.50
  -1  -5 -10   87.06    5.94
   1  -5  10  100.65    6.00
  -1   5 -10   84.54    6.46
  -1  -5  10   96.68    5.89
   1   5  10   86.39    5.63
   1  -5 -10   81.82    5.49
   1  -5 -10   78.99    5.71
  -1   5 -10   74.67    6.11
  -1   5 -10   85.57    5.28
   1  -5 -10   86.62    5.58
  -1  -5  10   97.70    5.44
  -1  -6 -10    6.42    0.90
   1   6 -10    9.46    2.20
  -1  -6 -10    6.13    1.10
   1  -6  10    7.91    0.82
   1   6 -10    9.31    0.90
   1  -6  10    7.99    1.46
  -1   6  10    5.79    0.96
  -1  -6 -10    8.62    1.80
  -1  -6  10    6.48    1.38
  -1   6 -10    7.95    1.82
   1  -6 -10    5.80    1.04
   1  -6 -10    5.12    1.49
  -1   6 -10    6.73    2.09
   1  -6 -10    7.16    1.40
   1   6  10    7.37    1.15
  -1  -6  10    7.01    0.89
  -1   6 -10    7.94    0.77
  -1  -7 -10   29.97    2.29
   1  -7  10   28.58    2.69
   1   7 -10   25.80    3.88
   1  -7  10   27.47    2.00
  -1  -7 -10   27.65    2.41
  -1   7  10   22.05    2.10
   1   7 -10   34.40    2.04
  -1  -7 -10   28.73    2.03
  -1  -7  10   28.04    2.59
   1  -7 -10   30.14    2.73
   1  -7 -10   32.06    2.37
  -1  -7  10   26.34    2.07
   1   7  10   24.96    2.37
  -1   7 -10   33.56    4.11
  -1   8  10    3.22    1.11
  -1  -8 -10    3.55    2.33
   1  -8  10    1.86    0.60
  -1  -8 -10    2.10    1.06
  -1  -8 -10    1.44    0.60
   1  -8  10    2.29    1.27
  -1  -8  10    3.01    0.74
   1   8  10    2.85    1.02
   1  -8 -10    0.85    1.23
  -1  -8  10    1.67    1.08
   1  -9  10   -0.56    1.34
  -1  -9 -10    0.20    1.03
   1  -9  10    0.74    0.62
  -1  -9 -10   -0.15    0.56
  -1   9  10    0.60    0.83
   1   9  10    0.85    0.97
  -1  -9  10    0.28    0.65
   1  -9 -10    0.30    1.45
  -1  -9  10    0.76    1.11
   1 -10  10    0.77    0.69
  -1  10  10   -0.28    0.94
  -1 -10 -10    0.02    1.09
   1 -10  10   -0.27    1.43
   1  10  10   -1.02    1.09
  -1 -10  10    1.32    1.34
  -1 -10  10   -0.47    0.75
   1 -10 -10    0.74    1.59
  -1 -11 -10    2.75    1.19
   1 -11  10    2.48    1.32
  -1  11  10    3.44    1.18
   1  11  10    0.81    1.36
  -1 -11  10    2.75    0.97
   1 -11 -10    2.37    1.90
  -1 -11  10    1.98    1.95
  -1  12  10   -1.03    1.20
   1 -12  10    2.35    0.93
   1  12  10   -0.18    1.63
   1 -12 -10    0.04    1.99
  -1 -12  10    1.49    1.03
   1 -13  10    1.86    1.08
   1  13  10   -1.54    1.97
  -1 -13  10    0.88    1.17
  -1 -14  10    2.21    1.40
   1   0 -11   -0.27    0.48
  -1   0 -11    0.58    0.78
  -1   0 -11   -0.22    1.06
  -1   0 -11    0.03    0.43
   1   0 -11    0.61    0.93
   1   0 -11    0.21    0.76
  -1   0  11    0.08    0.41
   1  -1  11   36.95    2.61
   1   1 -11   35.54    2.45
   1   1 -11   33.75    3.03
   1   1 -11   33.98    2.83
  -1  -1 -11   33.35    2.70
  -1  -1 -11   37.81    3.04
  -1  -1 -11   36.34    2.46
  -1   1 -11   37.05    3.25
   1  -1 -11   33.70    2.48
   1  -1 -11   33.66    2.63
  -1   1 -11   35.98    2.38
  -1  -1  11   33.81    2.38
   1  -1 -11   35.35    2.84
  -1   1 -11   37.67    2.93
   1   2 -11   57.66    4.02
   1  -2  11   52.26    3.68
   1  -2  11   50.76    3.33
   1   2 -11   49.94    3.44
  -1  -2 -11   50.81    3.73
  -1  -2 -11   53.10    3.49
   1   2 -11   53.10    4.26
  -1   2 -11   50.75    3.36
   1  -2 -11   53.83    3.76
  -1   2 -11   51.65    3.92
   1  -2 -11   56.81    3.63
  -1  -2  11   52.53    3.41
   1  -2 -11   57.74    3.58
  -1   2 -11   59.87    4.40
   1   3 -11    3.34    0.69
  -1  -3 -11    3.56    0.74
   1   3 -11    5.57    1.57
  -1  -3 -11    3.60    1.19
   1  -3  11    4.44    1.02
   1   3 -11    1.35    1.19
  -1  -3 -11    5.10    1.10
   1  -3  11    5.30    0.61
  -1  -3  11    5.47    0.73
  -1  -3  11    4.50    1.60
  -1   3 -11    1.83    1.44
  -1   3 -11    3.49    1.20
   1  -3 -11    2.90    0.77
   1  -3 -11    3.57    0.87
  -1   3 -11    3.26    0.60
   1  -3 -11    3.31    0.91
   1   4 -11   85.92    6.04
   1  -4  11  104.81    5.76
   1  -4  11   90.63    5.12
  -1  -4 -11   78.59    5.31
  -1  -4 -11   77.49    5.40
   1   4 -11   74.82    5.17
  -1   4 -11   72.09    6.26
   1  -4 -11   78.36    5.39
  -1   4 -11   79.32    5.95
   1  -4 -11   78.17    5.36
  -1   4 -11   77.39    5.08
   1   4  11   90.46    5.57
  -1  -4  11   91.83    5.22
  -1  -4  11  102.09    5.70
   1  -4 -11   82.06    5.44
  -1  -5 -11    0.36    0.71
   1   5 -11   -1.38    1.59
   1  -5  11   -0.52    0.79
   1  -5  11    0.09    0.39
  -1  -5 -11    0.42    0.68
   1   5 -11    0.01    0.51
  -1   5 -11    0.76    0.42
  -1   5 -11    0.36    1.73
  -1  -5  11   -0.40    0.80
  -1   5 -11    1.13    1.39
  -1  -5  11    0.43    0.47
   1  -5 -11   -0.20    0.63
   1  -5 -11    0.50    0.67
   1   5  11    0.05    0.80
   1  -5 -11   -0.02    1.07
   1   6 -11   42.92    2.75
   1  -6  11   43.41    3.37
   1  -6  11   40.70    2.71
  -1  -6 -11   42.32    3.01
   1   6 -11   45.25    5.05
  -1  -6 -11   39.81    2.88
  -1  -6  11   36.81    2.77
   1  -6 -11   40.80    3.46
  -1   6 -11   46.30    4.71
  -1   6 -11   43.77    2.65
   1  -6 -11   47.38    3.50
   1   6  11   39.30    3.13
   1  -6 -11   38.92    2.92
   1  -6 -11   43.27    3.06
  -1   6 -11   46.38    4.09
  -1  -6  11   38.06    3.29
  -1  -7 -11    2.61    2.07
   1  -7  11    2.65    0.61
  -1  -7 -11    2.70    0.74
   1   7 -11    3.11    0.64
   1  -7  11    3.33    1.30
  -1  -7 -11    2.24    1.05
  -1   7  11    2.66    0.85
  -1  -7  11    3.88    1.30
   1   7  11    2.17    1.00
   1  -7 -11    2.40    1.36
   1  -7 -11    1.78    0.80
  -1  -7  11    2.88    0.71
   1  -8  11   90.78    5.29
  -1  -8 -11   76.16    5.26
   1  -8  11   92.75    6.19
  -1  -8 -11   74.38    5.94
   1   8 -11   81.56    5.25
  -1  -8 -11   75.47    6.83
  -1   8  11   90.31    5.41
   1  -8 -11   82.87    5.99
  -1  -8  11   91.04    6.01
   1   8  11   86.83    5.61
  -1  -8  11   89.94    5.39
  -1  -9 -11   -0.34    1.08
   1  -9  11    0.33    1.30
  -1  -9 -11   -0.22    0.63
   1  -9  11    0.23    0.59
   1  -9 -11   -0.19    1.51
  -1  -9  11   -0.61    0.71
  -1  -9  11   -0.66    1.24
   1   9  11    0.03    1.09
  -1  10  11   30.13    3.14
  -1 -10 -11   31.11    2.63
   1 -10  11   26.32    3.33
   1 -10  11   35.03    2.43
  -1 -10 -11   32.11    2.24
   1 -10 -11   28.75    3.27
  -1 -10  11   36.66    2.55
   1  10  11   28.98    2.94
  -1  11  11    0.47    1.10
   1 -11  11    0.35    0.96
   1 -11 -11   -1.19    1.87
   1  11  11    0.40    1.44
  -1 -11  11    0.48    0.90
   1 -12  11    5.83    1.15
  -1 -12  11    6.39    1.27
   1  12  11    1.65    1.86
  -1 -13  11    1.46    1.26
   1   0 -12   -0.61    0.82
  -1   0 -12    1.21    1.17
   1   0 -12   -0.45    1.12
  -1   0 -12    0.58    0.53
   1   0 -12   -0.43    0.54
  -1   0 -12   -0.70    0.86
  -1  -1 -12  173.94   11.20
  -1  -1 -12  175.75   10.93
  -1  -1 -12  174.98   10.64
   1   1 -12  162.60   10.96
   1   1 -12  176.09   10.65
   1   1 -12  175.64   11.32
   1  -1 -12  179.48   10.70
  -1   1 -12  179.56   11.49
  -1   1 -12  179.92   11.06
  -1  -1  12  185.92   10.62
   1  -1 -12  179.53   10.84
  -1   1 -12  174.53   10.58
   1  -1 -12  179.57   11.12
   1   2 -12    2.45    1.16
  -1  -2 -12    2.66    1.01
   1  -2  12    1.70    0.74
  -1  -2 -12    2.39    0.70
   1   2 -12    0.59    1.34
  -1  -2 -12    1.05    1.12
   1   2 -12    2.09    0.68
   1  -2 -12    2.17    1.09
  -1   2 -12    1.21    1.11
   1  -2 -12    2.01    0.90
  -1   2 -12    0.93    1.44
  -1  -2  12    1.67    0.54
   1  -2 -12    2.51    0.77
   1   3 -12  104.75    7.21
   1  -3  12  108.16    6.87
   1  -3  12  102.97    6.42
   1   3 -12  108.63    6.54
   1   3 -12  114.09    7.64
  -1  -3 -12  112.18    6.97
  -1  -3 -12  111.86    6.65
  -1  -3 -12  108.21    6.90
  -1   3 -12   98.91    6.42
   1  -3 -12   98.48    6.85
  -1   3 -12  110.67    7.76
  -1   3 -12  103.19    7.17
   1  -3 -12  105.78    6.72
   1  -3 -12  107.68    6.70
  -1  -3  12  105.91    6.51
   1   4 -12    2.13    0.70
   1  -4  12    4.73    0.64
  -1  -4 -12    3.74    1.24
  -1  -4 -12    3.49    1.09
   1  -4  12    3.25    1.04
   1   4 -12    3.97    1.86
  -1  -4 -12    2.46    0.83
  -1   4 -12    2.41    0.58
   1  -4 -12    2.32    1.08
  -1   4 -12    2.70    1.99
  -1  -4  12    3.03    1.04
   1  -4 -12    3.57    1.01
  -1  -4  12    4.38    0.71
   1  -4 -12    3.55    0.92
  -1   4 -12    2.91    1.43
   1   5 -12   66.49    4.26
   1  -5  12   76.65    4.89
  -1  -5 -12   64.41    4.56
   1   5 -12   66.19    5.33
  -1  -5 -12   63.91    4.97
   1  -5  12   73.51    4.21
  -1  -5 -12   62.60    4.48
  -1  -5  12   71.60    4.30
   1   5  12   67.36    4.71
   1  -5 -12   57.56    4.48
   1  -5 -12   62.04    4.50
  -1   5 -12   66.33    5.31
  -1   5 -12   64.02    5.71
  -1   5 -12   67.54    4.16
  -1  -5  12   79.97    4.89
   1   6 -12    9.35    0.97
  -1  -6 -12    7.72    1.38
  -1  -6 -12    6.79    1.17
   1  -6  12    7.04    1.52
  -1  -6 -12    9.93    2.11
   1  -6  12    5.61    0.79
  -1  -6 -12    8.61    1.29
   1  -6 -12    6.54    1.15
  -1  -6  12    6.47    1.47
  -1  -6  12    7.04    0.91
   1  -6 -12    5.50    1.49
   1   6  12    5.91    1.36
   1  -6 -12    9.99    1.84
  -1  -7 -12    8.14    1.17
   1   7 -12    8.33    0.94
  -1  -7 -12    6.08    2.36
   1  -7  12    6.88    1.66
   1  -7  12    7.11    0.87
  -1  -7  12    7.01    0.97
   1  -7 -12    9.47    1.79
   1  -7 -12    7.61    1.21
   1   7  12    5.63    1.30
  -1  -7  12    8.39    1.64
  -1  -8 -12   -0.42    2.72
   1   8 -12    2.12    0.69
  -1  -8 -12    1.22    0.84
   1  -8  12    2.12    0.65
   1  -8  12    2.57    1.29
  -1  -8 -12    1.45    1.16
   1  -8 -12    1.49    1.58
  -1  -8  12    1.53    0.72
   1  -8 -12    1.04    0.92
   1   8  12    2.04    1.16
  -1  -8  12    2.17    1.35
  -1  -9 -12    1.40    1.11
  -1  -9 -12    0.74    0.77
   1  -9  12    1.87    0.68
   1  -9  12    2.54    1.59
  -1   9  12    3.88    1.05
   1   9  12    2.08    1.22
   1  -9 -12    1.91    0.98
  -1  -9  12    2.65    1.52
   1  -9 -12    1.25    1.74
  -1  -9  12    0.86    0.80
   1 -10  12    0.80    0.74
   1 -10 -12    0.34    1.88
   1 -10 -12   -0.21    1.00
  -1 -10  12    0.12    0.83
   1  10  12    1.42    1.39
   1 -11  12    0.09    1.05
  -1 -11  12    0.00    0.95
   1 -11 -12   -0.80    2.24
   1  11  12    0.22    1.56
  -1 -12  12    0.31    1.09
  -1   0 -13   -0.06    0.56
  -1   0 -13   -0.92    1.50
   1   0 -13    1.09    0.95
  -1   0 -13    0.08    1.02
   1   0 -13   -0.79    0.59
   1   0 -13   -0.19    1.28
   1   1 -13    8.69    1.59
  -1  -1 -13   11.82    1.23
   1   1 -13   11.86    2.36
  -1  -1 -13   11.45    1.66
   1   1 -13   11.05    1.22
  -1  -1 -13   12.63    2.12
   1  -1 -13   13.59    1.62
   1  -1 -13   10.72    1.28
  -1  -1  13   10.40    1.14
  -1   1 -13   10.23    2.24
  -1   1 -13   10.90    1.73
  -1   1 -13    9.99    1.13
   1  -1 -13   12.62    1.95
   1   2 -13   22.18    2.87
   1   2 -13   24.06    2.43
  -1  -2 -13   24.06    2.35
  -1  -2 -13   20.26    2.47
  -1  -2 -13   21.65    1.84
   1   2 -13   20.89    1.79
  -1  -2  13   20.52    1.70
  -1   2 -13   20.79    1.65
   1  -2 -13   21.83    1.91
   1  -2 -13   23.01    2.16
   1  -2 -13   20.47    2.40
  -1   2 -13   20.96    2.51
   1   3 -13    4.72    1.68
   1  -3  13    3.64    1.07
  -1  -3 -13    6.77    1.02
   1   3 -13    6.03    2.10
  -1  -3 -13    4.98    1.31
  -1  -3 -13    4.73    1.37
   1   3 -13    4.50    0.87
   1  -3 -13    4.78    1.02
   1  -3 -13    4.05    1.27
  -1  -3  13    5.04    0.82
  -1   3 -13    7.50    1.78
   1  -3 -13    3.63    1.16
  -1   3 -13    4.65    2.16
  -1   3 -13    4.89    0.75
  -1  -4 -13   56.49    3.86
   1   4 -13   58.05    4.63
   1  -4  13   60.38    4.20
  -1  -4 -13   54.40    4.19
   1   4 -13   56.00    3.69
   1  -4  13   53.89    3.56
  -1  -4 -13   61.33    4.37
   1  -4 -13   57.25    3.93
   1  -4 -13   51.80    4.10
   1  -4 -13   59.02    4.15
  -1   4 -13   61.89    4.73
  -1   4 -13   55.91    5.45
  -1   4 -13   54.23    3.57
  -1  -4  13   57.47    3.68
  -1  -5 -13    7.83    1.27
   1   5 -13   10.34    1.08
  -1  -5 -13    7.45    1.95
   1  -5  13    9.16    0.96
   1  -5  13    9.21    1.55
  -1   5 -13    7.88    0.89
   1  -5 -13    7.90    1.61
  -1  -5  13    9.30    1.58
   1  -5 -13    7.79    1.42
  -1  -5  13   10.81    1.14
   1   6 -13   30.88    2.12
   1  -6  13   30.51    2.04
  -1  -6 -13   26.92    2.64
   1  -6  13   30.96    2.91
  -1  -6 -13   27.82    2.74
  -1  -6 -13   28.36    3.30
  -1  -6  13   27.64    2.15
  -1  -6  13   33.60    2.90
   1  -6 -13   23.60    2.50
   1  -6 -13   32.80    3.07
   1  -6 -13   28.26    2.99
  -1   6 -13   27.94    1.97
   1   6  13   28.69    2.76
   1  -7  13    2.74    0.64
  -1  -7 -13   -0.26    2.51
   1  -7  13    1.11    1.37
   1   7 -13    2.73    0.70
  -1  -7 -13    1.30    1.27
  -1  -7 -13    3.41    1.13
  -1  -7  13    2.14    1.33
   1  -7 -13    1.06    1.07
  -1  -7  13    1.90    0.71
   1  -7 -13    4.18    1.62
   1   7  13    2.86    1.34
  -1  -8 -13   38.03    3.21
   1  -8  13   39.08    2.71
  -1  -8 -13   39.90    3.02
  -1  -8 -13   42.20    4.65
   1   8 -13   43.45    2.78
   1  -8 -13   36.11    3.15
   1  -8 -13   45.27    3.92
  -1  -8  13   40.56    3.03
   1   8  13   37.03    3.34
  -1  -8  13   43.55    3.66
   1  -9  13    0.26    0.67
   1  -9 -13   -2.14    1.78
   1   9  13    0.44    1.37
  -1  -9  13    0.20    0.78
   1  -9 -13   -0.55    1.13
   1 -10  13   11.99    1.33
  -1 -10  13   15.68    1.58
   1 -10 -13    7.75    2.35
  -1 -11  13    1.72    1.08
  -1   0 -14    0.16    0.62
   1   0 -14    0.72    0.72
  -1   0 -14    1.15    1.24
  -1   0 -14   -0.09    1.69
   1   0 -14    0.45    1.58
   1   0 -14    0.08    1.13
  -1  -1 -14  123.31    7.84
   1   1 -14  118.71    8.48
   1   1 -14  118.42    7.87
  -1  -1 -14  128.04    8.35
  -1  -1 -14  121.80    7.46
   1   1 -14  118.20    7.44
  -1   1 -14  129.63    8.75
   1  -1 -14  117.85    8.15
   1  -1 -14  116.23    7.68
   1  -1 -14  122.82    7.71
  -1   1 -14  115.51    7.36
  -1  -2 -14    5.37    1.80
   1   2 -14    4.89    1.73
  -1  -2 -14    5.76    1.01
   1   2 -14    2.11    2.14
  -1  -2 -14    5.99    1.45
   1   2 -14    5.40    0.95
  -1   2 -14    5.57    0.86
  -1   2 -14    6.71    2.23
   1  -2 -14    5.93    1.33
  -1   2 -14    6.48    1.68
   1  -2 -14    2.54    1.57
   1  -2 -14    5.55    1.05
  -1  -2  14    4.81    0.82
   1   3 -14   70.86    4.52
   1   3 -14   72.82    5.38
  -1  -3 -14   71.72    4.67
  -1  -3 -14   63.16    4.98
  -1  -3 -14   65.38    5.22
  -1   3 -14   73.34    4.43
   1  -3 -14   67.55    4.86
  -1   3 -14   64.91    5.38
   1  -3 -14   67.87    4.68
  -1  -3  14   76.00    4.51
   1  -3 -14   66.69    5.16
   1  -4  14    6.47    1.41
   1   4 -14    4.92    0.94
  -1  -4 -14    6.09    1.82
  -1  -4 -14    6.26    1.69
   1  -4  14    6.20    0.80
  -1  -4 -14    5.21    1.09
   1  -4 -14    5.26    1.56
  -1   4 -14    5.37    0.82
  -1  -4  14    6.54    0.93
   1  -4 -14    4.49    1.55
   1  -5  14   57.02    3.70
   1   5 -14   58.93    3.83
  -1  -5 -14   51.20    4.43
  -1  -5 -14   61.13    5.05
   1  -5  14   67.53    4.52
   1  -5 -14   53.55    4.35
  -1   5 -14   59.81    3.70
  -1  -5  14   59.84    3.84
   1  -6  14    1.45    0.59
  -1  -6 -14   -0.90    2.28
   1   6 -14    1.51    0.71
  -1  -6 -14    1.57    1.39
   1  -6  14    2.30    1.32
   1  -6 -14    1.35    1.66
   1  -6 -14    0.59    1.30
  -1  -6  14    0.87    0.65
  -1  -6  14    1.00    1.25
  -1   6 -14    1.26    0.56
   1  -6 -14    0.58    1.92
   1   7 -14    5.78    0.85
  -1  -7 -14    4.80    3.00
  -1  -7 -14    3.82    1.44
  -1  -7 -14    3.91    1.42
   1  -7  14    4.52    1.63
   1  -7  14    3.42    0.70
   1  -7 -14    4.29    1.72
  -1  -7  14    2.06    1.42
  -1  -7  14    3.27    0.90
   1  -7 -14    2.35    1.36
   1  -8  14    0.83    0.62
  -1  -8 -14    0.88    1.54
  -1  -8 -14   -1.22    1.26
  -1  -8 -14   -2.17    3.45
   1   8 -14   -0.04    0.67
   1  -8 -14   -1.00    1.29
  -1  -8  14    0.26    0.74
   1  -8 -14    4.11    1.87
   1  -9  14    1.35    0.70
   1   9  14    0.92    1.63
   1  -9 -14    1.20    2.06
  -1  -9  14    2.48    0.92
  -1 -10  14    0.34    0.99
  -1   0 -15    2.71    1.39
   1   0 -15   -0.33    1.21
  -1   0 -15   -0.20    2.09
   1   0 -15   -0.03    1.92
  -1   0 -15    0.19    0.69
   1   0 -15    1.48    0.83
   1   1 -15    4.82    1.03
  -1  -1 -15    6.66    2.27
  -1  -1 -15    4.88    1.57
  -1  -1 -15    4.76    0.98
   1  -1 -15    6.62    1.14
  -1   1 -15    5.18    0.93
   1  -1 -15    3.20    2.06
   1  -1 -15    6.21    1.55
  -1   1 -15    4.13    1.63
  -1   1 -15    4.07    2.45
  -1  -2 -15   13.11    2.07
  -1  -2 -15   13.18    1.54
  -1  -2 -15    9.83    2.38
   1   2 -15   14.42    1.50
   1   2 -15   13.69    2.16
  -1   2 -15   11.04    2.29
   1  -2 -15   13.40    1.96
  -1   2 -15   12.57    1.36
   1  -2 -15   13.58    2.49
   1  -2 -15   13.11    1.64
  -1  -3 -15    3.44    1.69
   1   3 -15    1.71    0.85
  -1  -3 -15    3.07    0.98
  -1  -3 -15    2.03    1.92
   1  -3 -15    2.25    1.48
   1  -3 -15    1.40    1.72
  -1   3 -15    3.12    0.79
   1   4 -15   26.54    2.17
  -1  -4 -15   30.53    3.21
  -1  -4 -15   23.42    3.00
   1  -4 -15   30.45    3.32
  -1  -4  15   30.89    2.46
  -1   4 -15   26.21    2.02
   1  -4 -15   25.57    3.03
  -1  -5 -15    1.42    1.78
  -1  -5 -15    2.14    2.36
   1   5 -15    2.31    0.84
   1  -5  15    1.60    1.22
  -1   5 -15    1.75    0.66
   1  -5 -15    1.02    1.95
   1  -5 -15    1.29    1.64
  -1  -6 -15   31.33    3.13
   1  -6  15   31.69    2.20
   1   6 -15   31.75    2.33
   1  -6  15   34.94    3.22
  -1  -6 -15   33.19    3.90
  -1  -6 -15   34.48    3.25
   1  -6 -15   24.97    3.20
  -1   6 -15   29.28    2.13
  -1  -6  15   30.95    3.00
   1  -6 -15   30.58    3.20
   1  -6 -15   32.46    3.32
  -1  -7 -15   -1.33    1.54
  -1  -7 -15    2.11    3.85
   1  -7  15    1.05    0.63
   1   7 -15    2.09    0.76
  -1  -7  15    0.41    0.76
   1  -7 -15    3.08    1.94
   1  -7 -15   -1.57    1.58
   1  -8 -15   14.92    2.58
  -1  -8  15   13.10    1.44
  -1  -9  15    0.11    0.94
  -1   0 -16    1.09    1.71
  -1   0 -16   -0.32    2.53
   1   0 -16   -0.52    0.86
  -1   0 -16   -0.81    0.80
  -1  -1 -16   35.95    2.68
  -1  -1 -16   37.58    3.62
   1   1 -16   32.54    2.70
  -1  -1 -16   33.50    4.19
   1   1 -16   33.68    3.32
  -1   1 -16   30.23    2.52
   1  -1 -16   33.78    3.30
  -1  -2 -16    0.20    0.96
  -1  -2 -16   -1.57    1.91
   1   2 -16    0.36    0.89
   1  -2 -16    0.85    2.21
  -1   2 -16    0.38    0.77
   1  -2 -16   -0.93    1.52
  -1  -3 -16   53.25    4.39
   1   3 -16   48.80    3.34
  -1  -3 -16   44.82    4.54
   1  -3 -16   44.33    4.03
  -1   3 -16   41.72    3.07
   1  -3 -16   42.87    4.40
  -1  -4 -16    2.45    2.32
  -1  -4 -16    1.51    2.21
   1  -4 -16    4.04    2.25
   1  -4 -16    5.49    2.12
  -1  -4  16    3.42    0.88
  -1   4 -16    3.24    0.83
  -1  -5 -16   31.14    3.57
  -1  -5 -16   22.40    3.11
  -1  -5  16   23.88    2.04
  -1   5 -16   26.01    1.91
   1  -5 -16   25.11    4.45
   1  -5 -16   21.72    3.30
  -1  -6 -16    1.43    1.78
   1   6 -16    0.68    1.42
  -1  -6  16    0.97    0.80
   1  -7 -16    5.55    2.29
  -1  -7  16    3.05    0.98
  -1  -8  16    0.71    1.10
  -1   0 -17    0.91    0.92
   1   0 -17    1.10    1.86
  -1  -1 -17    3.42    1.07
  -1  -1 -17    2.09    2.10
   1   2 -17    0.91    1.07
  -1  -2 -17    0.60    2.89
  -1  -2 -17   -0.25    2.14
   1  -2 -17   -0.42    1.90
  -1   2 -17    1.43    0.91
   1   3 -17    0.09    1.04
  -1  -3 -17    1.30    2.84
  -1  -3 -17    2.07    2.89
  -1   3 -17    1.97    1.02
   1   4 -17   14.25    1.59
   1  -4 -17   10.15    3.01
  -1  -5  17    3.68    0.97
  -1  -6  17    6.26    1.14
   2   0   0 9419.63  596.85
  -2   0   0 9999.00  600.32
  -2   1   0  118.99    6.80
   2  -1   0  110.39    6.74
  -2   1   0  110.55    6.74
   2  -1   0  118.21    6.81
  -2   1   0  121.10    6.94
   2   1   0  121.25    6.92
   2  -1   0  114.33    6.93
  -2  -1   0  119.30    6.94
   2   1   0  110.11    6.75
  -2  -1   0  110.67    6.76
   2   2   0   82.74    5.13
  -2  -2   0   81.36    5.17
  -2   2   0   84.80    4.95
   2  -2   0   84.19    4.85
   2   2   0   80.40    4.89
   2  -2   0   83.59    5.13
  -2  -2   0   79.27    4.87
  -2   2   0   80.22    5.10
   2   3   0   10.18    0.89
  -2  -3   0   12.40    1.36
   2   3   0   13.91    1.25
   2  -3   0    9.46    1.14
  -2  -3   0   12.16    0.86
  -2  -3   0    9.79    0.76
  -2   3   0   12.04    1.14
  -2   4   0  308.05   17.67
   2   4   0  296.15   17.74
  -2  -4   0  300.08   17.38
   2  -4   0  294.62   17.68
   2   4   0  274.80   17.43
  -2  -5   0   73.39    4.60
   2   5   0   90.11    5.34
  -2  -5   0   80.16    4.81
  -2   5   0   73.05    5.06
   2   5   0   73.72    4.90
   2  -5   0   70.78    5.09
   2   6   0  136.15    8.72
  -2  -6   0  144.45    8.35
   2  -6   0  132.64    8.90
   2   6   0  142.49    9.08
  -2   6   0  140.81    8.91
  -2  -6   0  140.62    8.77
   2  -7   0    9.14    1.46
  -2   7   0   10.21    1.59
  -2  -7   0    8.61    0.84
   2   7   0    7.89    1.36
   2   7   0    9.20    1.68
  -2  -7   0    6.71    1.11
   2  -8   0    2.72    1.06
   2   8   0    4.14    1.22
  -2  -8   0    4.58    0.67
   2   8   0    3.00    1.40
  -2   8   0    4.85    1.34
  -2  -8   0    2.44    0.91
  -2  -9   0   22.69    1.70
   2  -9   0   19.48    2.61
  -2  -9   0   24.47    2.23
   2   9   0   21.38    2.97
  -2   9   0   21.01    2.70
   2   9   0   18.71    2.45
   2  10   0   -0.15    1.41
   2  10   0   -0.66    1.60
  -2  10   0    0.42    1.79
  -2 -10   0    0.23    0.55
   2 -10   0   -0.07    1.29
  -2  10   0   -1.17    1.49
  -2 -10   0    1.42    1.00
   2  11   0    1.12    1.76
  -2  11   0    3.21    2.27
  -2  11   0    1.73    2.15
  -2 -11   0    0.17    1.07
   2 -11   0    1.15    1.62
   2  11   0    0.70    1.95
  -2 -11   0    0.49    0.61
   2 -12   0    8.89    2.18
   2  12   0   10.19    2.89
   2  12   0    5.16    2.33
  -2 -12   0    9.30    1.77
   2 -12   0    9.08    1.14
  -2  12   0    8.62    2.66
  -2 -12   0    6.54    1.11
  -2  12   0    6.09    2.68
  -2  13   0   -1.86    2.70
  -2 -13   0    1.70    1.47
   2 -13   0   -0.83    1.90
   2  13   0    1.48    2.68
   2  13   0   -0.69    2.47
  -2 -13   0    3.30    1.52
   2 -13   0    2.21    0.87
   2  14   0    6.16    3.56
  -2  14   0    3.09    3.27
   2 -14   0    7.24    2.62
  -2 -14   0    4.99    1.24
  -2 -14   0    3.97    1.84
   2 -14   0    8.14    1.30
  -2 -15   0   -1.68    1.86
   2 -15   0    1.50    2.75
  -2  15   0    0.84    3.95
  -2 -16   0    4.74    2.49
   2   0  -1  500.03   29.67
   2   0   1  523.73   29.71
  -2   0  -1  518.92   29.77
  -2   0  -1  492.37   29.68
  -2  -1  -1   36.75    2.26
  -2   1   1   33.22    2.12
  -2   1   1   34.30    2.10
   2  -1   1   32.06    2.28
   2  -1   1   33.09    2.07
   2   1  -1   40.07    2.36
   2   1  -1   38.97    2.13
   2  -1   1   32.84    2.20
  -2  -1  -1   38.05    2.10
  -2  -1   1   30.96    2.12
   2  -1  -1   37.15    2.11
  -2  -1   1   32.07    2.33
   2  -1  -1   37.94    2.13
  -2   1  -1   37.93    2.07
  -2   1  -1   36.63    2.32
  -2   1  -1   37.01    2.22
   2   1   1   30.67    2.21
   2   1   1   31.39    2.09
  -2  -2  -1  234.52   14.62
   2  -2   1  234.65   14.90
   2   2  -1  258.11   14.72
  -2  -2  -1  254.40   14.90
   2   2  -1  275.67   15.02
  -2   2   1  246.12   14.85
  -2  -2  -1  261.62   14.60
   2   2  -1  255.74   14.64
  -2   2  -1  265.16   14.79
  -2  -2   1  241.74   14.98
  -2   2  -1  267.07   14.94
  -2  -2   1  236.53   14.68
   2  -2  -1  263.11   14.89
   2  -2  -1  253.88   14.65
   2   2   1  236.70   14.62
   2   2   1  225.74   14.81
  -2  -3  -1  350.68   21.24
  -2  -3  -1  361.73   21.62
  -2   3   1  388.53   21.54
   2   3  -1  332.54   21.22
   2   3  -1  359.13   21.68
   2   3  -1  341.26   21.37
   2  -3   1  372.38   21.61
   2  -3  -1  349.99   21.53
   2   3   1  370.69   21.31
  -2   3  -1  336.90   21.56
   2   3   1  394.75   21.57
  -2  -3   1  382.41   21.25
  -2  -3   1  387.20   21.35
  -2   4   1   66.03    4.12
  -2  -4  -1   61.95    4.29
   2  -4   1   59.87    4.19
   2   4  -1   63.87    4.00
  -2  -4  -1   65.48    3.82
  -2  -4   1   55.10    3.85
   2   4   1   57.83    4.12
   2   4   1   56.31    3.87
   2  -4  -1   60.73    4.13
  -2   4  -1   70.29    4.24
  -2  -5  -1  236.17   14.59
   2   5  -1  259.97   15.19
   2  -5   1  244.73   14.98
  -2   5   1  260.43   14.90
  -2  -5  -1  245.44   15.14
   2   5  -1  232.20   14.76
   2   5   1  273.82   15.04
  -2  -5   1  236.32   14.44
  -2  -5   1  251.16   14.69
   2  -5  -1  233.83   14.90
   2   5   1  242.10   14.68
  -2   5  -1  239.54   14.95
   2   6  -1   18.70    1.87
  -2  -6  -1   17.70    1.58
   2   6  -1   19.92    2.43
  -2   6   1   17.76    1.90
   2  -6   1   19.91    2.18
  -2   6  -1   18.38    2.07
  -2  -6   1   20.88    1.38
   2   6   1   21.76    2.30
   2   6   1   19.27    1.75
   2  -6  -1   15.26    1.93
  -2  -6   1   17.52    1.64
   2  -7   1  391.34   25.21
   2   7  -1  415.24   25.10
  -2  -7  -1  411.64   24.84
   2   7  -1  436.53   25.55
  -2  -7  -1  428.47   24.59
   2  -7  -1  408.71   25.20
  -2  -7   1  414.66   24.90
   2   7   1  428.04   25.32
  -2  -7   1  425.54   24.58
   2   7   1  411.27   24.95
  -2   7  -1  436.15   25.30
  -2  -8  -1   10.59    0.98
   2   8  -1    6.33    1.79
   2  -8   1    8.17    1.58
   2   8  -1    8.75    1.64
  -2   8   1    8.37    1.59
  -2   8   1    9.54    1.91
  -2  -8  -1    9.27    1.36
   2   8   1    5.71    1.70
  -2  -8   1    9.66    0.98
  -2  -8   1   11.79    1.48
  -2   8  -1    9.80    1.84
   2  -8  -1    9.57    1.59
   2   8   1    9.65    1.57
   2   9  -1  125.02    8.46
   2  -9   1  114.28    8.47
  -2   9   1  122.88    8.72
  -2   9   1  121.92    8.48
  -2  -9  -1  121.95    8.07
   2   9  -1  129.35    8.91
  -2  -9  -1  132.83    7.74
   2   9   1  125.06    8.29
  -2  -9   1  123.25    8.13
   2   9   1  133.26    8.76
  -2   9  -1  136.02    8.70
  -2  -9   1  132.26    7.73
   2  -9  -1  126.68    8.51
   2  10  -1    4.27    1.71
  -2  10   1    6.03    1.76
  -2 -10  -1    5.96    0.88
  -2  10   1    5.53    2.04
  -2 -10  -1    6.90    1.37
   2  10  -1    9.38    2.37
  -2 -10   1    5.79    1.32
   2 -10  -1    3.98    1.60
  -2  10  -1    5.62    1.97
  -2 -10   1    5.99    0.89
   2  10   1    2.91    1.74
   2  10   1    7.76    1.76
   2 -11   1   52.48    4.75
   2 -11   1   54.51    3.57
   2  11  -1   54.89    5.03
  -2  11   1   46.17    4.97
  -2 -11  -1   55.39    4.16
  -2  11   1   62.17    5.05
   2  11  -1   51.42    5.38
  -2 -11  -1   55.79    3.68
   2  11   1   54.15    4.66
  -2  11  -1   60.50    5.65
   2 -11  -1   54.28    4.78
  -2 -11   1   53.06    3.66
  -2 -11   1   49.37    4.32
  -2  11  -1   55.34    5.06
   2  11   1   56.79    5.18
  -2  12   1    4.38    2.24
   2  12  -1    0.20    2.36
  -2 -12  -1    3.66    1.44
  -2  12   1    2.88    2.29
   2  12  -1    2.49    2.46
  -2 -12  -1    2.25    0.79
   2 -12   1    3.22    0.84
   2 -12   1    5.36    2.01
   2  12   1    4.28    2.16
  -2  12  -1    4.43    2.59
  -2 -12   1    3.97    0.97
  -2 -12   1    2.74    1.31
  -2  12  -1    4.01    2.82
   2  12   1    5.52    2.48
   2 -12  -1    1.11    1.71
   2  13  -1   21.25    4.22
   2 -13   1   23.49    3.52
   2 -13   1   34.83    2.45
  -2 -13  -1   31.61    3.19
  -2  13   1   27.01    4.25
  -2 -13  -1   28.43    2.76
   2  13  -1   34.83    4.42
   2  13   1   26.83    3.92
  -2 -13   1   34.71    2.63
   2 -13  -1   27.62    3.71
  -2  13  -1   21.44    4.30
  -2 -13   1   30.30    3.22
   2 -13  -1   31.68    2.47
  -2 -14  -1   -0.99    1.67
  -2 -14  -1    1.51    0.99
   2  14  -1   -0.06    3.14
   2 -14   1    1.82    1.04
  -2  14   1    0.18    3.19
   2 -14  -1    0.95    2.36
   2  14   1    0.04    3.14
   2 -14  -1    1.47    0.90
  -2 -14   1    3.22    1.80
   2  14   1    1.70    3.21
  -2 -14   1    1.97    0.99
  -2 -15  -1    2.33    2.00
   2 -15   1    4.41    2.78
  -2  15   1    1.36    3.85
   2 -15  -1    3.44    2.83
  -2  15  -1    5.46    4.32
  -2 -16  -1    4.90    2.74
  -2 -16   1    0.83    2.61
   2   0   2  693.60   45.40
   2   0  -2  860.20   45.44
  -2   0  -2  825.00   45.44
  -2   0  -2  829.54   45.42
   2   0   2  687.10   45.39
  -2   1   2  583.09   34.77
   2   1  -2  608.79   34.81
  -2  -1  -2  609.96   34.88
   2   1  -2  632.21   35.03
  -2  -1  -2  622.86   34.74
   2  -1   2  584.02   34.88
   2  -1   2  586.27   34.95
  -2   1  -2  600.88   34.97
   2   1   2  599.79   34.86
   2   1   2  595.25   34.73
  -2   1  -2  578.16   34.87
   2  -1  -2  561.64   34.76
  -2  -2  -2  451.28   27.64
   2  -2   2  492.92   27.76
   2   2  -2  431.71   27.44
  -2   2   2  497.08   27.39
   2   2  -2  445.96   27.54
   2   2  -2  485.47   27.85
   2  -2  -2  440.36   27.46
  -2  -2   2  475.29   27.46
  -2   2  -2  454.68   27.74
   2   2   2  485.43   27.60
   2  -2  -2  497.82   27.69
  -2  -2   2  497.78   27.53
  -2   2  -2  466.24   27.63
   2  -3   2   37.78    2.84
   2   3  -2   38.16    2.47
   2   3  -2   38.13    2.99
  -2  -3  -2   39.22    2.83
  -2  -3  -2   40.00    2.44
   2   3  -2   42.79    2.70
   2  -3  -2   37.40    2.76
   2  -3  -2   40.73    2.51
   2   3   2   42.35    2.49
  -2  -3   2   41.36    2.50
  -2  -3   2   43.47    2.64
  -2   3  -2   38.05    2.87
   2   3   2   42.39    2.74
  -2  -4  -2   87.16    5.34
   2   4  -2   85.41    5.29
   2   4  -2   88.97    5.60
  -2  -4  -2   92.01    5.83
   2  -4   2   92.61    5.80
  -2   4   2   98.12    5.67
   2   4   2   85.92    5.38
  -2   4  -2   80.57    5.74
   2   4   2   90.22    5.66
  -2  -4   2   91.88    5.50
  -2  -4   2   85.82    5.35
   2  -4  -2   87.87    5.67
  -2   5   2   11.97    1.34
   2   5  -2    5.24    1.38
  -2  -5  -2    6.13    1.28
  -2   5   2    9.81    1.24
  -2  -5  -2    8.12    0.89
   2  -5   2   11.10    1.47
   2   5  -2    7.64    1.19
   2   5   2    9.87    1.02
  -2  -5   2    9.50    0.78
  -2   5  -2    5.91    1.25
   2   5   2   10.70    1.36
  -2  -5   2    8.68    1.03
   2  -5  -2    6.08    1.27
   2   6  -2  207.60   12.89
   2   6  -2  201.43   12.46
  -2   6   2  186.97   12.39
  -2  -6  -2  204.61   12.14
  -2   6   2  209.59   12.44
   2  -6   2  191.49   12.55
   2   6   2  193.76   12.18
  -2  -6   2  205.50   11.97
  -2   6  -2  204.43   13.00
   2  -6  -2  213.80   12.54
   2   6   2  204.03   12.52
  -2  -6   2  203.24   12.27
  -2  -7  -2  113.80    7.16
   2   7  -2  107.07    7.48
  -2   7   2  110.84    7.42
  -2   7   2  112.92    7.55
   2   7  -2  129.51    8.12
   2  -7   2  113.07    7.64
   2   7   2  115.87    7.25
   2  -7  -2  112.33    7.53
   2   7   2  116.68    7.59
  -2  -7   2  116.60    6.93
  -2  -7   2  110.13    7.26
  -2   7  -2  121.08    7.75
  -2   8   2   15.21    2.22
   2   8  -2   14.36    2.57
  -2   8   2   19.36    2.17
   2   8  -2   14.38    2.12
   2  -8   2   15.72    1.25
   2  -8   2   13.06    2.08
  -2  -8  -2   16.18    1.65
   2  -8  -2   12.73    1.98
   2   8   2   17.55    2.36
   2   8   2   16.28    1.89
  -2  -8   2   16.67    1.34
  -2  -8   2   18.56    1.81
  -2   8  -2   16.63    2.43
  -2  -9  -2   10.71    1.43
   2   9  -2    8.21    1.79
  -2  -9  -2    9.02    1.39
   2  -9   2    7.61    0.87
   2  -9   2    6.49    1.71
  -2   9   2    7.29    1.60
   2   9  -2    6.20    1.95
  -2   9   2    7.81    1.67
   2   9   2    6.69    1.42
  -2   9  -2    8.46    2.00
  -2  -9   2    7.28    0.94
   2   9   2    6.90    1.85
  -2  -9   2    8.41    1.42
   2  -9  -2    9.93    1.77
  -2  10   2    6.08    1.87
   2 -10   2    4.69    1.65
  -2  10   2    6.04    1.81
  -2 -10  -2    5.06    0.89
  -2 -10  -2    5.31    1.24
   2 -10   2    7.31    0.89
   2  10  -2    5.30    2.04
   2  10  -2    5.37    1.97
  -2 -10   2    7.11    1.44
  -2  10  -2    5.04    1.90
   2 -10  -2    7.51    1.66
  -2 -10   2    7.03    0.95
   2  10   2    7.48    1.89
   2  10   2    8.66    1.64
   2 -11   2    1.56    1.58
  -2  11   2    0.99    1.78
   2  11  -2    0.67    1.98
   2 -11   2   -0.03    0.61
  -2  11   2   -0.41    1.82
   2  11  -2    2.01    2.01
  -2 -11  -2    0.70    1.11
  -2 -11  -2    2.27    0.78
  -2 -11   2    1.38    1.16
  -2 -11   2    0.43    0.66
   2  11   2    1.29    1.74
  -2  11  -2    1.73    2.11
   2  11   2    1.00    1.63
  -2  12   2   11.23    2.68
  -2  12   2    7.33    2.61
   2  12  -2   11.35    3.16
   2  12  -2   13.22    3.04
  -2 -12  -2   12.04    1.41
   2 -12   2    8.88    1.16
   2 -12   2    9.56    2.42
  -2 -12  -2   12.79    1.82
   2  12   2   10.45    2.56
  -2 -12   2   10.68    1.94
   2 -12  -2    9.73    2.34
  -2  12  -2    9.87    3.01
  -2 -12   2   11.41    1.38
   2  12   2   10.45    2.31
  -2 -13  -2    5.37    1.65
   2 -13   2    4.24    1.01
  -2  13   2    8.69    2.93
  -2  13   2    4.80    2.58
   2 -13   2    7.55    2.30
  -2 -13  -2    5.80    1.17
   2  13  -2    3.86    3.89
   2 -13  -2    8.60    2.40
  -2 -13   2    3.16    1.72
   2  13   2    7.66    2.54
   2  13   2    3.34    2.58
  -2 -13   2    5.87    1.18
  -2  13  -2    7.68    3.39
  -2 -14  -2    8.30    1.90
   2  14  -2    4.43    3.50
   2 -14   2    9.62    1.53
   2 -14   2    8.07    2.69
  -2  14   2    6.04    3.08
   2 -14  -2    5.52    2.50
  -2 -14   2   12.21    2.13
  -2 -14   2    8.89    1.43
  -2  14  -2   11.10    3.94
   2 -14  -2    7.97    1.28
   2  14   2    6.44    2.99
   2 -15   2    0.72    1.08
  -2 -15  -2   -0.22    1.87
   2  15   2   -4.15    3.43
  -2 -15   2    1.48    2.10
   2 -15  -2   -0.58    2.71
  -2 -16  -2    0.10    2.66
  -2  16   2   -0.28    4.56
   2   0   3 1050.16   63.12
  -2   0  -3 1082.39   63.16
   2   0   3 1093.64   63.16
  -2   0  -3 1107.23   63.15
   2  -1   3  228.57   13.50
  -2   1   3  237.02   13.32
  -2  -1  -3  218.19   13.31
   2   1  -3  221.30   13.30
   2  -1   3  230.28   13.47
  -2  -1  -3  216.94   13.40
   2   1  -3  225.12   13.37
   2  -1  -3  217.56   13.31
  -2   1  -3  214.33   13.52
  -2  -1   3  242.25   13.31
  -2   1  -3  217.77   13.43
   2   1   3  239.15   13.41
   2   1   3  238.29   13.27
   2  -2   3   41.16    2.93
   2   2  -3   44.42    2.79
  -2  -2  -3   42.47    2.83
   2  -2   3   44.31    2.53
  -2   2   3   41.80    2.66
   2   2  -3   47.65    2.66
   2   2   3   37.03    2.74
  -2  -2   3   39.78    2.72
  -2   2  -3   39.81    2.85
  -2  -2   3   44.44    2.66
   2  -2  -3   45.85    2.68
  -2   2  -3   45.01    3.01
   2  -3   3  146.99    9.11
   2   3  -3  158.97    9.21
  -2  -3  -3  165.64    9.53
   2  -3   3  141.19    9.55
  -2   3   3  147.70    9.18
   2   3  -3  169.86    9.47
   2  -3  -3  178.30    9.56
  -2   3  -3  165.71    9.69
   2   3   3  150.01    9.38
   2  -3  -3  162.05    9.25
  -2  -3   3  145.39    9.21
  -2  -3   3  148.73    9.34
   2  -4   3  274.80   17.05
   2   4  -3  281.13   16.58
  -2  -4  -3  278.79   17.03
  -2  -4  -3  277.01   16.59
   2   4  -3  282.17   16.93
  -2   4   3  289.95   16.71
   2  -4   3  285.68   16.51
   2  -4  -3  276.43   16.94
  -2   4  -3  274.03   17.11
   2   4   3  287.11   16.86
  -2  -4   3  276.63   16.79
  -2  -4   3  284.52   16.70
   2   4   3  304.04   16.64
   2  -5   3  315.39   18.63
  -2  -5  -3  311.82   18.77
   2   5  -3  315.62   19.15
  -2   5   3  336.61   18.96
   2  -5   3  305.76   19.24
  -2  -5  -3  316.16   19.30
   2   5  -3  309.61   18.68
   2   5   3  332.03   18.79
   2   5   3  325.11   19.06
  -2   5  -3  318.76   19.33
  -2  -5   3  325.12   18.99
   2  -5  -3  317.58   19.38
  -2  -5   3  314.58   18.73
   2  -6   3  137.28    9.49
  -2  -6  -3  148.17    9.71
  -2   6   3  151.80    9.27
   2  -6   3  145.29    8.83
  -2  -6  -3  142.65    9.03
  -2   6   3  164.81    9.39
   2   6   3  152.27    9.07
  -2   6  -3  146.69    9.60
  -2  -6   3  153.67    8.93
   2  -6  -3  147.17    9.41
  -2  -6   3  151.98    9.25
   2   6   3  149.62    9.34
  -2  -7  -3  287.76   17.07
   2   7  -3  309.33   18.08
  -2   7   3  303.59   17.39
   2   7  -3  298.20   17.56
   2  -7   3  271.16   16.79
  -2   7   3  286.21   17.32
   2  -7   3  271.79   17.55
   2  -7  -3  285.17   17.47
   2   7   3  285.45   17.40
  -2  -7   3  285.52   17.25
  -2   7  -3  300.54   17.75
   2   7   3  273.95   17.07
  -2  -7   3  273.84   16.87
  -2   8   3    8.09    1.54
   2  -8   3    7.24    0.75
   2   8  -3    5.03    1.91
  -2  -8  -3    5.03    1.02
  -2   8   3    7.43    1.37
   2   8  -3    5.64    1.52
   2  -8   3    6.43    1.51
  -2   8  -3    4.12    1.51
   2   8   3    7.49    1.21
  -2  -8   3    3.87    1.03
  -2  -8   3    7.01    0.84
   2  -8  -3    6.81    1.42
   2   8   3    5.16    1.44
   2   9  -3  130.98    9.74
  -2  -9  -3  133.50    8.55
  -2   9   3  132.66    8.92
   2   9  -3  133.41    9.18
  -2   9   3  141.57    8.95
   2  -9   3  134.21    9.18
   2  -9   3  136.85    8.18
  -2  -9   3  142.41    8.29
   2   9   3  137.62    8.66
  -2  -9   3  136.73    8.76
   2  -9  -3  135.39    9.03
  -2   9  -3  134.95    9.35
   2   9   3  132.96    9.02
   2  10  -3    1.38    1.81
  -2  10   3    1.19    1.47
  -2  10   3   -0.16    1.45
   2 -10   3    1.22    0.54
  -2 -10  -3    0.66    0.97
   2 -10   3   -0.16    1.35
   2  10  -3    2.82    2.04
  -2 -10   3    0.73    1.23
   2  10   3    1.44    1.59
  -2  10  -3   -0.31    2.14
  -2 -10   3    1.40    0.68
   2 -10  -3    1.23    1.36
   2  10   3    0.79    2.08
   2  11  -3   51.58    5.15
  -2 -11  -3   49.67    4.08
  -2  11   3   62.43    4.88
   2  11  -3   51.93    5.79
  -2  11   3   54.93    4.72
   2 -11   3   59.48    3.69
  -2 -11  -3   60.60    3.80
   2 -11   3   55.43    4.85
  -2 -11   3   54.89    4.37
   2  11   3   60.46    4.49
   2 -11  -3   44.11    4.59
   2  11   3   53.76    4.90
  -2 -11   3   55.36    3.76
  -2  11  -3   53.05    5.34
   2 -12   3    6.68    1.02
  -2 -12  -3    8.77    1.68
   2 -12   3    6.34    2.07
  -2 -12  -3    8.41    1.22
   2  12  -3    8.58    2.96
   2  12  -3    5.05    2.89
  -2 -12   3    5.81    1.07
  -2 -12   3    7.01    1.68
   2  12   3    5.57    2.30
   2  12   3    4.91    1.93
   2 -12  -3    8.25    2.14
  -2 -13  -3   38.53    2.82
  -2 -13  -3   35.81    3.32
   2 -13   3   36.69    2.69
  -2  13   3   25.19    3.98
   2  13  -3   34.48    4.86
  -2  13   3   32.57    4.07
   2 -13   3   31.97    4.04
   2  13   3   25.01    3.79
   2  13   3   33.56    3.72
  -2  13  -3   31.18    5.16
  -2 -13   3   34.54    3.63
   2 -13  -3   29.68    3.78
  -2 -13   3   36.25    2.79
  -2  14   3    4.45    3.00
  -2 -14  -3    3.53    1.68
   2 -14   3    2.56    1.01
   2 -14   3    0.59    2.36
  -2 -14   3    3.64    1.22
   2 -14  -3   -1.02    2.30
  -2  14  -3    0.42    4.03
   2  14   3    2.46    4.00
   2  14   3    0.22    2.78
  -2 -15  -3    0.60    1.86
   2 -15   3   -0.09    1.00
  -2  15   3    0.62    3.52
  -2 -15   3   -3.11    2.00
   2  15   3    0.92    3.31
   2 -15  -3    2.96    3.29
  -2  16   3    2.14    4.32
   2 -16  -3   -3.92    3.37
  -2   0  -4  667.68   37.57
   2   0   4  600.55   37.46
   2   0  -4  669.35   37.42
  -2   0   4  585.50   37.39
  -2   0  -4  680.30   37.33
   2   0   4  595.01   37.53
  -2   0  -4  691.99   37.55
  -2   1   4  177.58   10.46
   2  -1   4  174.41   10.63
   2   1  -4  175.81   10.55
  -2  -1  -4  175.72   10.57
   2  -1   4  178.84   10.66
   2   1  -4  173.20   10.45
  -2  -1  -4  168.20   10.50
  -2   1  -4  179.94   10.35
   2   1   4  187.38   10.42
  -2   1  -4  181.79   10.73
   2   1   4  180.75   10.57
   2  -1  -4  179.25   10.47
  -2  -1   4  183.41   10.46
  -2   1  -4  164.51   10.60
  -2   2   4  747.40   45.79
   2  -2   4  796.84   46.08
   2   2  -4  797.20   45.96
   2   2  -4  768.22   45.78
   2  -2   4  787.45   45.66
  -2  -2  -4  802.38   45.95
  -2  -2  -4  788.47   45.73
   2  -2  -4  796.24   45.82
  -2   2  -4  796.93   46.03
  -2   2  -4  763.16   46.14
  -2  -2   4  794.66   45.91
   2   2   4  787.53   45.90
  -2  -2   4  787.01   45.79
  -2  -3  -4   35.59    2.50
   2   3  -4   37.56    2.22
   2  -3   4   30.95    2.57
   2  -3   4   34.29    2.10
   2   3  -4   37.44    2.51
   2  -3  -4   37.92    2.28
  -2  -3   4   35.02    2.39
  -2   3  -4   32.22    2.53
  -2   3  -4   36.45    2.74
  -2  -3   4   32.69    2.21
   2   3   4   33.41    2.36
   2  -4   4  654.12   37.99
  -2   4   4  642.35   38.05
   2   4  -4  653.99   38.07
  -2  -4  -4  630.91   38.04
   2   4  -4  652.77   38.46
   2  -4   4  637.73   38.55
  -2  -4  -4  659.59   38.48
   2  -4  -4  663.44   38.44
   2   4   4  639.36   38.27
  -2  -4   4  651.29   38.10
  -2  -4   4  657.19   38.31
  -2   4  -4  655.80   38.66
   2  -4  -4  684.99   38.16
  -2   5   4   44.97    2.99
  -2  -5  -4   44.73    2.90
   2   5  -4   47.39    2.85
   2  -5   4   43.50    3.42
   2  -5   4   43.09    2.77
  -2  -5  -4   46.63    3.52
   2   5  -4   49.61    3.72
  -2  -5   4   44.81    3.15
  -2  -5   4   43.70    2.89
   2   5   4   44.37    3.17
  -2   5  -4   49.74    3.62
   2  -5  -4   49.70    3.36
  -2  -6  -4   31.90    2.34
  -2  -6  -4   32.44    3.07
   2   6  -4   34.06    2.91
   2  -6   4   26.81    2.72
  -2   6   4   34.33    2.50
   2  -6   4   39.96    2.24
  -2   6  -4   32.16    2.97
   2  -6  -4   26.58    2.69
  -2  -6   4   32.98    2.59
   2   6   4   35.40    2.67
  -2  -6   4   35.88    2.28
   2  -7   4    4.05    1.19
   2   7  -4    2.23    1.18
  -2   7   4    4.75    1.05
  -2  -7  -4    1.09    1.63
   2  -7   4    6.60    0.65
  -2  -7  -4    2.77    0.78
   2  -7  -4    3.99    1.19
   2   7   4    4.49    1.11
  -2  -7   4    5.36    0.74
  -2   7  -4    3.04    1.34
   2   7   4    5.21    0.82
  -2  -7   4    6.68    1.15
  -2   8   4   60.95    4.56
   2  -8   4   66.61    5.01
  -2  -8  -4   64.17    4.33
   2  -8   4   67.87    4.05
   2   8  -4   57.34    5.45
   2   8  -4   68.19    5.02
   2  -8  -4   62.92    4.80
  -2   8  -4   63.60    5.21
  -2  -8   4   67.16    4.61
  -2  -8   4   69.42    4.17
   2   8   4   63.44    4.36
   2   8   4   63.42    4.71
  -2  -9  -4    7.64    1.20
   2   9  -4    5.95    2.28
  -2   9   4    5.49    1.45
   2   9  -4   10.03    2.11
   2  -9   4    6.19    1.61
   2  -9   4    6.08    0.79
   2  -9  -4    7.94    1.64
  -2  -9   4    7.82    1.47
  -2  -9   4    7.92    1.00
   2   9   4    6.14    1.55
   2   9   4    7.34    1.28
  -2   9  -4    4.00    1.97
  -2  10   4   15.12    2.20
   2  10  -4   19.27    4.75
  -2 -10  -4   19.83    2.03
   2  10  -4   16.43    3.16
   2 -10   4   18.40    1.52
  -2  10   4   16.30    2.36
   2 -10   4   20.72    2.86
   2 -10  -4   18.23    2.47
   2  10   4   19.67    2.58
  -2 -10   4   19.68    1.68
  -2 -10   4   18.31    2.23
  -2  10  -4   18.44    3.18
   2  10   4   18.32    2.10
  -2 -11  -4    9.19    1.60
   2 -11   4   11.23    2.17
   2 -11   4   15.57    2.11
   2  11  -4    9.70    2.67
   2  11  -4   10.66    3.15
  -2  11   4    9.18    2.04
  -2 -11   4   13.78    1.46
   2  11   4   12.59    2.01
  -2 -11   4   13.82    2.09
   2 -11  -4   10.84    2.18
   2  11   4   11.00    2.24
   2  12  -4    7.45    3.12
  -2 -12  -4    9.75    1.66
   2 -12   4    8.41    2.28
  -2  12   4   11.24    2.42
   2 -12   4   10.96    1.27
  -2 -12  -4    9.67    1.32
  -2 -12   4   11.23    1.40
   2  12   4   13.25    2.51
   2  12   4   13.90    2.27
  -2 -12   4   10.64    2.03
   2 -12  -4   13.36    2.44
  -2  13   4    2.39    2.39
  -2 -13  -4    2.31    1.45
  -2 -13  -4    3.43    1.06
   2 -13   4    3.06    2.11
   2 -13   4    3.32    0.95
   2  13  -4    0.37    3.33
  -2 -13   4    4.11    1.77
   2  13   4    4.80    2.30
   2  13   4    5.77    2.21
   2 -13  -4    1.73    2.22
  -2 -13   4    2.89    1.07
  -2  13  -4   -0.40    3.46
  -2  14   4    4.66    2.98
   2 -14   4    7.91    2.91
   2 -14   4   10.00    1.41
   2 -14  -4   11.07    2.80
  -2 -14   4    9.39    1.57
   2  14   4    9.93    3.01
  -2  14  -4    1.22    4.37
   2  14   4    9.22    2.77
  -2 -14   4    4.65    2.11
  -2  15   4   -1.08    3.17
   2 -15   4   -0.13    1.14
  -2 -15  -4   -1.88    1.79
   2  15   4    1.31    3.19
   2 -15  -4   -1.72    2.71
  -2  16   4   -1.29    4.19
   2 -16  -4    3.04    3.43
   2   0   5  263.67   15.98
   2   0   5  254.89   16.09
  -2   0  -5  273.62   16.12
  -2   0   5  252.40   15.91
  -2   0  -5  284.18   16.08
   2   0  -5  285.16   16.01
   2   0  -5  274.09   15.93
  -2   0  -5  280.42   15.84
   2   1  -5   19.36    1.32
  -2  -1  -5   21.71    1.45
   2  -1   5   21.35    1.51
  -2  -1  -5   19.84    1.47
   2   1  -5   19.82    1.45
  -2  -1   5   18.56    1.31
   2  -1  -5   17.72    1.29
  -2   1  -5   16.66    1.59
   2   1   5   19.58    1.47
  -2   1  -5   19.73    1.53
  -2   1  -5   18.81    1.20
   2  -1  -5   18.23    1.32
   2   1   5   18.83    1.27
   2   2  -5  183.67   11.31
  -2  -2  -5  180.92   11.30
   2  -2   5  202.54   11.19
   2   2  -5  185.41   11.51
   2  -2   5  205.63   11.75
  -2   2   5  204.07   11.35
  -2  -2  -5  191.99   11.48
   2   2   5  211.96   11.48
   2  -2  -5  181.91   11.34
  -2  -2   5  206.33   11.46
  -2   2  -5  171.03   11.67
  -2   2  -5  188.10   11.59
   2  -2  -5  182.00   11.34
  -2   2  -5  179.63   11.19
  -2  -2   5  200.96   11.32
   2   3  -5  233.27   14.35
   2   3  -5  240.00   14.66
  -2  -3  -5  244.69   14.61
   2  -3   5  250.69   14.24
   2  -3   5  242.04   14.73
  -2   3  -5  223.82   14.22
  -2   3  -5  227.13   14.83
   2   3   5  273.94   14.54
   2  -3  -5  232.26   14.40
  -2  -3   5  260.57   14.56
  -2   3  -5  253.10   14.74
  -2  -3   5  248.99   14.46
  -2  -4  -5  292.20   17.67
   2  -4   5  287.46   17.77
  -2  -4  -5  289.40   17.26
  -2   4   5  286.23   17.21
   2   4  -5  306.65   17.30
   2   4  -5  300.02   17.78
   2  -4   5  289.48   17.20
   2  -4  -5  298.83   17.50
   2  -4  -5  317.14   17.94
  -2  -4   5  288.72   17.53
  -2   4  -5  294.04   17.94
  -2  -4   5  287.62   17.31
   2   5  -5  473.21   26.52
  -2  -5  -5  443.25   26.53
  -2   5   5  441.44   26.50
   2  -5   5  440.77   26.45
  -2  -5  -5  481.58   27.11
   2  -5   5  436.19   27.08
   2   5  -5  456.75   27.08
   2   5   5  434.95   26.74
  -2  -5   5  438.32   26.55
  -2   5  -5  460.39   27.28
   2  -5  -5  479.63   26.64
   2  -5  -5  475.46   26.98
  -2  -5   5  433.66   26.81
   2  -6   5  169.62    9.80
   2  -6   5  169.87   10.55
  -2  -6  -5  157.87   10.57
  -2   6   5  174.05    9.96
   2   6  -5  169.35    9.86
  -2  -6  -5  151.30    9.91
   2   6  -5  164.14   10.55
   2   6   5  165.86   10.17
  -2  -6   5  172.00    9.92
   2  -6  -5  168.43    9.99
  -2  -6   5  165.57   10.24
   2  -6  -5  159.56   10.35
  -2   6  -5  161.34   10.69
  -2   7   5  213.36   12.82
  -2  -7  -5  218.13   14.12
   2  -7   5  216.22   12.58
   2   7  -5  222.16   13.50
   2  -7   5  222.75   13.43
  -2  -7  -5  196.97   12.74
   2   7   5  216.40   13.03
  -2  -7   5  220.25   13.10
  -2  -7   5  221.54   12.70
   2  -7  -5  201.38   13.19
  -2   7  -5  196.00   13.54
   2  -8   5    5.17    0.69
  -2  -8  -5    5.35    0.95
   2  -8   5    4.69    1.69
  -2   8   5    5.34    1.09
   2   8  -5    4.64    1.65
  -2  -8   5    3.07    1.01
   2  -8  -5    4.16    1.32
  -2   8  -5    5.29    1.75
   2   8   5    5.78    1.27
  -2  -8   5    5.24    0.84
  -2   9   5  124.80    8.02
   2   9  -5  122.19    8.70
   2   9  -5  108.49    9.18
   2  -9   5  132.63    8.62
   2  -9   5  124.71    7.56
   2   9   5  134.13    8.25
  -2  -9   5  135.30    7.71
  -2   9  -5  124.81    9.21
  -2  -9   5  123.61    8.17
   2  -9  -5  111.14    8.26
   2 -10   5   12.70    1.14
  -2  10   5    7.93    1.74
   2 -10   5   10.10    2.06
   2  10  -5    8.63    2.66
  -2 -10  -5    8.22    1.35
   2  10  -5   11.12    2.99
   2  10   5    8.67    1.73
   2 -10  -5    6.28    1.80
  -2 -10   5   10.11    1.21
  -2 -10   5    9.45    1.70
  -2  10  -5    7.54    2.53
  -2 -11  -5   99.78    7.00
   2  11  -5   79.55    8.56
   2 -11   5  109.53    7.90
   2 -11   5  121.63    6.75
  -2  11   5  107.80    7.43
  -2 -11   5  110.98    7.43
  -2 -11   5  117.90    6.85
   2 -11  -5   94.55    7.57
   2  11   5  108.76    7.52
  -2 -12  -5   11.04    1.69
   2 -12   5   11.32    2.47
  -2  12   5   11.16    2.23
   2 -12   5    9.03    1.22
  -2 -12   5    7.49    1.82
   2  12   5    8.33    2.18
  -2 -12   5   10.95    1.41
   2 -12  -5    8.80    2.30
  -2 -13  -5   12.55    1.86
   2  13  -5    6.33    3.83
   2 -13   5   11.23    1.43
  -2  13   5   10.64    2.57
   2 -13   5   12.18    2.64
  -2 -13  -5   14.19    1.66
  -2 -13   5   11.23    2.59
   2  13   5    8.70    2.41
  -2 -13   5   12.82    1.62
   2 -13  -5   11.68    2.79
   2 -14   5    5.37    1.12
  -2 -14  -5    0.90    1.54
  -2  14   5    3.53    2.67
   2 -14  -5    3.71    2.59
  -2 -14   5    4.04    1.27
  -2 -14   5    3.00    1.93
   2  14   5    4.83    2.53
  -2  15   5    1.76    3.08
   2 -15   5    4.44    1.35
   2  15   5    0.39    3.07
   2 -15  -5    1.32    2.99
  -2   0  -6  453.19   28.53
  -2   0   6  558.74   28.65
   2   0  -6  448.45   28.70
  -2   0  -6  448.49   28.82
  -2   0  -6  442.32   28.75
   2   0   6  562.58   28.91
   2   0   6  563.30   28.71
   2   0  -6  441.46   28.61
   2  -1   6    5.28    0.87
   2   1  -6    6.91    0.87
  -2  -1  -6    5.64    0.80
  -2  -1  -6    5.99    0.56
  -2  -1  -6    7.02    0.84
  -2   1   6    6.02    0.62
   2   1  -6    6.01    0.64
  -2   1  -6    5.29    0.96
  -2   1  -6    6.55    0.52
  -2  -1   6    6.47    0.67
   2   1   6    5.40    0.59
  -2   1  -6    6.02    0.93
   2  -1  -6    5.71    0.66
   2  -1  -6    6.15    0.67
   2  -2   6 1001.06   58.65
  -2  -2  -6 1019.98   58.43
  -2   2   6  988.03   58.41
  -2  -2  -6 1025.92   58.56
   2   2  -6 1010.90   58.39
   2  -2   6  987.53   58.26
   2   2  -6 1004.99   58.65
   2  -2  -6 1031.94   58.32
  -2   2  -6  992.35   58.26
  -2  -2   6  990.40   58.38
  -2   2  -6  984.71   58.83
  -2  -2   6 1039.72   58.54
  -2   2  -6  995.13   58.69
   2  -2  -6  997.65   58.43
   2   2   6  954.80   58.65
   2  -3   6   72.19    4.53
   2   3  -6   80.92    4.68
  -2  -3  -6   76.26    4.62
  -2  -3  -6   76.61    4.92
   2  -3   6   67.62    4.97
  -2   3  -6   77.79    4.53
  -2  -3   6   71.25    4.66
  -2  -3   6   74.63    4.86
  -2   3  -6   82.10    5.32
   2  -3  -6   81.44    4.75
   2  -3  -6   77.39    4.65
  -2   3  -6   84.55    5.15
  -2  -4  -6  180.66   10.60
  -2  -4  -6  186.01   10.51
  -2  -4  -6  184.39   10.99
   2   4  -6  185.88   10.62
  -2   4   6  171.45   10.51
   2  -4   6  179.93   10.51
   2   4  -6  172.66   11.08
   2  -4   6  175.86   11.08
   2   4   6  174.18   10.78
  -2  -4   6  178.21   10.87
   2  -4  -6  172.94   10.66
   2  -4  -6  188.88   10.72
  -2   4  -6  181.01   11.32
  -2   4  -6  174.42   11.10
  -2  -4   6  183.95   10.64
  -2   4  -6  171.00   10.47
   2   5  -6    3.34    1.06
  -2  -5  -6    2.66    1.05
   2   5  -6    3.63    0.51
   2  -5   6    1.19    0.34
  -2  -5  -6    2.88    0.52
  -2   5   6    1.81    0.39
   2  -5   6    1.41    0.96
   2   5   6    0.39    0.54
  -2  -5   6    0.68    0.45
  -2   5  -6    1.59    1.06
  -2  -5   6    1.49    0.69
   2  -5  -6    2.15    0.56
   2  -5  -6    3.12    0.92
   2  -6   6  100.54    5.67
  -2  -6  -6   82.81    5.75
   2  -6   6  101.92    6.45
   2   6  -6   88.33    6.49
  -2  -6  -6   86.61    6.45
   2   6  -6   91.70    5.70
  -2   6   6   93.33    5.72
  -2  -6   6  104.35    5.81
   2   6   6   96.29    6.01
  -2  -6   6  101.75    6.18
   2  -6  -6   86.78    6.22
   2  -6  -6   91.74    5.85
  -2   6  -6   97.85    6.76
  -2  -7  -6   36.56    3.59
  -2   7   6   34.69    2.43
  -2  -7  -6   35.06    2.46
   2  -7   6   34.95    2.27
   2   7  -6   38.70    3.41
   2   7  -6   35.20    2.31
   2  -7   6   32.91    3.07
   2  -7  -6   32.98    2.45
  -2   7  -6   32.63    3.38
   2  -7  -6   39.12    3.10
  -2  -7   6   36.00    2.79
  -2  -7   6   32.76    2.41
   2   7   6   34.48    2.73
  -2  -8  -6    3.60    0.88
  -2  -8  -6    3.70    1.94
   2   8  -6    1.83    1.54
   2  -8   6    4.49    1.41
   2  -8   6    2.33    0.53
   2  -8  -6    3.01    1.19
   2  -8  -6    3.79    0.84
  -2  -8   6    3.16    0.71
  -2  -8   6    2.44    1.01
   2   8   6    2.91    1.05
  -2   8  -6    1.47    1.82
   2  -9   6   39.77    2.51
   2  -9   6   33.49    3.37
   2   9  -6   36.20    4.03
  -2   9   6   41.15    2.93
  -2  -9  -6   31.63    2.72
   2   9   6   36.62    3.10
  -2  -9   6   44.55    2.73
  -2   9  -6   30.13    4.07
   2  -9  -6   32.72    2.70
  -2  -9   6   40.07    3.21
   2  -9  -6   30.49    3.23
   2  10  -6    5.48    2.37
   2 -10   6    3.81    0.77
   2  10  -6    0.15    2.21
   2 -10   6    3.57    1.54
  -2  10   6    1.76    1.16
  -2 -10  -6    4.27    1.07
   2  10   6    2.55    1.22
  -2 -10   6    3.13    1.24
   2 -10  -6    3.52    1.62
  -2 -10   6    2.77    0.86
   2  11  -6    2.11    2.97
   2 -11   6    2.61    0.76
   2 -11   6    1.00    1.74
  -2 -11  -6    2.21    1.09
  -2  11   6    2.49    1.37
   2  11   6    1.99    1.74
  -2 -11   6    2.18    1.31
  -2 -11   6    3.60    0.97
   2 -11  -6    3.81    1.64
  -2  12   6    6.32    1.76
  -2 -12  -6    7.41    1.46
   2  12  -6   10.01    3.86
   2 -12   6   11.45    2.42
   2 -12   6    7.34    1.09
   2  12   6    4.08    1.80
  -2 -12   6    7.68    1.28
   2 -12  -6    8.08    2.38
  -2 -12   6    5.40    1.80
   2 -13   6    0.31    0.85
  -2  13   6   -0.14    1.88
  -2 -13  -6   -0.55    1.29
   2 -13   6   -0.41    2.11
  -2 -13   6    1.33    1.71
  -2 -13   6    0.98    1.00
   2  13   6    0.15    1.99
   2 -13  -6    1.85    2.21
  -2  14   6    3.41    2.37
  -2 -14  -6    4.23    1.53
   2 -14   6    5.46    1.23
  -2 -14   6    7.73    1.49
   2  14   6    4.68    2.53
   2 -14  -6    3.18    2.63
   2 -15   6   -0.43    1.12
  -2  15   6   -1.01    4.04
   2 -15  -6   -3.07    2.97
   2  15   6   -3.14    2.74
   2   0  -7   80.07    5.27
   2   0  -7   79.65    5.39
   2   0   7  100.44    5.38
  -2   0  -7   85.45    5.47
  -2   0  -7   82.31    5.18
  -2   0  -7   82.28    5.55
  -2   0   7   99.73    5.30
   2   0  -7   82.61    5.38
  -2  -1  -7  154.34    9.07
   2   1  -7  149.98    9.12
   2   1  -7  151.84    9.34
  -2  -1  -7  148.43    9.30
  -2   1   7  162.07    9.15
  -2  -1  -7  148.44    9.28
   2  -1   7  164.28    9.30
   2  -1  -7  147.74    9.15
   2  -1  -7  148.18    9.13
   2   1   7  159.94    9.38
  -2   1  -7  148.76    9.01
   2   1   7  170.65    9.12
  -2   1  -7  145.52    9.49
  -2   1  -7  137.43    9.34
   2  -1  -7  146.62    9.21
  -2  -1   7  159.96    9.13
  -2   2   7  580.13   33.47
   2  -2   7  577.09   33.31
  -2  -2  -7  575.37   33.53
  -2  -2  -7  570.34   33.42
   2   2  -7  566.25   33.44
   2   2  -7  548.15   33.75
   2  -2   7  580.69   33.70
  -2  -2  -7  576.78   33.62
  -2   2  -7  560.00   33.31
  -2   2  -7  579.92   33.98
   2   2   7  564.26   33.63
   2  -2  -7  573.47   33.57
  -2  -2   7  579.75   33.44
  -2  -2   7  602.23   33.62
   2  -2  -7  566.60   33.39
  -2   2  -7  545.29   33.92
   2  -3   7   97.53    6.38
  -2  -3  -7  107.14    6.32
   2   3  -7   99.03    6.03
  -2  -3  -7   99.83    6.04
   2   3  -7  104.64    6.51
   2  -3   7   96.10    5.89
  -2   3  -7  105.02    6.52
  -2   3  -7   93.80    6.64
  -2  -3   7   95.62    6.03
   2   3   7  104.98    6.23
  -2   3  -7   94.42    5.88
   2  -3  -7   99.66    6.11
   2  -3  -7  101.07    6.00
  -2  -3   7  102.13    6.26
   2   4  -7    1.31    0.88
  -2   4   7    1.65    0.39
   2  -4   7    2.05    0.32
  -2  -4  -7    0.98    0.79
   2  -4   7    1.13    0.78
  -2  -4  -7    0.75    0.33
   2   4  -7    0.12    0.35
  -2   4  -7    0.78    0.22
  -2  -4   7    2.26    0.48
  -2   4  -7    0.58    0.85
  -2  -4   7    0.88    0.50
  -2   4  -7    1.03    0.96
   2  -4  -7    0.55    0.46
   2  -4  -7    0.35    0.53
   2   4   7    2.63    0.71
  -2  -5  -7  291.81   17.37
   2  -5   7  288.69   18.02
  -2   5   7  296.50   17.40
  -2  -5  -7  304.77   18.02
  -2  -5  -7  288.47   17.49
   2   5  -7  304.01   18.19
   2  -5   7  287.77   17.38
  -2   5  -7  310.64   18.42
  -2  -5   7  314.15   17.86
   2   5   7  303.79   17.70
   2  -5  -7  307.85   17.97
  -2  -5   7  288.40   17.51
   2  -5  -7  283.41   17.59
   2   6  -7    7.41    0.78
   2  -6   7    5.66    0.65
  -2  -6  -7    7.07    0.85
  -2  -6  -7    6.00    1.55
   2  -6   7    6.39    1.42
  -2   6   7    5.83    0.69
   2   6  -7    7.69    1.69
   2  -6  -7    6.37    1.22
   2   6   7    7.01    1.09
  -2  -6   7    7.55    1.20
  -2  -6   7    5.88    0.83
  -2   6  -7    6.10    1.79
   2  -6  -7    7.98    0.99
   2   7  -7  147.27    8.83
   2  -7   7  123.63    7.61
  -2  -7  -7  131.75    7.75
   2  -7   7  109.58    8.35
  -2  -7  -7  134.07    8.73
  -2   7   7  116.62    7.64
   2   7  -7  136.52    7.68
  -2  -7   7  124.03    7.74
  -2  -7   7  116.77    8.96
   2  -7  -7  139.27    7.89
   2   7   7  116.85    7.94
   2  -7  -7  126.72    8.30
  -2   7  -7  139.62    8.97
  -2  -8  -7   67.02    5.83
   2   8  -7   70.38    5.78
  -2  -8  -7   63.41    4.51
  -2   8   7   68.51    4.50
   2  -8   7   80.13    5.38
   2  -8   7   74.64    4.41
   2  -8  -7   72.15    4.66
   2   8   7   67.31    4.80
  -2  -8   7   73.98    4.56
  -2  -8   7   75.58    5.06
   2  -8  -7   68.79    5.16
  -2   8  -7   67.87    5.72
   2  -9   7  121.25    6.79
   2   9  -7  110.92    8.21
   2  -9   7  124.18    7.81
  -2  -9  -7   99.92    6.87
  -2   9   7  114.21    6.92
  -2  -9   7  123.43    6.94
   2   9   7  112.42    7.22
  -2  -9   7  112.20    7.40
   2  -9  -7   99.11    6.97
  -2   9  -7  103.12    8.32
   2  -9  -7   96.72    7.48
  -2 -10  -7    9.71    1.28
   2 -10   7    9.45    1.08
   2 -10   7   10.00    2.05
  -2  10   7   10.46    1.39
  -2 -10   7    6.64    1.50
  -2 -10   7    9.00    1.25
   2  10   7    9.46    1.61
   2 -10  -7    6.69    1.79
  -2 -11  -7   45.29    3.34
   2 -11   7   47.16    4.35
   2 -11   7   45.22    3.05
   2  11  -7   39.01    6.02
  -2  11   7   40.30    3.41
  -2 -11   7   44.87    3.17
   2 -11  -7   39.13    4.13
  -2 -11   7   43.03    3.87
   2 -12   7    1.39    0.81
   2 -12   7   -0.63    1.79
  -2  12   7    0.50    2.09
  -2 -12  -7   -0.74    1.10
   2  12  -7   -2.21    3.40
   2  12   7   -0.15    1.60
  -2 -12   7   -1.20    1.47
  -2 -12   7   -0.17    0.88
  -2 -13  -7    2.05    1.23
   2 -13   7    4.44    1.03
  -2  13   7    1.06    1.70
   2  13   7    2.74    2.03
  -2 -13   7    4.03    2.23
   2 -13  -7    2.10    2.23
  -2 -13   7    4.50    1.17
  -2  14   7   -1.91    2.18
   2 -14   7    1.84    1.09
   2  14   7   -0.49    2.30
   2 -14  -7    1.24    2.66
  -2 -14   7    0.63    1.15
   2 -15   7    2.77    1.32
   2  15   7   -0.11    2.88
  -2   0   8  578.78   33.39
   2   0  -8  559.88   33.40
   2   0  -8  571.68   33.52
  -2   0  -8  558.52   33.72
  -2   0  -8  566.92   33.60
   2   0   8  598.86   33.45
  -2   0  -8  557.60   33.31
  -2   1   8  157.57    9.10
  -2  -1  -8  142.35    9.25
   2  -1   8  163.58    9.25
  -2  -1  -8  150.55    9.32
  -2  -1  -8  153.67    9.03
   2   1  -8  149.57    9.08
   2   1  -8  154.39    9.36
  -2   1  -8  143.72    9.53
  -2  -1   8  154.56    9.08
  -2   1  -8  161.76    9.62
   2  -1  -8  147.63    9.11
  -2   1  -8  149.90    8.97
   2  -1  -8  144.84    9.20
   2  -1  -8  149.77    9.12
   2   1   8  152.45    9.36
  -2  -2  -8  170.36   10.15
   2  -2   8  157.67    9.79
  -2  -2  -8  168.32    9.92
  -2  -2  -8  170.88   10.10
   2   2  -8  170.67   10.34
   2   2  -8  174.59    9.95
   2  -2   8  167.49   10.18
  -2   2  -8  172.95   10.59
   2   2   8  155.31   10.14
   2  -2  -8  171.04    9.92
  -2   2  -8  164.08   10.31
  -2   2  -8  163.67    9.81
   2  -2  -8  164.98   10.03
   2  -2  -8  168.69   10.00
  -2  -2   8  160.27    9.93
   2  -3   8  121.11    7.08
   2   3  -8  119.82    7.23
  -2  -3  -8  123.33    7.27
  -2  -3  -8  118.16    7.48
   2  -3   8  129.54    7.62
  -2  -3  -8  120.97    7.30
   2   3  -8  117.66    7.72
   2   3   8  128.07    7.48
  -2  -3   8  118.90    7.22
  -2   3  -8  114.77    7.69
  -2   3  -8  114.63    7.07
   2  -3  -8  116.74    7.30
  -2   3  -8  112.95    7.89
   2  -3  -8  116.87    7.19
  -2  -3   8  122.92    7.46
  -2  -4  -8  338.00   19.73
  -2  -4  -8  352.70   20.13
   2   4  -8  338.54   20.38
   2  -4   8  331.43   19.62
   2  -4   8  325.89   20.16
  -2   4  -8  325.20   20.28
  -2  -4   8  356.42   20.06
  -2   4  -8  337.73   20.58
  -2   4  -8  334.50   19.59
   2  -4  -8  319.84   19.76
   2  -4  -8  345.10   19.87
  -2  -4   8  338.04   19.76
   2   4   8  318.97   19.92
   2   5  -8   37.52    2.33
  -2  -5  -8   35.87    2.40
  -2  -5  -8   34.62    3.00
   2  -5   8   33.34    2.88
  -2   5   8   30.06    2.23
   2  -5   8   33.52    2.18
   2   5  -8   42.26    3.31
  -2  -5  -8   37.58    2.25
   2  -5  -8   32.22    2.52
  -2   5  -8   35.14    3.45
   2  -5  -8   37.51    2.91
  -2  -5   8   27.88    2.56
  -2   5  -8   36.11    3.10
   2   5   8   30.09    2.52
  -2   5  -8   35.20    2.14
  -2  -5   8   32.87    2.34
   2  -5  -8   39.08    2.52
   2  -6   8   27.27    2.66
  -2  -6  -8   20.74    3.03
   2   6  -8   22.49    1.61
  -2  -6  -8   20.35    1.71
   2  -6   8   23.89    1.54
   2   6  -8   23.27    2.74
  -2   6   8   20.96    1.56
  -2  -6  -8   21.28    1.49
   2   6   8   22.77    1.96
   2  -6  -8   22.16    1.82
  -2   6  -8   21.79    2.68
  -2   6  -8   19.00    2.75
  -2  -6   8   23.51    1.71
   2  -6  -8   21.22    2.23
  -2  -7  -8    8.15    0.84
  -2  -7  -8    9.37    2.14
  -2   7   8   13.85    1.09
   2  -7   8   12.20    1.78
   2   7  -8    9.68    1.01
   2   7  -8   10.84    3.43
  -2  -7  -8    8.28    1.06
   2  -7  -8    8.83    1.81
   2   7   8   11.62    1.36
  -2  -7   8   14.19    1.21
   2  -7  -8    9.66    1.69
  -2   7  -8   11.79    3.94
  -2  -7   8   12.59    1.56
  -2   8   8    1.47    0.59
  -2  -8  -8    0.32    0.64
   2   8  -8   -0.86    1.58
   2   8  -8    1.03    0.52
  -2  -8  -8   -0.47    1.98
   2  -8   8    1.10    0.48
   2  -8   8    0.35    1.08
   2  -8  -8    1.81    1.25
  -2  -8   8    3.03    0.74
  -2   8  -8    0.45    2.12
   2   8   8    0.31    0.86
   2  -8  -8   -0.21    0.66
  -2  -8   8    1.39    1.05
   2  -9   8    8.47    1.80
  -2  -9  -8   10.29    1.18
   2  -9   8    9.64    1.05
   2   9   8    8.85    1.51
  -2  -9   8   11.45    1.86
   2  -9  -8    7.49    1.74
   2 -10   8    6.12    1.85
  -2 -10  -8    7.50    1.07
   2 -10   8    7.30    0.99
  -2  10   8    7.60    1.13
   2  10   8    7.30    1.57
   2 -10  -8    4.00    1.71
  -2 -10   8    8.95    1.75
  -2 -10   8    8.44    1.16
  -2  11   8    3.69    1.10
   2  11  -8    3.98    3.30
   2 -11   8    3.43    0.85
  -2 -11  -8    2.58    0.95
   2 -11   8    2.72    1.71
  -2 -11   8    3.20    0.95
   2 -11  -8    0.76    1.85
  -2  12   8    1.03    1.28
   2 -12   8    1.13    1.69
   2 -12   8    1.74    0.82
   2  12   8    1.84    1.58
   2 -12  -8    1.59    2.27
  -2 -12   8    0.34    0.94
  -2 -12   8    0.59    1.58
  -2  13   8    0.60    1.56
   2 -13   8   -0.61    0.93
   2  13   8    0.48    1.90
  -2 -13   8    0.39    1.04
   2 -13  -8   -2.30    2.24
   2 -14   8    3.85    1.19
   2 -14  -8   -2.63    2.72
   2  14   8    5.94    2.42
  -2 -14   8    5.13    1.48
   2   0   9   21.11    1.65
  -2   0  -9   20.67    1.87
   2   0  -9   21.29    1.64
  -2   0   9   22.64    1.62
   2   0  -9   22.72    1.85
  -2   0  -9   22.60    2.09
   2   0  -9   21.28    1.89
  -2   0  -9   22.62    1.54
  -2  -1  -9   39.36    2.97
  -2   1   9   40.84    2.64
   2   1  -9   40.63    2.95
   2   1  -9   41.21    3.02
   2   1  -9   39.38    2.65
  -2  -1  -9   40.24    2.59
   2  -1   9   37.38    2.75
   2   1   9   39.96    3.00
   2  -1  -9   39.82    2.70
   2  -1  -9   40.53    2.67
  -2  -1   9   39.37    2.61
  -2   1  -9   40.04    2.52
  -2   1  -9   37.52    3.20
   2  -1  -9   41.36    2.84
  -2   1  -9   35.75    2.93
  -2  -2  -9   32.35    2.19
   2   2  -9   33.63    2.21
  -2  -2  -9   33.18    2.47
   2   2  -9   31.84    2.70
  -2  -2  -9   28.74    2.42
   2  -2   9   32.46    2.44
  -2  -2   9   30.40    2.17
  -2   2  -9   34.06    2.68
   2   2   9   28.96    2.49
  -2   2  -9   31.50    2.05
   2  -2  -9   35.59    2.39
   2  -2  -9   30.47    2.24
  -2   2  -9   31.60    2.89
   2  -2  -9   32.89    2.21
  -2  -3  -9  129.43    8.22
  -2  -3  -9  122.20    8.10
  -2  -3  -9  137.66    8.40
   2   3  -9  128.97    8.10
   2  -3   9  138.34    7.96
   2  -3   9  145.90    8.48
   2   3  -9  122.28    8.61
  -2  -3   9  144.05    8.13
  -2   3  -9  120.42    7.94
   2  -3  -9  128.63    8.19
  -2  -3   9  160.15    8.44
   2   3   9  154.23    8.43
  -2   3  -9  119.08    8.77
  -2   3  -9  137.68    8.63
   2  -3  -9  135.01    8.10
   2  -4   9    0.94    0.31
   2   4  -9    1.72    1.14
  -2  -4  -9    0.21    0.48
  -2  -4  -9    0.83    0.95
  -2  -4  -9    0.49    0.53
   2   4  -9    0.23    0.45
   2  -4   9   -0.25    0.71
   2  -4  -9    0.48    0.60
   2   4   9    0.81    0.75
  -2   4  -9    0.46    0.93
  -2  -4   9    0.02    0.54
   2  -4  -9    0.86    0.59
  -2   4  -9    0.52    0.29
  -2  -4   9    0.34    0.43
  -2   4  -9   -0.34    1.22
  -2  -5  -9  185.19   11.04
   2  -5   9  170.46   11.42
  -2  -5  -9  201.63   11.87
   2   5  -9  200.49   11.90
  -2  -5  -9  183.99   11.01
   2   5  -9  193.04   10.94
   2  -5   9  171.41   10.80
  -2  -5  -9  184.46   10.91
  -2   5  -9  182.23   10.77
  -2  -5   9  172.19   10.95
   2   5   9  156.72   11.10
   2  -5  -9  191.50   11.12
   2  -5  -9  182.52   11.06
  -2   5  -9  196.48   12.08
  -2   5  -9  198.43   11.74
  -2  -6  -9   54.14    4.64
  -2  -6  -9   53.12    3.86
  -2   6   9   61.48    3.75
   2  -6   9   57.72    4.40
   2   6  -9   61.89    3.82
  -2  -6  -9   58.00    3.73
   2  -6  -9   59.45    4.43
  -2  -6   9   63.32    3.89
  -2  -6   9   70.70    4.39
  -2   6  -9   55.96    5.28
   2   6   9   63.36    4.13
   2  -6  -9   61.89    4.07
   2  -7   9   95.71    6.55
  -2  -7  -9   86.34    5.67
   2   7  -9   94.74    5.80
  -2   7   9  102.57    5.76
   2   7  -9   91.11    6.98
  -2  -7  -9   87.68    5.82
  -2  -7  -9   84.11    6.83
   2  -7   9  102.65    5.75
   2  -7  -9   90.44    6.46
   2   7   9   96.81    6.11
  -2  -7   9  100.35    6.39
  -2  -7   9  104.63    5.93
  -2   7  -9   93.87    7.30
   2  -7  -9   89.07    6.01
  -2   7  -9   92.29    6.81
  -2  -8  -9    2.05    2.25
   2   8  -9    3.95    0.70
  -2   8   9    2.84    0.71
  -2  -8  -9    2.81    0.73
   2  -8   9    5.12    0.69
   2  -8   9    1.46    1.38
   2   8   9    5.49    1.18
  -2  -8   9    4.27    0.83
   2  -8  -9    4.30    1.45
  -2  -8   9    3.64    1.24
  -2  -9  -9  112.97    8.74
   2  -9   9  115.85    7.85
   2  -9   9  118.49    6.86
  -2   9   9  104.37    6.85
   2  -9  -9  113.46    7.69
   2   9   9  106.26    7.23
  -2  -9   9  115.52    7.23
  -2  -9   9  115.28    7.61
   2 -10   9    1.10    0.64
   2 -10   9    0.88    2.62
  -2 -10   9   -0.17    1.18
   2  10   9    0.36    1.22
  -2 -10   9    1.38    0.79
   2 -10  -9    1.95    1.68
  -2  11   9   23.02    2.24
   2 -11   9   30.09    2.14
   2  11  -9   22.55    4.78
   2 -11   9   22.65    3.09
   2 -11  -9   21.98    3.06
  -2 -11   9   27.76    3.03
  -2 -11   9   28.42    2.32
   2 -12   9   -0.19    0.82
  -2  12   9   -0.99    1.13
  -2 -12   9    0.20    0.97
   2 -12  -9    3.36    2.19
   2  12   9    0.11    1.66
   2 -13   9    4.08    1.12
   2 -13  -9    3.12    2.56
   2  13   9    5.79    2.11
   2 -14   9    0.85    1.18
  -2 -14   9    1.89    1.39
   2  14   9   -1.14    2.35
   2   0 -10   87.02    5.53
  -2   0 -10   87.46    5.92
   2   0  10   82.22    5.38
  -2   0  10   80.32    5.31
   2   0 -10   86.19    5.36
  -2   0 -10   88.77    5.26
   2   0 -10   87.93    5.68
  -2   0 -10   90.51    5.66
   2   1 -10    9.56    1.03
   2   1 -10    8.39    1.40
   2   1 -10   11.13    1.62
  -2  -1 -10    9.37    0.96
  -2  -1 -10    8.86    1.45
   2  -1  10   10.39    1.18
  -2   1  10    9.04    0.99
  -2  -1 -10    8.03    1.24
  -2   1 -10    8.39    0.84
  -2   1 -10    7.78    1.57
   2  -1 -10   11.05    1.11
   2  -1 -10    7.59    1.08
  -2   1 -10    9.14    1.37
  -2  -1  10    9.25    0.98
   2  -1 -10    8.67    1.24
   2   2 -10  315.29   18.80
  -2  -2 -10  305.22   18.25
   2  -2  10  341.44   18.53
  -2  -2 -10  317.31   18.52
   2   2 -10  305.23   18.27
  -2  -2 -10  303.56   18.54
   2   2 -10  302.15   18.65
  -2   2 -10  305.80   18.69
  -2  -2  10  317.60   18.26
   2  -2 -10  315.82   18.35
   2   2  10  315.56   18.61
  -2   2 -10  293.88   18.94
  -2   2 -10  304.93   18.13
   2  -2 -10  287.64   18.41
   2  -2 -10  302.25   18.27
   2   3 -10    7.46    1.60
   2   3 -10    5.81    0.89
   2  -3  10    8.51    0.71
  -2  -3 -10    6.16    1.24
   2  -3  10    9.61    1.32
  -2  -3 -10    8.07    1.19
  -2  -3 -10    7.06    0.93
   2  -3 -10    8.50    0.98
  -2   3 -10    7.12    0.75
   2   3  10    9.28    1.33
   2  -3 -10    9.42    1.10
  -2   3 -10    8.02    1.49
   2  -3 -10    6.97    1.05
  -2   3 -10    6.93    1.74
  -2  -3  10    9.14    0.94
   2   4 -10   83.31    5.01
  -2  -4 -10   76.74    5.11
   2  -4  10   85.03    5.46
   2   4 -10   84.89    5.92
   2  -4  10   79.30    4.83
  -2  -4 -10   77.67    5.06
  -2  -4 -10   79.15    5.44
   2  -4 -10   77.92    5.13
   2  -4 -10   86.45    5.17
  -2  -4  10   84.67    5.02
   2  -4 -10   77.10    5.05
  -2   4 -10   76.77    6.03
   2   4  10   71.28    5.22
  -2   4 -10   78.56    4.81
  -2   4 -10   81.85    5.73
  -2  -4  10   85.56    5.37
   2  -5  10    3.36    0.53
   2  -5  10    3.03    1.11
  -2  -5 -10    5.73    0.89
  -2  -5 -10    4.95    0.84
   2   5 -10    5.53    0.77
   2   5 -10    4.11    1.81
  -2  -5 -10    5.53    0.95
  -2  -5 -10    5.68    1.45
   2  -5 -10    7.08    1.04
  -2   5 -10    3.47    1.64
  -2  -5  10    4.10    0.75
  -2  -5  10    3.89    0.98
  -2   5 -10    5.56    0.55
   2  -5 -10    6.40    1.13
   2   5  10    1.81    0.93
  -2   5 -10    5.69    1.84
   2  -6  10  100.21    6.43
   2   6 -10   85.74    6.79
  -2  -6 -10   91.15    5.70
  -2  -6 -10   87.98    5.87
  -2  -6 -10   86.75    5.79
   2   6 -10   99.27    5.74
   2  -6  10   98.03    5.68
  -2  -6 -10   93.57    6.58
   2  -6 -10   90.06    5.94
  -2  -6  10   94.41    6.18
  -2   6 -10   82.61    6.61
   2  -6 -10   97.83    6.40
   2   6  10   86.15    5.98
  -2   6 -10   95.66    7.19
  -2  -6  10   99.51    5.80
   2  -7  10    4.75    0.68
  -2  -7 -10    8.90    2.16
   2   7 -10    7.86    0.89
   2  -7  10    4.99    1.43
  -2  -7 -10    4.79    0.89
  -2  -7 -10    7.21    1.10
  -2  -7 -10    6.92    0.78
   2  -7 -10    7.09    1.17
  -2  -7  10    4.85    0.90
  -2  -7  10    3.44    1.16
   2   7  10    4.41    1.13
  -2   7 -10    7.64    2.94
   2  -7 -10    7.52    1.53
   2   8 -10    0.63    0.53
   2  -8  10    0.33    0.48
  -2  -8 -10    2.14    2.29
   2  -8  10   -0.98    1.17
   2   8  10    1.51    1.07
  -2  -8  10   -0.09    0.63
   2  -8 -10    0.30    1.30
  -2  -8  10    0.77    0.98
  -2  -9 -10    2.18    3.03
   2  -9  10    4.12    1.63
   2  -9  10    4.24    0.76
   2   9  10    5.58    1.28
  -2  -9  10    6.48    1.05
   2  -9 -10    3.59    1.77
  -2  -9  10    5.60    1.48
   2 -10  10    6.77    0.97
   2 -10  10    3.41    1.57
   2  10  10    4.45    1.41
  -2 -10  10    6.16    1.09
  -2 -10  10    5.18    1.60
   2 -10 -10    7.69    2.03
  -2  11  10    0.19    1.51
   2 -11  10    2.63    0.82
  -2 -11  10    2.18    1.01
   2 -11 -10    1.65    2.01
   2 -12  10    3.25    1.22
   2 -12 -10    4.73    2.35
   2  12  10    2.18    1.74
  -2 -12  10    1.15    1.05
   2 -13  10    1.25    1.07
   2  13  10    0.12    2.07
  -2 -13  10    0.12    1.30
  -2 -14  10    3.95    1.91
  -2   0  11   50.15    3.12
   2   0 -11   48.00    3.16
  -2   0 -11   42.33    3.44
  -2   0 -11   45.34    3.02
  -2   0 -11   46.72    3.80
   2   0 -11   46.62    3.54
  -2  -1 -11   15.82    1.74
   2   1 -11   16.97    2.05
  -2   1  11   15.39    1.32
   2   1 -11   12.73    1.32
  -2  -1 -11   15.55    1.93
   2  -1  11   15.89    1.48
   2   1 -11   17.67    1.87
  -2  -1 -11   13.77    1.26
   2  -1 -11   19.48    1.82
  -2   1 -11   17.96    2.35
   2  -1 -11   16.08    1.53
  -2   1 -11   17.74    1.94
  -2   1 -11   12.46    1.16
   2  -1 -11   13.36    1.38
  -2  -1  11   13.65    1.27
  -2  -2 -11   86.96    5.52
   2   2 -11   82.19    5.83
   2  -2  11   76.83    5.37
   2   2 -11   82.35    5.18
   2   2 -11   87.46    5.69
  -2  -2 -11   86.41    5.63
  -2  -2 -11   83.52    5.17
  -2  -2  11   74.64    5.12
  -2   2 -11   87.19    6.14
  -2   2 -11   85.88    5.04
  -2   2 -11   83.90    5.68
   2  -2 -11   79.99    5.23
   2  -2 -11   80.65    5.43
   2  -2 -11   84.60    5.26
   2   3 -11  134.72    8.23
  -2  -3 -11  129.31    7.63
   2   3 -11  128.72    7.60
  -2  -3 -11  126.01    7.89
   2  -3  11  118.17    7.43
   2   3 -11  117.06    8.36
   2  -3  11  122.75    7.89
  -2  -3 -11  132.98    7.98
   2   3  11  117.57    7.92
  -2   3 -11  132.12    8.63
  -2   3 -11  121.68    7.43
  -2  -3  11  118.17    7.56
   2  -3 -11  124.65    7.63
  -2   3 -11  128.48    8.19
   2  -3 -11  125.70    7.73
   2  -3 -11  122.02    7.78
   2  -4  11   15.57    1.86
  -2  -4 -11   14.29    1.62
   2   4 -11   15.99    1.38
   2   4 -11   17.91    2.58
  -2  -4 -11   14.05    1.43
  -2  -4 -11   14.74    1.91
  -2  -4  11   17.30    1.87
  -2   4 -11   12.89    2.23
   2  -4 -11   15.32    1.60
  -2   4 -11   17.16    2.58
   2  -4 -11   16.19    1.54
   2  -4 -11   15.33    1.53
  -2  -4  11   15.04    1.32
  -2   4 -11   14.13    1.13
   2   4  11   19.53    1.90
  -2  -5 -11   19.04    2.31
  -2  -5 -11   15.51    1.51
  -2  -5 -11   16.25    1.62
   2  -5  11   21.67    2.08
   2   5 -11   17.64    2.65
   2   5 -11   14.79    1.37
   2  -5 -11   14.53    1.57
  -2   5 -11   13.30    1.11
  -2   5 -11   14.25    2.68
  -2  -5  11   16.43    1.42
   2   5  11   19.65    1.88
  -2  -5  11   17.73    1.94
   2  -5 -11   16.51    1.69
  -2   5 -11   14.62    2.27
   2  -5 -11   15.23    1.63
   2  -6  11   29.42    2.69
  -2  -6 -11   26.68    2.13
  -2  -6 -11   25.72    2.13
   2   6 -11   25.62    1.91
   2  -6  11   25.90    1.74
  -2  -6 -11   23.35    2.00
  -2  -6 -11   25.53    2.98
  -2  -6  11   28.08    1.97
   2   6  11   22.98    2.35
   2  -6 -11   22.22    2.65
  -2   6 -11   23.23    3.07
   2  -6 -11   24.86    2.18
  -2  -6  11   24.59    2.42
  -2   6 -11   23.61    3.60
   2   7 -11   81.77    5.24
   2  -7  11   94.40    6.10
  -2  -7 -11   80.25    5.19
  -2  -7 -11   88.65    6.16
  -2  -7 -11   81.80    6.47
   2  -7  11   85.69    5.15
  -2  -7 -11   74.58    5.26
  -2  -7  11   91.04    5.91
  -2  -7  11   88.11    5.36
   2   7  11   85.33    5.63
   2  -7 -11   87.71    6.03
   2  -8  11   -0.14    0.47
   2   8 -11   -0.35    0.56
  -2  -8 -11    0.38    2.60
   2  -8  11   -0.13    1.21
   2   8  11    1.10    1.09
   2  -8 -11    0.57    1.50
  -2  -8  11   -0.07    1.18
   2  -9  11   53.17    3.47
  -2  -9 -11   50.09    5.77
   2  -9  11   61.37    4.70
  -2  -9  11   56.23    4.31
  -2  -9  11   57.09    3.69
   2  -9 -11   46.39    4.51
   2   9  11   49.11    4.01
   2 -10  11    1.07    0.68
   2 -10  11    0.31    1.68
   2 -10 -11    1.81    1.86
   2  10  11    1.32    1.40
  -2 -10  11    1.13    0.85
  -2 -10  11    1.55    1.48
   2 -11  11   13.03    1.37
  -2 -11  11   15.22    1.68
   2 -11 -11   10.46    2.54
  -2 -12  11    3.97    1.20
   2 -12 -11    2.18    2.48
   2  12  11    2.05    1.91
  -2 -13  11    5.83    1.49
  -2   0 -12  159.41   10.34
  -2   0 -12  163.94    9.93
   2   0 -12  164.48   10.53
   2   0 -12  167.52   10.23
   2   0 -12  165.80   10.04
  -2   0 -12  161.26   10.71
  -2   0  12  173.45   10.01
  -2  -1 -12   37.62    2.58
   2   1 -12   40.76    3.41
   2   1 -12   40.56    3.10
  -2  -1 -12   38.92    3.05
   2  -1  12   36.05    2.78
   2   1 -12   32.95    2.62
  -2  -1 -12   39.92    3.38
  -2   1 -12   40.01    3.71
  -2  -1  12   37.46    2.60
  -2   1 -12   35.10    2.48
   2  -1 -12   39.25    2.73
   2  -1 -12   34.70    3.11
   2  -1 -12   38.78    2.94
  -2   1 -12   38.65    3.18
   2   2 -12  105.91    6.97
  -2  -2 -12  117.59    7.06
   2  -2  12   98.48    6.65
  -2  -2 -12  108.67    6.49
  -2  -2 -12  106.62    6.86
   2   2 -12  111.17    6.51
   2   2 -12  105.94    7.61
   2  -2 -12  104.10    6.83
  -2   2 -12  100.48    7.48
   2  -2 -12  106.52    6.57
  -2   2 -12  109.89    7.06
   2  -2 -12  103.86    6.55
  -2   2 -12  105.39    6.33
  -2  -2  12   85.83    6.38
  -2  -3 -12    0.75    0.66
   2   3 -12    1.50    1.55
   2   3 -12    0.36    1.25
   2  -3  12    1.01    0.84
  -2  -3 -12    2.64    1.12
  -2  -3 -12    1.86    1.13
   2   3 -12    1.67    0.66
   2  -3 -12    2.08    0.83
  -2  -3  12    0.69    0.52
  -2   3 -12    2.57    1.82
   2  -3 -12    0.82    0.84
   2  -3 -12    2.36    0.88
  -2   3 -12    2.04    0.50
   2  -4  12   91.66    5.58
  -2  -4 -12   77.79    5.15
   2   4 -12   76.26    5.06
   2  -4  12   84.83    4.90
  -2  -4 -12   79.74    5.41
  -2  -4 -12   83.05    5.67
   2   4 -12   81.39    5.97
   2   4 -12   80.77    6.25
   2  -4 -12   83.16    5.27
  -2  -4  12   84.69    5.09
   2   4  12   89.56    5.58
   2  -4 -12   71.09    5.27
   2  -4 -12   76.21    5.22
  -2   4 -12   81.63    5.94
  -2   4 -12   73.76    4.87
  -2   4 -12   86.30    6.56
   2   5 -12   12.11    1.17
   2  -5  12   10.48    1.68
  -2  -5 -12    7.56    1.90
  -2  -5 -12    9.20    1.26
  -2  -5 -12    9.47    1.33
   2  -5  12    8.07    0.86
  -2  -5  12    7.53    1.36
   2   5  12   10.65    1.61
   2  -5 -12    9.09    1.30
  -2   5 -12    9.69    0.84
   2  -5 -12   11.48    1.51
  -2   5 -12   11.52    2.29
  -2   5 -12   13.15    2.72
  -2  -5  12    7.42    1.03
   2  -5 -12    9.88    1.37
  -2  -6 -12    9.81    1.29
  -2  -6 -12   12.06    1.35
   2   6 -12   11.52    1.14
   2  -6  12    7.77    0.83
   2  -6  12    9.88    1.77
  -2  -6 -12   10.99    2.35
  -2  -6 -12   10.07    1.32
  -2  -6  12    7.06    1.06
   2  -6 -12   11.29    2.01
   2   6  12    8.33    1.52
  -2  -6  12    7.96    1.47
   2  -6 -12   10.12    1.33
  -2  -7 -12    4.50    0.92
  -2  -7 -12    4.27    2.47
   2  -7  12    4.85    1.52
   2   7 -12    5.85    0.86
   2  -7  12    4.15    0.63
   2  -7 -12    4.79    1.57
  -2  -7  12    3.34    1.19
   2   7  12    6.05    1.29
   2  -7 -12    3.84    1.05
  -2  -7  12    4.61    0.87
   2  -8  12    0.47    1.41
  -2  -8 -12   -2.25    2.82
   2   8 -12    2.92    0.74
   2  -8  12    2.74    0.59
  -2  -8  12    3.65    1.35
   2   8  12    1.37    1.25
  -2  -8  12    3.32    0.88
   2  -8 -12    3.23    1.75
   2  -9  12    2.97    0.69
   2  -9  12    2.10    1.58
  -2  -9 -12    0.59    3.65
  -2  -9  12    0.71    1.36
   2   9  12    0.60    1.39
  -2  -9  12    3.04    0.86
   2  -9 -12    0.89    1.86
   2 -10  12    3.94    0.81
   2  10  12    2.78    1.58
  -2 -10  12    5.74    1.07
   2 -10 -12    5.83    2.11
   2 -11  12    0.34    0.74
   2 -11 -12    1.86    2.32
  -2 -11  12    1.00    1.00
  -2 -12  12    3.23    1.24
  -2 -13  12   -0.53    1.52
   2   0 -13   71.51    4.90
   2   0 -13   69.25    5.30
  -2   0 -13   70.67    5.54
  -2   0 -13   66.49    5.02
  -2   0  13   68.66    4.74
   2   0 -13   75.84    4.68
  -2   0 -13   75.14    4.55
  -2  -1 -13   71.81    5.27
   2   1 -13   69.39    4.83
   2   1 -13   73.57    5.27
   2   1 -13   64.36    4.41
  -2  -1 -13   66.98    4.35
  -2  -1 -13   67.16    4.81
   2  -1 -13   72.08    4.60
  -2   1 -13   72.63    4.95
   2  -1 -13   70.42    4.48
  -2   1 -13   64.49    5.37
  -2  -1  13   63.85    4.34
  -2   1 -13   63.60    4.25
   2  -1 -13   69.49    5.00
   2   2 -13   17.10    1.67
   2  -2  13   23.47    2.05
  -2  -2 -13   20.68    2.17
   2   2 -13   16.94    2.55
   2   2 -13   21.62    2.40
  -2  -2 -13   16.92    1.63
  -2  -2 -13   18.48    2.43
   2  -2 -13   23.00    2.40
   2  -2 -13   18.48    1.99
  -2   2 -13   24.18    2.61
  -2   2 -13   13.47    2.72
   2  -2 -13   19.41    1.92
  -2  -2  13   21.04    1.63
  -2   2 -13   17.79    1.71
   2   3 -13   27.38    3.49
   2   3 -13   27.91    2.15
   2  -3  13   26.29    2.46
  -2  -3 -13   28.42    2.84
  -2  -3 -13   27.83    2.77
  -2  -3 -13   26.27    2.15
   2   3 -13   28.26    2.97
  -2   3 -13   30.59    3.84
  -2  -3  13   24.73    2.02
  -2   3 -13   26.83    1.89
  -2   3 -13   28.19    3.04
   2  -3 -13   24.68    2.62
   2  -3 -13   27.89    2.33
   2  -3 -13   27.94    2.28
  -2  -4 -13    4.89    1.63
  -2  -4 -13    4.03    1.10
   2   4 -13    4.46    1.71
  -2  -4 -13    4.70    1.40
   2  -4  13    4.49    1.25
   2   4 -13    3.78    0.84
  -2   4 -13    4.66    0.64
  -2  -4  13    4.81    0.84
  -2   4 -13    4.79    2.49
   2  -4 -13    3.65    1.21
  -2   4 -13    4.22    2.59
   2  -4 -13    4.40    1.04
   2  -4 -13    4.96    1.23
  -2  -5 -13   44.81    4.44
   2  -5  13   50.57    3.93
   2  -5  13   50.09    3.16
   2   5 -13   53.84    6.28
  -2  -5 -13   52.90    3.58
   2   5 -13   50.19    3.40
  -2  -5 -13   52.46    3.84
   2  -5 -13   52.03    3.77
  -2  -5  13   50.71    3.39
  -2   5 -13   50.48    3.15
   2   5  13   54.23    4.01
   2  -5 -13   44.96    3.67
  -2  -6 -13    7.32    1.30
   2  -6  13    6.13    1.52
  -2  -6 -13    6.94    2.37
  -2  -6 -13    7.38    1.39
   2  -6  13    8.02    0.81
   2   6 -13    8.70    1.09
  -2   6 -13    8.09    0.82
   2  -6 -13   10.89    1.98
   2  -6 -13    8.42    1.39
   2   6  13    6.96    1.58
  -2  -6  13    8.89    1.11
  -2  -6  13    6.30    1.47
  -2  -7 -13   61.66    4.23
   2  -7  13   62.88    5.24
  -2  -7 -13   72.78    6.22
   2  -7  13   64.44    4.02
   2   7 -13   66.47    4.21
   2  -7 -13   68.21    5.21
  -2  -7  13   70.93    4.99
   2  -7 -13   58.12    4.50
  -2  -7  13   70.50    4.32
   2   7  13   61.68    4.74
   2  -8  13    0.94    1.49
  -2  -8 -13    2.57    3.24
   2   8 -13    1.68    0.75
   2  -8  13    1.76    0.58
  -2  -8  13    1.51    0.83
   2   8  13    1.39    1.38
  -2  -8  13    0.75    1.26
   2  -8 -13    0.04    1.81
   2  -8 -13    0.71    1.07
   2  -9  13   20.22    1.61
  -2  -9 -13   19.84    4.58
  -2  -9  13   24.20    2.02
   2  -9 -13   22.82    2.96
   2   9  13   18.80    2.36
   2  -9 -13   18.81    2.07
   2 -10  13    0.35    0.60
   2 -10 -13    0.49    2.24
   2  10  13    0.79    1.59
  -2 -10  13   -0.65    0.92
  -2 -11  13   13.11    1.65
  -2 -12  13    0.30    1.44
   2   0 -14  134.05    8.86
  -2   0 -14  141.20    8.53
  -2   0 -14  144.88    9.33
  -2   0 -14  148.99    9.70
   2   0 -14  134.68    9.37
  -2  -1 -14    6.40    2.01
   2   1 -14    4.53    1.44
  -2  -1 -14    6.14    1.54
   2   1 -14    5.31    2.04
  -2  -1 -14    6.73    0.97
   2   1 -14    5.93    1.07
   2  -1 -14    4.53    1.22
  -2   1 -14    5.37    2.47
  -2  -1  14    5.82    0.95
   2  -1 -14    7.35    1.14
   2  -1 -14    9.71    1.91
  -2   1 -14    6.85    0.91
  -2   1 -14    5.80    1.53
  -2  -2 -14  103.79    6.77
   2   2 -14   92.44    6.72
   2   2 -14   94.50    6.23
  -2  -2 -14   99.72    7.04
  -2  -2 -14  101.71    6.23
  -2  -2  14  107.02    6.22
   2  -2 -14   99.50    6.41
  -2   2 -14   94.11    6.86
   2  -2 -14  103.75    6.38
  -2   2 -14   98.90    7.57
   2  -2 -14   96.67    7.17
  -2   2 -14   92.74    6.04
   2  -3  14    4.55    1.19
   2   3 -14    3.48    0.87
  -2  -3 -14    5.33    1.57
   2   3 -14    2.84    1.58
  -2  -3 -14    5.18    1.78
  -2   3 -14    3.17    2.58
   2  -3 -14    4.17    1.44
  -2  -3  14    4.21    0.94
   2  -3 -14    5.35    1.22
   2   4 -14   53.32    4.79
  -2  -4 -14   50.19    4.51
  -2  -4 -14   55.78    3.82
   2  -4  14   53.94    4.09
   2   4 -14   57.12    3.69
  -2  -4 -14   48.27    4.31
   2  -4 -14   47.90    4.13
   2  -4 -14   55.90    4.05
  -2   4 -14   56.84    3.43
  -2  -4  14   55.21    3.81
   2  -5  14    2.34    1.20
  -2  -5 -14    2.35    1.48
  -2  -5 -14    0.89    2.03
   2   5 -14    3.16    0.89
  -2  -5  14    2.50    0.79
   2  -5 -14    0.75    1.24
  -2   5 -14    2.22    0.53
   2  -5 -14    1.74    1.47
   2  -6  14    5.81    0.70
   2   6 -14    7.04    1.05
  -2  -6 -14    5.45    1.45
  -2  -6 -14    5.64    2.65
   2  -6  14    6.72    1.89
  -2   6 -14    6.16    0.69
   2  -6 -14    4.48    1.87
  -2  -6  14    5.77    0.97
   2  -6 -14    3.49    1.35
   2   6  14    3.60    1.60
   2   7 -14    0.44    0.73
   2  -7  14   -0.34    1.36
   2  -7  14    0.60    0.48
  -2  -7 -14   -3.34    2.97
  -2  -7  14    0.41    1.09
   2  -7 -14   -1.33    1.23
  -2  -7  14    0.23    0.71
   2   7  14    0.64    1.51
   2  -7 -14    3.21    1.93
   2  -8  14    0.06    0.46
   2   8 -14   -0.84    0.74
  -2  -8 -14    1.51    3.64
   2  -8 -14   -0.12    2.01
   2   8  14   -0.32    1.63
   2  -8 -14   -0.67    1.34
  -2  -8  14    0.86    0.83
   2   9  14    3.39    1.88
  -2  -9  14    4.23    1.03
   2  -9 -14    2.83    2.24
  -2 -10  14   -0.03    0.99
  -2 -11  14    0.57    1.33
  -2   0 -15   18.91    1.71
   2   0 -15   20.06    2.25
  -2   0 -15   20.58    2.52
   2   0 -15   19.84    1.94
  -2   0 -15   16.02    3.63
  -2  -1 -15    4.88    1.74
   2   1 -15    2.99    0.99
   2   1 -15    3.56    1.46
  -2  -1 -15    1.29    2.16
  -2  -1 -15    4.36    0.92
  -2   1 -15    4.79    0.87
  -2   1 -15    1.52    1.65
   2  -1 -15    4.41    1.37
  -2   1 -15    2.91    2.51
   2  -1 -15    2.00    1.70
   2  -1 -15    4.64    1.12
  -2  -2 -15   10.57    2.36
  -2  -2 -15   10.16    2.02
   2   2 -15   11.65    2.10
   2   2 -15   11.31    1.39
   2  -2 -15   10.32    2.21
  -2  -2  15    9.87    1.22
  -2   2 -15   10.31    1.14
   2  -2 -15   10.82    1.73
   2   3 -15   36.48    2.70
   2   3 -15   38.64    3.73
  -2  -3 -15   32.50    3.61
  -2  -3 -15   32.62    2.74
  -2  -3 -15   34.65    3.47
  -2  -3  15   36.89    2.55
   2  -3 -15   34.10    3.48
  -2   3 -15   31.07    2.35
   2   4 -15   10.23    1.35
  -2  -4 -15    6.54    2.03
   2  -4  15    9.10    1.61
  -2  -4 -15    8.63    2.31
   2  -4 -15    8.89    1.94
   2  -4 -15    6.63    1.77
  -2   4 -15    9.39    1.27
  -2  -4  15   12.15    1.26
   2   5 -15   29.61    2.47
   2  -5  15   35.26    3.12
  -2  -5 -15   32.38    3.81
   2  -5 -15   30.41    3.46
  -2  -5  15   36.21    2.47
  -2   5 -15   29.27    2.23
  -2  -6 -15    0.06    2.84
   2   6 -15    2.19    0.86
   2  -6  15   -0.58    1.22
  -2  -6 -15    0.70    1.32
  -2  -6 -15    1.87    1.59
   2  -6 -15   -1.69    1.51
  -2  -6  15    0.28    0.76
   2  -6 -15    0.97    1.98
  -2  -7 -15   16.57    3.98
   2   7 -15   20.86    1.92
   2  -7 -15   18.41    2.45
  -2  -7  15   24.05    1.97
   2   8 -15    0.48    1.04
  -2  -8  15    0.91    0.94
  -2  -9  15   23.57    2.18
  -2   0 -16   30.39    4.11
  -2   0 -16   31.53    2.43
   2   0 -16   32.00    3.22
  -2  -1 -16   -0.19    1.78
   2   1 -16    0.54    1.59
   2   1 -16   -0.41    1.08
  -2  -1 -16   -0.62    2.60
   2  -1 -16    0.75    1.47
  -2   1 -16    0.25    0.73
  -2  -2 -16   31.31    3.31
  -2  -2 -16   24.82    3.69
  -2  -2 -16   26.33    2.40
   2   2 -16   27.75    2.40
   2   2 -16   31.65    3.19
  -2   2 -16   24.92    2.07
   2  -2 -16   26.63    2.76
  -2  -3 -16    3.04    2.37
   2   3 -16    2.28    1.03
  -2  -3 -16    4.91    2.21
  -2   3 -16    3.15    0.78
   2  -3 -16    2.40    1.63
  -2  -3  16    3.04    0.86
   2  -3 -16    1.56    2.16
  -2  -4 -16   24.05    3.31
  -2  -4 -16   27.26    4.01
   2   4 -16   30.88    2.37
  -2   4 -16   27.38    1.95
   2  -4 -16   27.08    2.81
   2  -4 -16   22.49    3.15
  -2  -4  16   24.72    2.19
   2  -5  16    1.54    1.43
   2   5 -16   -0.01    0.95
  -2  -5 -16    1.22    2.99
  -2  -5 -16    1.40    2.92
   2  -5 -16    1.99    2.01
  -2  -5  16    0.41    0.78
   2   6 -16    6.13    1.10
   2  -6 -16    1.24    2.06
   2  -6 -16    4.14    2.42
  -2  -6  16    2.71    0.97
   2  -7 -16    5.65    2.52
  -2  -8  16    0.02    1.01
   2   0 -17    4.98    1.88
  -2  -1 -17    0.61    0.95
   2   1 -17   -0.97    1.85
  -2  -1 -17   -2.04    2.94
   2  -1 -17    0.84    1.78
  -2   1 -17   -0.85    0.84
  -2  -2 -17    8.18    3.06
  -2   2 -17    4.29    0.96
   2  -2 -17    3.19    1.91
  -2  -3 -17    9.01    3.11
  -2  -3 -17    9.34    2.87
  -2  -4  17    3.77    0.97
  -2  -5  17   19.29    1.93
  -2  -6  17    1.44    0.98
   2  -6 -17    2.01    2.71
  -2  -7  17    9.49    1.61
  -2  -5  18   -0.28    1.03
  -3   0   0    0.07    0.19
   3   0   0    0.07    0.10
  -3   0   0    0.15    0.11
   3   0   0    0.25    0.19
  -3   1   0  214.57   12.58
  -3   1   0  212.06   12.51
   3   1   0  210.55   12.69
  -3  -1   0  218.28   12.74
   3  -1   0  208.75   12.51
   3   1   0  209.66   12.52
  -3   1   0  232.13   12.77
   3  -1   0  210.03   12.58
   3  -1   0  221.05   12.76
  -3  -1   0  206.28   12.52
  -3   2   0  300.22   17.53
   3  -2   0  292.93   17.22
  -3  -2   0  302.13   17.58
   3   2   0  293.18   17.23
   3  -2   0  291.55   17.33
  -3   2   0  299.29   17.31
  -3  -2   0  289.91   17.24
  -3   2   0  294.34   17.21
   3  -2   0  288.64   17.53
   3   2   0  293.34   17.50
   3   2   0  297.89   17.24
  -3   3   0   49.45    3.27
  -3   3   0   54.85    3.06
   3   3   0   50.77    2.96
  -3  -3   0   44.48    2.88
   3  -3   0   47.28    2.86
  -3  -3   0   42.27    2.87
   3  -3   0   45.69    3.27
   3   3   0   41.27    2.85
   3   3   0   57.05    3.37
  -3  -4   0  496.55   29.58
  -3   4   0  510.76   29.41
   3  -4   0  497.02   29.46
  -3  -4   0  506.76   29.00
   3   4   0  478.23   29.09
   3   4   0  510.81   29.46
  -3  -4   0  473.02   28.95
  -3   5   0  269.31   16.25
   3  -5   0  260.73   16.28
   3   5   0  255.46   15.95
  -3  -5   0  268.49   15.83
  -3  -5   0  278.29   15.74
   3   5   0  270.54   16.34
   3   6   0   76.23    5.71
   3  -6   0   81.24    5.66
  -3  -6   0   85.70    5.04
   3   6   0   84.95    5.38
  -3   6   0   78.87    5.63
  -3   7   0   59.27    4.22
   3   7   0   51.13    4.26
  -3  -7   0   52.36    3.64
  -3  -7   0   59.13    3.48
   3  -7   0   46.29    4.10
   3   7   0   53.57    3.91
   3   8   0   86.58    5.79
  -3   8   0   82.65    5.99
  -3  -8   0   87.38    5.22
   3   8   0   78.47    6.13
  -3  -8   0   85.94    5.47
   3  -8   0   76.93    5.95
   3  -9   0   10.52    1.99
  -3   9   0   13.03    2.23
   3   9   0   12.27    2.25
   3   9   0   11.68    1.82
  -3  -9   0   10.63    1.40
  -3  -9   0    7.91    1.21
   3 -10   0    5.28    2.73
  -3  10   0    7.40    1.91
  -3 -10   0    7.19    1.26
  -3 -10   0    6.68    0.98
   3  10   0    7.22    1.81
   3  10   0    4.87    2.04
  -3  11   0    2.11    2.23
   3  11   0    0.11    1.82
   3  11   0    0.31    1.73
   3 -11   0    1.34    1.71
  -3 -11   0    0.02    0.98
  -3 -11   0    0.48    0.67
  -3  11   0    1.66    2.02
  -3 -12   0    5.76    1.66
   3  12   0   10.40    2.43
   3  12   0    6.77    2.48
  -3  12   0    6.24    2.78
  -3  12   0    9.35    3.09
  -3 -12   0    8.70    1.23
   3 -12   0    5.42    2.24
   3  13   0    8.62    3.00
   3  13   0   11.62    3.11
   3 -13   0    8.79    2.62
  -3 -13   0   11.21    1.59
   3 -13   0   10.11    1.29
  -3  13   0    8.83    3.23
  -3 -13   0    8.62    1.76
   3  14   0    3.07    3.17
  -3  14   0    5.48    3.59
   3 -14   0    3.88    1.00
   3 -14   0   -0.56    3.85
  -3 -14   0    3.16    1.80
  -3 -14   0    2.86    1.70
   3 -15   0    2.19    2.98
  -3 -15   0    5.48    2.01
  -3  15   0    2.16    4.15
  -3 -16   0    0.26    2.23
   3   0   1    0.11    0.19
  -3   0   1   -0.05    0.11
   3   0  -1    0.03    0.13
  -3   0   1    0.12    0.24
   3   0   1    0.00    0.09
  -3   0  -1   -0.17    0.20
   3   0  -1   -0.18    0.16
  -3   0  -1    0.17    0.11
   3   0   1   -0.08    0.21
  -3   0  -1    0.25    0.23
  -3   1   1   10.96    0.80
   3  -1   1   11.71    0.75
   3  -1   1   10.37    0.90
  -3   1   1   12.88    0.84
   3  -1   1   13.00    1.07
   3   1   1   13.62    0.78
  -3  -1   1   10.70    0.81
   3   1   1   12.39    0.96
  -3  -1   1    9.98    1.06
   3   2  -1  154.43    8.74
  -3  -2  -1  149.01    8.68
   3   2  -1  150.03    8.42
  -3  -2  -1  138.49    8.35
  -3   2   1  136.23    8.36
   3  -2   1  129.48    8.49
   3  -2   1  139.95    8.69
  -3   2   1  131.16    8.37
   3  -2   1  137.95    8.32
   3   2  -1  149.75    8.38
   3  -2  -1  141.82    8.40
  -3  -2   1  133.10    8.38
   3   2   1  134.58    8.58
   3   2   1  143.53    8.33
   3  -2  -1  157.32    8.71
   3  -2  -1  147.21    8.38
  -3  -2   1  142.20    8.76
  -3   2  -1  142.81    8.50
   3   2   1  134.82    8.34
  -3   2  -1  156.49    8.73
   3   3  -1   68.26    4.51
   3   3  -1   70.43    4.86
   3   3  -1   70.57    4.42
  -3   3   1   72.69    4.49
   3  -3   1   78.30    4.88
  -3  -3  -1   72.98    4.86
  -3   3   1   81.49    4.81
   3  -3   1   78.65    4.39
  -3  -3  -1   67.84    4.41
   3  -3  -1   65.78    4.74
  -3   3  -1   69.24    4.60
  -3  -3   1   74.99    4.98
   3  -3  -1   74.06    4.44
  -3  -3   1   78.95    4.50
   3   3   1   75.21    4.45
   3   3   1   76.65    4.77
  -3   3  -1   74.75    4.83
  -3  -3   1   77.63    4.45
  -3  -4  -1  173.81   10.37
   3   4  -1  158.72   10.53
  -3  -4  -1  164.15   10.36
  -3  -4  -1  173.58   10.94
   3   4  -1  162.89   10.35
   3   4  -1  182.31   10.97
  -3   4   1  193.13   10.83
   3  -4   1  176.48   10.88
   3   4   1  176.00   10.48
   3   4   1  200.18   10.90
  -3   4  -1  171.36   10.85
  -3  -4   1  179.27   10.39
  -3  -4   1  188.73   10.48
   3  -4  -1  171.34   10.38
  -3  -5  -1  319.73   18.55
   3   5  -1  314.50   18.79
   3  -5   1  300.87   19.05
  -3  -5  -1  313.96   19.24
  -3   5   1  328.77   18.99
   3   5  -1  324.72   19.21
  -3  -5  -1  305.70   18.49
  -3   5  -1  319.65   19.07
   3   5   1  304.95   18.67
   3   5   1  324.81   19.04
  -3  -5   1  320.93   18.77
   3  -5  -1  312.59   19.03
  -3  -5   1  308.46   18.50
   3   6  -1  515.30   29.61
   3   6  -1  481.58   29.14
   3  -6   1  455.96   29.37
  -3  -6  -1  503.50   28.77
  -3   6   1  509.42   29.33
  -3  -6  -1  499.21   28.87
   3   6   1  472.94   29.01
  -3  -6   1  496.13   28.78
  -3   6  -1  495.78   29.46
  -3  -6   1  503.09   28.96
   3  -6  -1  457.62   29.33
   3   6   1  503.93   29.41
   3  -7   1   10.98    1.78
   3   7  -1   18.18    1.95
   3   7  -1   13.97    2.29
  -3   7   1   13.30    1.86
  -3  -7  -1   16.17    1.19
  -3  -7  -1   16.75    1.42
  -3  -7   1   13.29    1.42
  -3  -7   1   13.73    1.20
   3   7   1   13.60    2.06
   3  -7  -1   15.21    2.00
  -3   7  -1   13.77    1.94
   3   7   1   13.70    1.60
   3   8  -1  277.61   16.79
  -3  -8  -1  277.68   15.70
   3   8  -1  267.80   16.26
  -3  -8  -1  276.17   15.89
  -3   8   1  266.34   16.38
   3  -8   1  253.79   16.47
   3   8   1  254.19   16.08
  -3  -8   1  262.44   15.68
   3  -8  -1  246.37   16.40
   3   8   1  265.69   16.51
  -3  -8   1  259.08   15.95
  -3   8  -1  264.37   16.50
   3   9  -1    4.50    1.53
  -3   9   1    6.17    1.71
  -3  -9  -1    4.88    0.94
   3  -9   1    1.81    1.28
  -3  -9  -1    3.40    0.94
  -3   9   1    6.00    1.81
   3   9  -1    2.03    1.51
   3  -9  -1    3.37    1.41
   3   9   1    4.32    1.77
  -3  -9   1    5.22    1.09
  -3  -9   1    5.02    0.81
  -3   9  -1    3.61    1.66
   3  10  -1   78.70    6.57
  -3 -10  -1   75.37    5.46
  -3  10   1   82.62    6.47
   3 -10   1   74.70    6.20
  -3  10   1   89.63    6.30
  -3 -10  -1   81.19    5.25
   3  10  -1   78.12    6.09
  -3 -10   1   83.70    5.63
   3 -10  -1   81.20    6.25
  -3 -10   1   89.55    5.29
  -3  10  -1   82.12    6.43
   3  10   1   92.68    6.04
   3  10   1   84.53    6.48
   3  11  -1    5.62    2.08
  -3 -11  -1    3.84    0.87
  -3 -11  -1    3.46    1.13
   3  11  -1    2.59    2.15
   3 -11   1    2.20    1.53
  -3  11   1    4.39    2.26
   3  11   1    2.96    1.99
   3 -11  -1    2.36    1.65
  -3  11  -1    1.97    2.10
  -3 -11   1    4.69    0.92
   3  11   1    4.83    1.91
  -3 -11   1    3.16    1.24
   3 -12   1   38.78    4.33
   3 -12   1   43.08    2.83
  -3  12   1   37.41    4.31
  -3 -12  -1   39.43    3.32
   3  12  -1   30.84    4.52
  -3 -12  -1   41.62    2.98
  -3  12   1   37.28    4.55
   3 -12  -1   41.51    4.21
  -3 -12   1   39.04    3.42
   3  12   1   36.59    4.03
  -3 -12   1   40.33    2.95
  -3  12  -1   32.09    4.67
   3  12   1   30.98    4.36
  -3 -13  -1    2.44    1.37
  -3 -13  -1    2.37    1.00
  -3  13   1    3.39    3.07
   3 -13   1    0.93    0.81
   3 -13   1    2.90    2.15
   3  13  -1    0.55    3.36
   3  13  -1    0.04    2.89
   3  13   1    6.37    2.60
   3  13   1    0.81    2.57
  -3  13  -1    2.05    3.15
  -3 -13   1    2.90    1.40
   3 -13  -1    0.64    2.15
  -3  14   1    9.30    3.61
  -3 -14  -1   15.12    2.16
   3  14  -1    8.32    3.54
   3 -14   1   12.49    2.95
  -3  14  -1   10.62    4.75
  -3 -14   1    9.97    2.13
   3  14   1   11.14    3.49
   3  14   1   12.97    3.46
   3 -14  -1    7.16    2.77
  -3 -14   1   15.74    1.87
   3 -14  -1   10.96    1.50
  -3  15   1    5.12    4.27
  -3 -15  -1    2.75    1.88
   3 -15   1    3.67    1.21
  -3  15  -1    5.24    4.45
  -3 -15   1    3.90    2.34
   3 -15  -1    1.00    2.84
  -3 -16  -1    0.59    2.11
  -3 -16   1   -1.23    2.12
   3   0   2   -0.21    0.21
   3   0   2    0.03    0.27
   3   0   2    0.50    0.10
  -3   0  -2   -0.01    0.24
  -3   0   2   -0.04    0.15
   3   0  -2    0.34    0.27
  -3   0  -2    0.09    0.09
  -3   0  -2    0.22    0.22
   3   0  -2    0.09    0.14
  -3   0   2   -0.32    0.29
   3  -1   2  399.15   26.78
  -3   1   2  409.58   26.70
   3  -1   2  409.23   26.57
  -3  -1  -2  531.88   26.87
   3   1  -2  534.49   26.70
   3  -1   2  405.65   26.87
  -3   1   2  405.88   26.67
   3   1   2  421.62   26.69
   3   1   2  404.14   26.77
  -3   1  -2  535.66   26.84
  -3   1  -2  543.09   26.98
  -3  -1   2  412.87   26.92
   3  -1  -2  536.98   26.70
  -3  -2  -2   23.06    1.59
  -3  -2  -2   21.69    1.23
   3   2  -2   23.03    1.37
   3  -2   2   14.63    1.41
   3   2  -2   20.77    1.28
   3  -2   2   17.97    1.15
   3  -2   2   17.83    1.59
  -3   2   2   16.02    1.24
  -3   2   2   17.46    1.19
   3   2  -2   20.37    1.70
   3   2   2   17.95    1.43
  -3   2  -2   20.41    1.62
  -3   2  -2   22.49    1.48
  -3  -2   2   18.78    1.27
   3  -3   2  395.99   23.97
   3   3  -2  404.59   24.08
  -3  -3  -2  392.65   23.91
   3   3  -2  412.25   23.56
   3   3  -2  395.84   23.68
  -3   3   2  399.90   23.54
  -3  -3  -2  389.16   23.53
   3   3   2  404.16   23.81
  -3  -3   2  420.08   23.65
  -3   3  -2  408.21   23.79
   3   3   2  394.27   23.51
  -3   3  -2  392.63   23.97
  -3  -3   2  421.51   23.58
   3  -3  -2  406.29   23.57
   3  -3  -2  403.87   23.91
   3   4  -2  196.35   11.47
  -3   4   2  196.37   11.62
  -3  -4  -2  197.66   11.17
   3   4  -2  200.41   11.23
   3  -4   2  168.04   11.67
  -3  -4  -2  193.10   11.77
   3   4  -2  211.10   11.96
  -3  -4   2  193.22   11.47
   3  -4  -2  195.02   11.26
   3   4   2  167.74   11.24
   3   4   2  181.90   11.55
  -3   4  -2  207.70   11.80
  -3  -4   2  172.78   11.23
  -3   5   2  245.80   13.52
   3   5  -2  209.60   13.75
  -3  -5  -2  208.63   13.67
   3   5  -2  213.62   13.34
   3  -5   2  222.03   13.63
  -3  -5  -2  214.26   13.00
   3   5  -2  211.42   12.99
  -3  -5   2  231.33   13.05
   3  -5  -2  205.36   13.49
   3   5   2  228.11   13.47
  -3  -5   2  233.43   13.21
  -3   5  -2  222.39   13.64
   3   5   2  219.56   13.13
  -3  -6  -2  105.89    6.88
   3  -6   2  123.55    7.65
  -3  -6  -2   98.95    6.90
   3   6  -2   99.00    7.26
  -3  -6  -2  110.72    8.04
  -3   6   2  136.71    7.53
   3   6  -2  101.69    7.71
   3  -6  -2   98.64    7.39
   3   6   2  127.18    7.12
  -3  -6   2  136.92    7.19
   3   6   2  125.74    7.50
  -3   6  -2   98.83    7.48
  -3  -6   2  125.07    6.93
  -3   7   2   25.91    2.53
   3   7  -2   25.04    2.45
   3  -7   2   20.59    2.60
  -3  -7  -2   29.23    2.03
  -3  -7  -2   31.17    1.92
   3   7  -2   26.47    3.11
  -3   7  -2   28.75    2.85
   3  -7  -2   26.44    2.60
  -3  -7   2   22.13    2.13
   3   7   2   27.78    2.87
   3   7   2   25.20    2.18
  -3  -7   2   25.73    1.88
   3  -8   2   55.15    4.60
  -3  -8  -2   62.08    3.96
   3   8  -2   58.12    4.48
  -3   8   2   54.29    4.55
  -3  -8  -2   65.45    3.80
  -3   8   2   59.42    4.52
   3   8  -2   57.66    4.91
  -3  -8   2   57.00    3.78
  -3   8  -2   66.64    4.84
   3   8   2   57.44    4.56
   3   8   2   54.71    4.11
   3  -8  -2   58.04    4.54
  -3  -8   2   56.24    4.06
   3   9  -2    2.38    1.99
  -3  -9  -2    5.99    0.98
   3  -9   2    3.53    1.53
  -3  -9  -2    2.69    0.70
  -3   9   2    4.33    1.68
  -3   9   2    2.43    1.32
   3   9  -2    4.80    1.70
  -3  -9   2    1.56    0.90
  -3  -9   2    3.21    0.71
   3   9   2    3.22    1.15
  -3   9  -2    3.42    1.67
   3  -9  -2    2.23    1.32
   3   9   2    3.76    1.51
  -3  10   2   59.90    4.78
   3  10  -2   51.99    4.82
   3 -10   2   53.42    4.77
  -3  10   2   58.41    4.86
  -3 -10  -2   52.73    3.97
  -3 -10  -2   59.11    3.78
   3 -10   2   58.92    3.65
   3  10  -2   53.81    5.29
  -3 -10   2   62.26    3.81
   3 -10  -2   50.68    4.71
   3  10   2   54.28    4.37
  -3 -10   2   53.74    4.12
   3  10   2   55.00    5.13
  -3  11   2   12.22    2.50
   3  11  -2   11.70    2.99
  -3 -11  -2   13.73    1.70
   3 -11   2   12.76    1.25
  -3  11   2   14.56    2.62
   3 -11   2   10.90    2.36
  -3 -11  -2   14.85    1.48
   3  11  -2   15.55    2.77
   3 -11  -2   11.19    2.28
  -3 -11   2   10.61    1.36
   3  11   2   14.66    2.13
   3  11   2   13.68    2.66
  -3  11  -2   12.54    2.79
  -3 -11   2   12.08    1.76
  -3  12   2    3.68    2.39
   3  12  -2    9.92    2.89
   3 -12   2    6.53    2.23
  -3 -12  -2    6.17    1.41
   3 -12   2    7.84    1.05
  -3  12   2    4.04    2.51
  -3 -12  -2    6.23    1.13
   3  12  -2    5.04    2.85
  -3 -12   2    9.44    1.32
   3 -12  -2    2.92    2.02
  -3 -12   2    6.29    1.60
   3  12   2    9.05    2.25
   3  12   2    7.19    2.48
   3 -13   2    2.69    0.82
  -3 -13  -2    1.09    1.30
   3  13  -2    1.03    2.95
   3 -13   2   -0.07    2.20
  -3 -13  -2    1.41    0.96
  -3  13   2    8.31    3.02
   3  13   2    3.55    2.49
   3  13   2   -0.70    2.49
  -3  13  -2    0.77    3.15
  -3 -13   2    1.99    1.44
   3 -13  -2    2.90    2.29
   3  14  -2   -0.64    3.79
  -3 -14  -2    2.00    1.50
  -3  14   2    1.56    3.11
   3 -14   2    1.28    0.91
   3 -14   2    3.38    2.42
   3  14   2    1.19    3.05
  -3 -14   2    0.29    1.67
  -3 -14   2    3.43    1.21
  -3  14  -2   -2.15    3.89
   3  14   2    2.04    3.51
   3 -14  -2    3.22    2.52
  -3  15   2    5.50    3.81
   3 -15   2    9.96    1.43
  -3 -15  -2    8.30    2.01
  -3 -15   2    7.42    2.24
   3 -15  -2    9.70    3.28
  -3  16   2   -1.61    4.60
  -3   0  -3   -0.12    0.26
   3   0   3    0.13    0.29
  -3   0  -3    0.03    0.32
  -3   0   3    0.25    0.19
   3   0  -3    0.07    0.32
   3   0   3    0.21    0.29
   3   0  -3    0.05    0.17
  -3   0  -3    0.08    0.08
   3   1  -3   16.89    1.44
  -3  -1  -3   14.37    1.09
   3   1  -3   15.21    1.07
  -3  -1  -3   17.73    1.26
   3  -1  -3   15.05    1.02
  -3   1  -3   16.03    1.23
   3  -1  -3   13.95    1.05
  -3   1  -3   16.59    1.36
   3   2  -3  111.61    6.70
   3  -2   3   98.87    6.41
  -3   2   3   97.23    6.20
   3   2  -3  103.41    6.21
   3   2  -3  105.09    6.31
  -3  -2  -3  107.98    6.44
   3  -2   3  103.27    6.54
  -3   2  -3  111.05    6.61
   3   2   3  103.79    6.36
  -3   2  -3  110.92    6.43
  -3  -2   3  102.34    6.22
   3  -2  -3   98.74    6.21
   3  -3   3  359.25   21.59
   3  -3   3  371.40   21.03
  -3  -3  -3  366.16   21.50
   3   3  -3  355.72   21.33
   3   3  -3  346.42   21.15
   3  -3  -3  370.54   21.52
  -3   3  -3  357.95   21.43
  -3   3  -3  350.91   21.60
   3   3   3  387.02   21.39
   3  -3  -3  348.88   21.18
  -3  -4  -3  238.87   14.54
   3   4  -3  248.97   14.81
   3   4  -3  240.77   14.32
   3  -4   3  236.07   14.57
  -3   4   3  237.85   14.13
   3   4  -3  220.39   14.03
  -3   4  -3  239.02   14.62
   3  -4  -3  228.60   14.46
  -3  -4   3  239.06   14.07
  -3   4  -3  251.51   14.42
   3   4   3  244.17   14.34
  -3  -4   3  244.35   14.21
   3  -4  -3  237.13   14.09
   3   5  -3  180.98   10.82
   3  -5   3  155.64   10.43
  -3  -5  -3  174.49   10.58
   3   5  -3  167.72    9.85
  -3  -5  -3  172.21    9.80
  -3   5   3  164.13   10.08
   3   5  -3  166.14   10.24
   3  -5  -3  176.85    9.94
  -3  -5   3  157.31    9.89
  -3  -5   3  157.60   10.05
   3   5   3  158.65    9.86
   3  -5  -3  167.38   10.38
   3   5   3  166.62   10.25
   3   6  -3  429.37   25.35
   3  -6   3  427.26   26.06
   3   6  -3  436.18   26.17
  -3   6   3  452.36   25.72
   3   6  -3  434.67   26.36
  -3   6   3  465.88   25.90
   3  -6   3  419.89   25.27
  -3  -6  -3  431.05   26.23
  -3  -6  -3  432.93   25.36
  -3  -6   3  426.68   25.40
   3  -6  -3  431.93   25.96
   3   6   3  420.96   25.44
  -3  -6   3  429.48   25.61
   3   6   3  431.07   25.82
  -3   6  -3  424.96   26.11
  -3  -7  -3   10.70    1.10
   3  -7   3   10.34    1.72
  -3   7   3   11.68    1.82
   3   7  -3    5.98    1.40
   3  -7   3   10.90    0.86
   3   7  -3    7.84    1.87
  -3  -7  -3    5.78    1.82
  -3   7   3   11.49    1.63
   3   7   3   10.49    1.61
  -3  -7   3   11.47    1.05
   3   7   3   11.04    1.24
  -3   7  -3    8.24    1.82
   3  -7  -3    8.55    1.56
  -3  -7   3   11.97    1.41
   3  -8   3  177.23   12.59
  -3  -8  -3  205.40   11.96
   3   8  -3  194.78   12.57
  -3   8   3  218.77   12.55
   3  -8   3  197.40   11.75
  -3   8   3  208.32   12.45
   3  -8  -3  193.12   12.59
  -3  -8   3  197.46   11.88
  -3  -8   3  195.59   12.19
  -3   8  -3  211.69   12.91
   3   8   3  192.69   12.46
   3   8   3  192.15   12.07
  -3   9   3    9.62    1.85
   3  -9   3    6.97    1.78
  -3  -9  -3   10.70    1.12
  -3   9   3    6.89    1.67
   3   9  -3    5.64    1.71
   3  -9   3    8.16    0.86
  -3  -9  -3    7.25    1.10
   3   9  -3    4.73    1.94
   3  -9  -3    8.08    1.83
  -3   9  -3    6.46    1.97
   3   9   3    7.62    1.33
  -3  -9   3    9.97    1.10
  -3  -9   3    7.57    1.32
   3   9   3    6.45    1.75
  -3  10   3  110.67    7.80
   3 -10   3  102.63    7.95
   3  10  -3  121.46    8.75
   3  10  -3  114.54    8.09
  -3 -10  -3  112.45    7.19
  -3  10   3  127.19    7.95
  -3 -10  -3  118.44    7.06
   3 -10   3  111.69    6.89
   3 -10  -3  100.38    7.88
  -3  10  -3  122.81    8.46
   3  10   3  108.92    7.42
  -3 -10   3  114.03    7.06
   3 -11   3    1.33    1.61
   3  11  -3    1.78    2.16
  -3 -11  -3    3.45    0.91
  -3  11   3    1.91    1.81
  -3 -11  -3    2.26    1.01
  -3  11   3   -0.01    1.70
   3  11  -3    4.50    2.46
   3  11   3    0.48    1.72
   3  11   3    2.24    1.53
  -3 -11   3    1.40    0.80
  -3 -11   3    1.25    1.09
   3 -11  -3    0.46    1.52
   3 -12   3   32.47    2.42
   3 -12   3   32.77    3.90
   3  12  -3   31.22    4.59
  -3  12   3   41.13    4.12
  -3 -12  -3   29.43    2.78
  -3 -12  -3   35.22    2.62
   3  12  -3   30.95    4.28
  -3  12   3   29.79    3.76
  -3 -12   3   36.56    2.71
   3  12   3   26.56    3.20
  -3 -12   3   36.27    3.15
   3 -12  -3   27.50    3.61
   3  12   3   28.16    3.73
   3 -13   3   10.06    1.25
   3 -13   3    8.14    3.90
  -3 -13  -3    8.39    1.62
  -3 -13  -3    9.38    1.38
  -3  13   3   10.66    2.89
   3  13  -3    6.26    3.27
  -3 -13   3    6.82    1.80
   3  13   3    8.06    2.35
  -3  13  -3    9.42    3.68
   3 -13  -3    4.64    2.39
  -3 -13   3   10.04    2.04
   3  13   3    7.96    2.62
   3 -14   3   10.47    1.36
  -3 -14  -3    7.39    1.95
   3 -14   3    5.23    2.64
  -3  14   3    9.07    3.24
   3  14   3    8.91    3.40
   3  14   3    9.46    3.01
   3 -14  -3    8.57    2.73
  -3  14  -3    4.92    4.45
  -3 -14   3   11.94    1.65
   3 -15   3    1.56    1.07
  -3  15   3    2.74    3.60
  -3 -15  -3   -0.73    1.70
   3 -15  -3   -0.12    2.90
  -3 -15   3    2.53    1.99
   3  15   3   -2.35    5.01
  -3  16   3   -2.17    4.50
   3   0  -4   -0.15    0.39
  -3   0  -4    0.07    0.31
   3   0  -4   -0.11    0.21
  -3   0   4   -0.10    0.18
   3   0   4   -0.11    0.32
   3   0   4   -0.14    0.30
  -3   0  -4    0.51    0.37
  -3  -1  -4  379.63   20.66
   3  -1   4  304.20   20.66
   3   1  -4  376.57   20.50
   3   1  -4  379.47   20.58
  -3  -1  -4  364.98   20.55
  -3   1   4  313.45   20.47
   3  -1   4  316.28   20.66
   3   1   4  310.47   20.45
  -3  -1   4  333.39   20.48
  -3   1  -4  365.73   20.79
  -3   1  -4  374.52   20.68
   3  -1  -4  380.56   20.51
   3  -1  -4  375.67   20.51
   3   1   4  320.66   20.60
   3  -2   4   74.25    5.37
  -3  -2  -4   88.25    5.34
  -3   2   4   79.44    5.11
   3   2  -4   91.66    5.26
  -3  -2  -4   89.35    5.02
   3   2  -4   88.77    5.12
  -3   2  -4   88.78    5.54
   3  -2  -4   86.47    5.13
  -3   2  -4   84.73    5.33
   3   2   4   80.58    5.24
  -3  -2   4   78.26    5.11
   3   3  -4  488.28   30.07
   3   3  -4  504.08   30.28
   3  -3   4  530.38   29.93
   3  -3   4  536.32   30.54
  -3  -3  -4  492.91   30.37
   3  -3  -4  495.48   30.11
  -3   3  -4  512.67   30.38
  -3   3  -4  501.95   30.57
  -3  -3   4  554.49   30.23
  -3  -3   4  528.83   30.10
   3  -4   4   89.20    6.15
  -3  -4  -4   90.90    6.09
   3   4  -4   99.40    6.00
   3  -4   4   93.47    5.50
   3   4  -4   93.23    5.63
  -3  -4   4   94.60    5.67
  -3  -4   4   92.71    5.81
   3  -4  -4   99.10    6.09
  -3   4  -4   89.70    6.24
  -3   4  -4   92.33    6.03
   3  -4  -4   96.47    5.70
   3   4   4   87.97    5.86
  -3   5   4  265.52   16.24
   3   5  -4  282.25   16.94
   3   5  -4  283.63   16.21
  -3  -5  -4  290.15   16.87
   3  -5   4  267.33   16.09
   3  -5   4  252.99   16.77
   3   5  -4  272.60   17.14
   3   5   4  269.40   16.51
  -3  -5   4  268.96   16.24
   3  -5  -4  290.91   16.30
   3  -5  -4  278.82   16.72
  -3   5  -4  273.77   16.93
  -3  -5   4  283.43   16.45
  -3   6   4   50.02    3.32
   3   6  -4   50.53    4.28
   3   6  -4   45.58    3.64
   3   6  -4   44.98    3.05
  -3  -6  -4   48.53    3.02
   3  -6   4   50.92    2.98
   3  -6   4   43.95    3.76
  -3  -6  -4   51.01    4.30
  -3  -6   4   52.50    3.42
   3   6   4   48.88    3.51
   3  -6  -4   46.37    3.17
   3  -6  -4   47.11    3.64
  -3   6  -4   47.15    3.90
  -3  -6   4   51.29    3.17
   3  -7   4   66.06    3.93
   3  -7   4   62.24    4.82
   3   7  -4   62.03    4.75
  -3  -7  -4   64.95    4.04
  -3   7   4   62.14    4.36
   3   7  -4   61.78    5.25
  -3  -7  -4   63.92    5.14
  -3  -7   4   64.96    4.09
   3  -7  -4   62.20    4.69
   3   7   4   58.61    4.51
   3   7   4   65.01    4.11
  -3   7  -4   60.43    5.00
   3  -7  -4   69.99    4.17
  -3  -7   4   67.02    4.40
   3  -8   4   46.83    2.91
   3   8  -4   50.76    4.57
  -3   8   4   45.83    3.53
   3   8  -4   49.70    3.99
  -3  -8  -4   52.12    4.66
   3  -8   4   42.16    3.92
  -3  -8  -4   45.33    3.08
   3  -8  -4   48.58    3.88
   3   8   4   42.56    3.16
  -3   8  -4   48.11    4.21
  -3  -8   4   44.03    3.08
   3   8   4   44.41    3.68
  -3  -8   4   48.31    3.46
  -3   9   4    1.48    1.14
   3  -9   4    0.71    0.46
   3   9  -4    2.55    1.62
   3   9  -4   -0.13    1.78
   3  -9   4    0.31    1.27
  -3  -9   4    1.59    0.65
   3   9   4    0.28    0.86
   3  -9  -4    0.61    1.23
  -3  -9   4    1.82    1.01
   3   9   4    1.39    1.35
  -3   9  -4    1.70    2.09
   3  10  -4   29.11    4.10
  -3  10   4   26.55    2.97
   3 -10   4   29.42    3.52
   3 -10   4   33.32    2.15
  -3 -10  -4   25.71    2.36
   3  10   4   27.37    2.64
   3 -10  -4   27.87    3.25
  -3 -10   4   33.72    2.81
   3  10   4   25.36    3.38
  -3 -10   4   32.55    2.36
  -3  10  -4   30.28    3.89
   3 -11   4    4.10    1.96
   3 -11   4    5.64    0.86
  -3  11   4    6.08    1.90
  -3 -11  -4    3.11    1.04
   3  11  -4    2.66    2.76
  -3 -11  -4    3.19    0.90
   3  11  -4    8.72    2.64
  -3 -11   4    5.08    1.42
  -3 -11   4    5.85    1.11
   3 -11  -4    4.82    1.84
   3  11   4    4.48    1.46
   3  11   4    6.88    1.90
   3  12  -4   18.93    3.83
   3 -12   4   19.16    1.71
  -3 -12  -4   25.66    2.87
  -3  12   4   16.37    2.78
   3 -12   4   17.65    3.07
  -3 -12  -4   19.77    2.04
  -3 -12   4   20.45    2.04
  -3 -12   4   16.41    2.36
   3  12   4   21.04    2.48
   3 -12  -4   13.72    2.70
   3  12   4   16.47    2.68
  -3 -13  -4   27.20    2.26
  -3 -13  -4   18.98    2.22
   3  13  -4   21.48    4.32
  -3  13   4   20.67    3.20
   3 -13   4   23.75    1.99
   3 -13   4   19.03    3.40
  -3 -13   4   24.52    2.86
  -3 -13   4   18.59    2.45
   3 -13  -4   25.72    3.44
   3  13   4   21.46    3.36
   3  13   4   21.31    2.87
   3 -14   4    2.55    1.04
  -3 -14  -4    0.19    1.36
  -3  14   4    2.18    2.74
  -3 -14   4    4.53    1.32
   3  14   4    1.88    2.55
  -3 -14   4    2.36    1.90
  -3  14  -4    0.11    5.05
   3 -14  -4    6.01    2.66
   3 -15   4    3.76    1.19
  -3  15   4    1.94    3.31
   3 -15  -4    0.44    3.21
   3  15   4    1.04    3.19
   3   0  -5    0.25    0.26
   3   0   5    0.18    0.34
  -3   0  -5   -0.12    0.33
  -3   0   5    0.25    0.23
  -3   0  -5    0.15    0.14
   3   0   5    0.07    0.37
  -3   0  -5   -0.11    0.41
  -3  -1  -5  176.22    9.98
   3  -1   5  146.61   10.05
   3   1  -5  181.32    9.88
  -3  -1  -5  179.78   10.04
   3  -1   5  146.64   10.02
  -3   1   5  151.74    9.84
   3   1  -5  180.42    9.98
  -3   1  -5  169.05   10.19
   3  -1  -5  182.28    9.89
   3   1   5  153.16    9.81
  -3   1  -5  179.54   10.09
  -3  -1   5  149.29    9.83
   3   2  -5    6.14    0.70
   3   2  -5    8.43    0.96
  -3  -2  -5    7.98    1.01
  -3  -2  -5    7.30    0.72
   3  -2   5   13.34    1.21
  -3   2  -5    6.31    1.12
   3  -2  -5    7.78    0.72
  -3   2  -5    7.43    1.02
  -3  -3  -5  308.09   18.92
   3   3  -5  313.46   18.90
   3   3  -5  304.53   18.63
   3  -3   5  320.14   19.07
  -3   3  -5  313.13   18.98
  -3  -3   5  317.71   18.65
  -3  -3   5  334.80   18.81
  -3   3  -5  318.55   19.20
   3   3   5  328.72   18.83
   3  -3  -5  313.96   18.69
   3  -4   5  263.90   16.96
   3  -4   5  258.49   16.32
   3   4  -5  282.37   16.48
  -3  -4  -5  290.95   16.92
   3   4  -5  303.77   16.92
  -3  -4   5  261.63   16.48
   3   4   5  272.46   16.68
   3  -4  -5  297.32   16.95
   3  -4  -5  279.48   16.54
  -3  -4   5  270.49   16.65
  -3   4  -5  310.12   16.97
   3  -5   5    2.49    1.00
   3   5  -5    0.88    0.73
   3  -5   5    3.09    0.37
  -3  -5  -5    2.66    1.09
  -3   5   5    3.61    0.41
   3  -5  -5    1.47    0.81
  -3  -5   5    3.76    0.77
   3   5   5    4.37    0.86
  -3   5  -5    2.39    0.87
  -3   5  -5    0.74    0.90
  -3  -5   5    2.54    0.51
   3  -5  -5    1.18    0.48
   3  -6   5  278.15   17.27
  -3   6   5  276.25   16.55
   3   6  -5  284.83   16.54
   3   6  -5  282.02   17.18
   3  -6   5  274.84   16.44
  -3  -6   5  287.41   16.88
   3   6   5  277.89   16.87
  -3  -6   5  273.90   16.60
  -3   6  -5  284.52   17.45
   3  -6  -5  294.02   16.67
   3  -6  -5  272.95   17.11
  -3  -7  -5   28.71    2.00
   3  -7   5   32.48    1.98
  -3  -7  -5   33.18    3.50
   3   7  -5   32.72    3.79
   3   7  -5   25.67    2.86
  -3   7   5   30.27    2.25
   3  -7   5   27.09    2.91
   3   7  -5   29.43    2.05
   3  -7  -5   26.45    2.79
  -3   7  -5   31.71    3.15
  -3  -7   5   32.71    2.19
   3  -7  -5   30.34    2.21
   3   7   5   29.96    2.58
  -3  -7   5   30.47    2.44
   3  -8   5  200.37   11.50
  -3  -8  -5  187.90   11.55
   3  -8   5  203.44   12.57
   3   8  -5  195.77   13.10
   3   8  -5  184.01   12.45
  -3   8   5  189.20   11.81
  -3  -8  -5  181.00   12.78
  -3  -8   5  205.49   12.03
   3  -8  -5  186.34   12.31
  -3  -8   5  206.60   11.68
   3  -8  -5  191.59   11.72
   3   8   5  201.77   12.12
  -3   8  -5  181.17   12.62
   3   9  -5   21.01    2.77
  -3  -9  -5   14.23    1.42
   3   9  -5   14.67    2.79
  -3   9   5   13.55    1.76
   3  -9   5   13.26    1.22
   3  -9   5   15.08    2.43
   3  -9  -5   11.34    2.06
  -3   9  -5   17.31    2.91
  -3  -9   5   13.84    1.82
  -3  -9   5   15.32    1.58
   3  -9  -5   15.01    1.58
   3   9   5   16.70    2.15
   3 -10   5  129.98    9.02
   3  10  -5  127.95    9.20
  -3  10   5  132.24    8.38
   3 -10   5  138.04    7.83
   3  10  -5  126.56    9.81
  -3 -10   5  137.51    8.02
  -3  10  -5  116.79    9.42
  -3 -10   5  137.41    8.48
   3 -10  -5  120.80    8.04
   3 -10  -5  104.41    8.60
   3  10   5  134.00    8.66
  -3 -11  -5    8.58    1.26
   3 -11   5   10.51    2.15
   3 -11   5   10.50    1.14
  -3  11   5    8.89    1.93
   3  11  -5    5.98    3.15
   3 -11  -5    4.71    2.56
  -3 -11   5   12.68    1.91
  -3 -11   5   14.04    1.52
   3  11   5    6.73    1.89
  -3 -12  -5   59.65    4.15
   3 -12   5   60.52    3.96
  -3 -12  -5   64.56    4.20
   3 -12   5   59.02    5.86
   3  12  -5   51.89    6.73
  -3  12   5   59.65    5.00
   3  12   5   50.67    5.04
  -3 -12   5   65.22    4.23
   3 -12  -5   56.15    5.24
  -3 -12   5   57.39    4.72
  -3  13   5   -1.42    2.15
   3  13  -5    2.45    3.54
   3 -13   5    3.87    2.34
   3 -13   5    4.14    0.97
  -3 -13  -5    1.11    1.16
   3  13   5    2.30    2.17
   3 -13  -5    2.34    2.37
  -3 -13   5    3.12    2.69
  -3 -14  -5    6.31    1.48
   3 -14   5    5.23    1.20
  -3  14   5    8.24    2.78
  -3 -14   5    4.98    2.05
  -3 -14   5    7.26    1.52
   3 -14  -5    8.13    2.83
   3 -15   5    2.59    1.24
  -3  15   5    2.22    3.16
   3  15   5   -1.14    3.01
   3   0   6    0.08    0.33
  -3   0  -6   -0.09    0.17
  -3   0  -6   -0.25    0.40
  -3   0  -6    0.20    0.49
   3   0   6    0.24    0.44
   3   0  -6   -0.11    0.26
  -3   0   6   -0.30    0.24
   3   0  -6    0.10    0.37
   3   1  -6  298.42   17.61
   3   1  -6  294.51   17.48
  -3  -1  -6  307.21   17.67
  -3   1   6  289.59   17.48
   3  -1   6  299.61   17.77
  -3  -1  -6  300.27   17.63
  -3   1  -6  293.54   17.32
  -3   1  -6  287.96   17.83
  -3   1  -6  295.31   17.70
   3  -1  -6  294.72   17.49
   3  -1  -6  300.41   17.44
   3   1   6  302.58   17.44
   3   1   6  300.53   17.69
  -3  -1   6  291.86   17.47
  -3  -2  -6   49.32    3.05
  -3  -2  -6   47.03    3.22
   3   2  -6   49.30    3.23
  -3   2   6   46.08    3.00
   3   2  -6   48.09    3.00
   3  -2   6   42.65    3.27
  -3  -2   6   45.44    2.99
  -3   2  -6   50.00    3.32
  -3   2  -6   46.54    3.49
   3   2   6   42.07    3.14
   3  -2  -6   51.02    3.05
   3   3  -6  373.52   21.47
  -3  -3  -6  367.71   21.44
   3   3  -6  349.94   21.14
   3  -3   6  365.42   21.57
  -3  -3  -6  325.40   21.22
   3   3   6  362.05   21.33
  -3   3  -6  352.58   21.73
  -3   3  -6  361.15   21.52
  -3  -3   6  370.83   21.16
   3  -3  -6  361.13   21.20
  -3  -3   6  371.62   21.32
   3   4  -6   20.36    1.48
   3  -4   6   18.99    1.97
   3  -4   6   19.85    1.28
   3   4  -6   22.12    1.93
  -3  -4  -6   21.56    1.99
  -3   4  -6   18.71    1.96
   3   4   6   21.39    1.76
  -3  -4   6   21.79    1.73
   3  -4  -6   21.09    1.58
  -3  -4   6   20.25    1.52
  -3   4  -6   20.30    2.41
   3   5  -6  140.54    9.51
   3  -5   6  159.34    8.85
   3  -5   6  159.70    9.65
   3   5  -6  149.47    8.99
  -3  -5  -6  140.39    9.52
   3  -5  -6  139.57    9.45
  -3   5  -6  139.51    9.78
  -3  -5   6  161.13    9.05
  -3  -5   6  168.22    9.31
  -3   5  -6  138.22    9.51
   3  -5  -6  146.42    9.09
   3   5   6  149.85    9.24
   3  -6   6   66.49    4.19
   3  -6   6   68.48    5.07
  -3   6   6   66.23    4.19
   3   6  -6   65.06    4.96
   3   6  -6   75.93    4.34
  -3  -6  -6   72.39    5.19
  -3   6  -6   72.41    5.30
   3  -6  -6   75.37    4.98
  -3  -6   6   64.64    4.37
  -3   6  -6   73.25    5.09
   3  -6  -6   77.07    4.50
  -3  -6   6   68.23    4.65
   3   6   6   64.98    4.63
   3  -7   6   14.43    1.20
  -3   7   6   13.29    1.19
  -3  -7  -6   11.39    2.22
   3  -7   6   12.56    2.06
   3   7  -6   12.77    1.17
   3   7  -6   13.16    2.11
  -3  -7   6   18.22    1.64
   3  -7  -6   11.46    1.92
  -3  -7   6   16.25    1.31
  -3   7  -6   12.03    2.26
   3  -7  -6   12.39    1.33
   3   7   6   13.34    1.64
  -3  -8  -6    2.40    0.50
  -3  -8  -6    1.28    1.92
   3   8  -6   -0.01    1.84
  -3   8   6    1.00    0.65
   3  -8   6    0.90    0.43
   3   8  -6    1.76    1.39
   3  -8   6    1.69    1.12
  -3  -8   6    1.30    0.66
   3   8   6    0.28    0.96
   3  -8  -6    1.96    1.11
  -3  -8   6   -0.30    0.82
   3  -8  -6    0.91    1.15
   3   9  -6    5.68    2.30
   3  -9   6    6.43    1.76
   3  -9   6   11.96    1.07
  -3   9   6    9.68    1.37
  -3  -9  -6    9.71    2.82
   3   9  -6   10.69    2.44
  -3  -9  -6   11.81    1.12
  -3  -9   6   11.84    1.77
   3  -9  -6   12.15    1.39
  -3   9  -6    7.92    2.40
   3  -9  -6    9.92    1.90
   3   9   6    8.10    1.54
   3 -10   6   35.84    3.93
   3  10  -6   28.32    4.35
   3 -10   6   34.85    2.24
  -3 -10  -6   28.69    2.25
   3  10  -6   34.21    4.03
  -3  10   6   27.12    2.70
  -3 -10   6   29.37    2.92
   3  10   6   25.15    2.98
  -3 -10   6   34.28    2.47
   3 -10  -6   29.05    3.35
   3 -11   6   13.65    1.38
   3 -11   6   11.48    2.59
  -3  11   6   11.78    1.82
   3  11  -6   10.52    3.40
  -3 -11   6   12.33    1.97
   3  11   6   13.84    2.23
  -3 -11   6   10.94    1.44
  -3 -12  -6    3.35    0.99
  -3 -12  -6    2.40    0.99
   3 -12   6    2.09    2.19
   3 -12   6    4.06    0.90
  -3  12   6    2.38    1.59
   3  12  -6    1.14    3.14
   3  12   6    2.48    1.86
  -3 -12   6    3.37    1.53
   3 -12  -6    2.74    2.12
  -3 -12   6    4.47    1.12
  -3  13   6    1.56    1.90
  -3 -13  -6    3.90    1.10
   3 -13   6    3.14    0.96
   3  13   6   -1.51    1.98
   3 -13  -6    4.27    2.51
  -3 -13   6    2.41    1.80
   3 -14   6    0.94    1.00
  -3  14   6    0.62    2.56
   3 -14  -6   -1.46    2.75
   3  14   6   -4.49    2.48
  -3 -14   6    1.14    1.17
   3 -15   6    5.11    1.46
   3  15   6    1.59    3.11
   3 -15  -6    4.62    3.51
   3   0  -7   -0.04    0.32
   3   0   7    0.50    0.38
  -3   0  -7    0.09    0.48
  -3   0  -7    0.06    0.22
  -3   0  -7   -0.73    0.54
  -3   0   7   -0.23    0.29
   3   0  -7    0.48    0.46
   3   0   7    0.09    0.54
   3   1  -7   59.47    3.48
  -3  -1  -7   56.76    3.36
  -3   1   7   50.26    3.43
   3  -1   7   52.16    3.62
  -3  -1  -7   53.87    3.66
   3   1  -7   60.78    3.83
  -3  -1  -7   54.12    3.66
   3  -1   7   53.21    3.79
  -3  -1   7   51.93    3.44
   3  -1  -7   56.16    3.59
   3   1   7   53.59    3.40
   3   1   7   52.49    3.69
  -3   1  -7   54.84    3.89
   3  -1  -7   52.01    3.42
  -3   1  -7   57.18    3.28
  -3   1  -7   53.13    3.76
  -3  -2  -7  207.76   13.14
   3   2  -7  219.32   13.33
  -3   2   7  225.08   13.09
  -3  -2  -7  219.71   13.29
   3   2  -7  223.88   13.08
   3  -2   7  230.37   13.37
   3   2   7  223.37   13.30
  -3   2  -7  221.56   13.40
  -3  -2   7  225.60   13.07
  -3   2  -7  211.55   12.87
  -3   2  -7  218.21   13.60
   3  -2  -7  218.83   13.11
   3  -2  -7  222.09   12.94
  -3  -3  -7  104.51    6.64
  -3  -3  -7  119.42    7.02
   3   3  -7  111.34    6.68
   3  -3   7  108.89    6.46
   3   3  -7  110.76    7.04
   3  -3   7  106.51    7.04
   3  -3  -7  108.96    6.73
  -3   3  -7  111.51    7.11
  -3   3  -7  105.73    7.29
  -3   3  -7  109.74    6.45
  -3  -3   7  115.11    6.88
   3   3   7  110.88    6.88
  -3  -3   7  111.23    6.69
   3  -4   7  125.87    8.36
  -3  -4  -7  134.78    8.31
   3  -4   7  123.17    7.68
   3   4  -7  138.63    7.89
   3   4  -7  138.79    8.39
   3  -4  -7  134.12    7.98
  -3  -4   7  128.89    8.10
  -3   4  -7  130.72    8.69
   3   4   7  124.94    8.07
  -3  -4   7  125.23    7.89
  -3   4  -7  140.44    8.46
   3  -5   7   41.65    3.35
   3  -5   7   42.26    2.60
   3   5  -7   44.60    2.80
   3   5  -7   41.17    3.45
   3   5   7   40.80    3.06
  -3   5  -7   42.40    3.47
   3  -5  -7   44.05    2.92
  -3   5  -7   44.52    3.85
  -3  -5   7   40.25    3.06
  -3  -5   7   41.70    2.82
   3  -5  -7   46.04    3.40
  -3  -6  -7  228.28   13.72
   3  -6   7  205.20   12.77
   3   6  -7  236.90   12.94
   3   6  -7  226.14   13.73
   3  -6   7  207.33   13.60
  -3   6  -7  210.96   13.89
   3   6   7  195.35   13.14
  -3  -6   7  201.94   13.22
  -3  -6   7  212.07   12.97
  -3   6  -7  245.41   13.75
   3  -6  -7  232.54   13.10
   3  -6  -7  215.53   13.53
   3   7  -7   49.57    4.35
   3   7  -7   49.44    3.33
  -3  -7  -7   46.39    4.43
   3  -7   7   55.99    4.19
   3  -7   7   54.31    3.37
  -3  -7   7   51.47    3.43
  -3  -7   7   53.65    3.82
   3  -7  -7   50.84    3.53
  -3   7  -7   52.10    4.29
   3  -7  -7   49.38    4.06
   3   7   7   58.85    3.80
  -3   7  -7   50.15    4.66
  -3   8   7   99.29    5.63
  -3  -8  -7   82.20    7.08
   3   8  -7   87.11    5.65
   3   8  -7   79.52    6.73
   3  -8   7   99.25    6.62
   3  -8   7  101.45    5.60
  -3  -8   7  109.91    6.30
  -3   8  -7   77.93    6.83
   3  -8  -7   77.23    6.32
   3  -8  -7   83.70    5.83
   3   8   7   97.84    6.15
  -3   9   7    8.69    1.09
   3  -9   7    8.36    2.02
   3   9  -7    7.86    2.28
   3   9  -7   10.27    2.82
  -3  -9  -7    8.51    2.79
   3  -9   7    7.90    0.92
  -3  -9   7    8.77    1.64
  -3  -9   7   10.38    1.26
   3  -9  -7   10.68    1.88
   3  -9  -7    7.76    1.79
   3   9   7    7.28    1.46
  -3  10   7   85.13    5.42
   3 -10   7   87.91    6.54
   3 -10   7   89.04    5.27
  -3 -10  -7   81.49    5.13
  -3 -10   7   86.21    5.97
   3  10   7   81.30    5.90
   3 -10  -7   69.37    6.13
  -3 -10   7   90.20    5.48
  -3  11   7    0.60    1.04
   3 -11   7    0.50    1.70
   3 -11   7    0.94    0.68
  -3 -11  -7    0.22    0.60
  -3 -11   7   -0.40    1.17
   3  11   7   -0.40    1.33
  -3 -11   7   -0.15    0.79
   3  12  -7   18.01    4.18
   3 -12   7   14.23    2.98
  -3 -12  -7   18.20    1.61
  -3  12   7   16.99    2.08
   3 -12   7   20.62    2.05
   3  12   7   14.42    2.38
  -3 -12   7   18.82    2.59
  -3 -12   7   21.68    2.04
   3 -12  -7   20.16    3.16
   3 -13   7    3.57    1.04
  -3  13   7    3.41    1.73
  -3 -13  -7    4.05    1.42
   3  13   7    2.87    2.05
  -3 -13   7    1.87    2.60
   3 -13  -7    6.96    2.53
  -3 -13   7    4.24    1.34
   3 -14   7    1.56    1.04
  -3  14   7   -1.93    2.36
   3 -14  -7   -1.41    2.86
   3  14   7   -2.34    2.36
  -3 -14   7    1.90    1.39
   3 -15   7    0.78    1.94
   3  15   7   -0.89    2.94
  -3   0  -8   -0.40    0.22
   3   0   8    0.31    0.37
   3   0  -8   -0.17    0.45
   3   0  -8    0.02    0.53
  -3   0   8    0.07    0.33
  -3   0  -8   -0.11    0.64
   3   0   8    0.59    0.62
  -3   0  -8   -0.37    0.51
   3   0  -8   -0.09    0.31
  -3   1   8  251.52   14.57
   3   1  -8  248.63   14.80
   3  -1   8  257.50   14.74
  -3  -1  -8  238.16   14.46
  -3  -1  -8  236.78   14.80
   3   1  -8  242.43   14.57
  -3  -1   8  266.30   14.58
   3  -1  -8  238.40   14.58
   3  -1  -8  233.41   14.54
  -3   1  -8  233.61   14.81
   3  -1  -8  245.41   14.68
  -3   1  -8  230.76   15.00
  -3   1  -8  237.23   14.40
   3   1   8  265.32   14.53
   3   1   8  258.21   14.88
  -3  -2  -8   31.58    2.34
  -3   2   8   25.74    2.00
   3   2  -8   29.91    2.06
   3  -2   8   27.77    2.31
  -3  -2  -8   30.65    2.23
   3   2  -8   27.95    2.37
  -3  -2  -8   31.19    1.97
  -3   2  -8   31.80    2.48
   3  -2  -8   28.65    1.93
   3   2   8   24.79    2.26
   3  -2  -8   32.28    2.11
  -3   2  -8   31.00    2.73
  -3   2  -8   29.95    1.82
  -3  -2   8   26.37    2.00
  -3  -3  -8  294.01   17.49
   3   3  -8  305.99   17.64
  -3  -3  -8  277.71   17.20
   3   3  -8  299.23   17.18
   3  -3   8  293.61   17.55
   3  -3  -8  292.06   17.25
  -3   3  -8  278.63   16.95
   3   3   8  294.78   17.41
  -3   3  -8  289.70   17.89
  -3   3  -8  287.91   17.62
  -3  -3   8  287.69   17.17
   3  -4   8  106.65    6.92
   3  -4   8  102.87    6.23
   3   4  -8  104.90    6.44
  -3  -4  -8   98.92    6.36
   3   4  -8  101.97    7.00
  -3  -4   8  109.46    6.48
  -3   4  -8  110.64    7.38
   3   4   8  108.32    6.70
   3  -4  -8  102.37    6.53
  -3   4  -8  109.03    7.03
  -3  -4   8  114.50    6.74
   3  -5   8   37.95    3.40
   3   5  -8   47.11    2.88
  -3  -5  -8   45.57    3.57
   3   5  -8   46.00    3.67
   3  -5   8   42.26    2.66
  -3  -5   8   44.04    3.19
   3  -5  -8   47.30    3.04
  -3   5  -8   39.39    3.91
   3   5   8   40.31    3.15
  -3  -5   8   44.88    2.92
   3  -5  -8   53.01    3.62
  -3   5  -8   32.58    3.43
   3  -6   8    5.87    0.56
   3   6  -8    4.74    1.51
  -3  -6  -8    4.64    1.58
   3   6  -8    3.00    0.66
  -3   6  -8    2.92    1.50
   3  -6  -8    3.70    1.23
  -3  -6   8    3.47    0.90
  -3   6  -8    3.08    1.31
  -3  -6   8    6.56    0.85
   3  -6  -8    1.40    0.70
   3   6   8    6.48    1.04
   3   7  -8   13.12    1.25
  -3  -7  -8   12.55    2.46
   3  -7   8   15.98    2.15
   3   7  -8   12.19    2.29
  -3   7  -8   13.06    2.28
  -3  -7   8   21.23    1.95
   3  -7  -8   13.88    1.52
   3  -7  -8   13.79    2.09
   3   7   8   18.41    1.78
  -3   7  -8   17.14    2.78
   3  -8   8   21.63    1.60
   3  -8   8   20.95    2.77
   3   8  -8   25.10    1.73
   3   8  -8   19.69    3.11
  -3  -8  -8   21.94    3.29
   3  -8  -8   19.20    2.58
  -3  -8   8   23.75    2.34
  -3  -8   8   28.71    1.98
  -3   8  -8   20.18    3.23
   3  -8  -8   20.34    1.96
  -3   8  -8   17.98    2.80
   3   8   8   17.06    2.12
   3  -9   8    5.66    0.79
   3   9  -8    7.88    2.80
  -3  -9  -8    7.40    2.76
   3  -9   8    6.12    1.86
  -3   9   8    6.65    0.82
  -3  -9   8    7.56    1.09
  -3  -9   8    6.73    1.34
   3  -9  -8    4.06    1.75
   3   9   8    6.40    1.38
   3 -10   8   10.56    2.25
   3  10  -8    8.40    3.52
   3 -10   8   10.70    1.09
  -3  10   8    9.01    1.12
  -3 -10   8   10.00    1.32
   3  10   8    9.26    1.88
  -3 -10   8    7.03    1.66
   3 -10  -8    8.26    2.01
   3  11  -8    5.41    3.41
  -3  11   8    2.81    1.02
   3 -11   8    3.68    1.85
   3 -11   8    4.13    0.84
   3  11   8    2.57    1.53
  -3 -11   8    2.92    2.52
  -3 -11   8    4.18    1.07
  -3  12   8    0.58    1.16
   3 -12   8   -0.32    0.78
  -3 -12   8   -0.85    1.53
   3  12   8    0.93    1.65
  -3 -12   8    0.90    0.98
   3 -12  -8   -1.21    2.16
  -3  13   8   -0.80    1.35
   3 -13   8    1.91    0.99
   3  13   8    3.53    2.14
   3 -13  -8    0.61    2.60
  -3 -13   8    2.20    1.18
   3 -14   8    2.93    1.16
   3  14   8    1.45    2.38
   3 -14  -8    4.66    3.06
   3  15   8   -0.10    3.38
   3   0  -9   -0.19    0.56
  -3   0  -9    0.14    0.30
  -3   0  -9    0.93    0.92
   3   0   9    0.16    0.72
   3   0  -9   -0.08    0.56
  -3   0  -9   -0.75    0.60
  -3   0   9    0.30    0.41
   3   0   9    0.14    0.44
   3   0  -9   -0.05    0.41
  -3  -1  -9   23.65    2.31
  -3  -1  -9   26.43    2.25
   3  -1   9   32.20    2.14
  -3  -1  -9   25.40    1.84
   3   1  -9   24.99    1.94
  -3   1   9   32.71    2.00
   3   1  -9   24.67    2.24
  -3   1  -9   25.48    2.27
   3  -1  -9   24.65    2.09
  -3   1  -9   24.18    1.76
   3  -1  -9   24.74    1.96
   3   1   9   32.37    2.44
   3  -1  -9   23.83    1.97
   3   1   9   33.76    1.96
  -3  -1   9   32.81    1.99
  -3  -2  -9  103.60    6.23
  -3  -2  -9   95.16    6.48
   3  -2   9  110.06    6.56
  -3   2   9  100.49    6.30
  -3  -2  -9  103.67    6.57
   3   2  -9   99.86    6.29
   3   2  -9  105.99    6.71
  -3   2  -9  110.52    7.04
  -3  -2   9   98.54    6.27
   3   2   9  104.90    6.61
   3  -2  -9   97.44    6.34
  -3   2  -9  109.56    6.74
   3  -2  -9  107.79    6.21
   3  -2  -9  100.95    6.41
  -3   2  -9   98.38    6.08
   3  -3   9   81.11    5.62
  -3  -3  -9   88.94    5.66
  -3  -3  -9   89.38    5.27
   3   3  -9   89.59    5.31
  -3  -3  -9   82.23    5.40
   3   3  -9   89.56    5.85
   3   3   9   76.22    5.52
  -3   3  -9   85.29    5.05
   3  -3  -9   88.55    5.16
  -3   3  -9   87.31    6.19
  -3   3  -9   82.67    5.76
  -3  -3   9   74.74    5.24
   3  -3  -9   90.91    5.39
   3  -4   9  107.97    6.52
  -3  -4  -9  108.96    7.19
  -3  -4  -9  109.59    6.77
  -3  -4  -9  107.96    6.75
   3  -4   9  117.42    7.26
   3   4  -9  110.69    7.41
   3   4  -9  111.30    6.76
  -3   4  -9  114.12    7.40
  -3   4  -9  108.34    7.71
  -3  -4   9  117.59    7.05
   3   4   9  111.11    7.04
  -3  -4   9  114.83    6.78
   3  -4  -9  111.33    6.88
  -3   4  -9  103.81    6.50
   3  -5   9   26.39    2.46
   3   5  -9   20.34    1.80
  -3  -5  -9   28.94    2.80
   3  -5   9   24.76    1.56
   3   5  -9   24.04    2.81
  -3  -5   9   29.04    2.19
   3  -5  -9   21.65    1.96
  -3  -5   9   24.96    1.87
  -3   5  -9   22.08    3.09
  -3   5  -9   26.77    2.81
   3   5   9   26.86    2.17
   3   6  -9   39.94    3.84
   3   6  -9   44.47    2.78
  -3  -6  -9   43.94    3.84
   3  -6   9   42.50    3.42
   3  -6   9   37.39    2.53
   3   6   9   39.45    3.05
  -3   6  -9   36.65    3.62
   3  -6  -9   36.20    3.35
   3  -6  -9   44.92    3.17
  -3  -6   9   44.02    3.21
  -3  -6   9   42.26    2.82
   3   7  -9   11.70    2.58
   3   7  -9   16.93    1.48
   3  -7   9   14.78    2.20
   3  -7   9   21.92    1.32
  -3  -7   9   21.74    2.09
  -3   7  -9   17.94    3.22
   3  -7  -9   17.13    1.72
   3  -7  -9   15.90    2.27
  -3   7  -9   14.14    2.39
  -3  -7   9   16.35    1.58
   3   7   9   14.94    1.86
   3  -8   9  174.82   10.09
  -3  -8  -9  159.18   11.48
   3   8  -9  159.34   10.19
   3  -8   9  179.45   11.16
  -3  -8   9  179.30   10.79
   3  -8  -9  151.76   10.93
   3   8   9  167.48   10.57
  -3  -8   9  188.55   10.92
   3  -9   9    2.10    1.44
   3  -9   9    3.90    0.68
  -3  -9  -9    4.02    3.03
   3   9   9    1.28    1.12
   3  -9  -9    1.35    1.52
  -3  -9   9    3.81    1.37
  -3  -9   9    3.02    0.84
   3 -10   9   48.57    3.11
   3 -10   9   45.09    4.51
  -3 -10   9   46.61    3.38
  -3 -10   9   51.10    4.36
   3 -10  -9   41.07    4.28
   3 -11   9   -1.37    1.70
   3 -11   9    0.99    0.71
   3  11  -9    0.52    3.42
   3  11   9    1.77    1.47
  -3 -11   9    1.52    0.90
   3 -11  -9    0.14    2.28
  -3 -11   9    1.66    1.26
   3 -12   9   18.61    1.67
   3  12   9   10.78    2.33
  -3 -12   9   16.46    1.83
   3 -12  -9    8.77    2.73
   3 -13   9    2.57    1.02
  -3 -13   9    1.72    1.23
   3 -13  -9   -0.24    2.72
   3  13   9    2.06    2.05
   3  14   9    3.86    2.61
  -3   0 -10    0.12    0.71
  -3   0  10   -0.39    0.38
   3   0 -10   -0.70    0.39
   3   0  10    0.42    0.44
  -3   0 -10   -0.37    0.30
   3   0 -10   -0.07    0.72
   3   0 -10   -0.69    0.60
   3   1 -10  140.35    8.91
  -3   1  10  151.59    8.46
   3   1 -10  133.71    8.78
  -3  -1 -10  131.90    8.82
   3   1 -10  136.13    8.44
  -3  -1 -10  131.64    8.67
   3  -1  10  159.53    8.62
  -3  -1 -10  133.36    8.33
   3  -1 -10  128.54    8.43
  -3   1 -10  134.34    8.25
   3  -1 -10  134.88    8.62
  -3   1 -10  135.33    8.76
  -3  -1  10  156.78    8.46
   3   1  10  146.58    8.88
  -3   1 -10  130.92    9.04
   3  -1 -10  135.85    8.47
  -3   2  10   29.39    2.14
  -3  -2 -10   30.27    2.52
   3  -2  10   27.18    2.36
  -3  -2 -10   30.32    2.10
  -3  -2 -10   31.85    2.55
   3   2 -10   29.93    2.67
   3   2 -10   30.64    2.18
   3   2  10   32.96    2.62
  -3   2 -10   29.83    3.12
   3  -2 -10   30.86    2.10
   3  -2 -10   26.13    2.16
  -3  -2  10   26.79    2.10
  -3   2 -10   34.01    2.71
  -3   2 -10   29.45    1.91
   3  -2 -10   31.98    2.38
   3   3 -10   74.96    5.17
   3  -3  10   61.39    4.75
  -3  -3 -10   75.86    4.49
   3   3 -10   77.57    4.54
  -3  -3 -10   71.61    4.70
  -3  -3 -10   73.61    4.90
   3  -3 -10   69.39    4.39
   3   3  10   55.55    4.71
   3  -3 -10   78.59    4.64
  -3  -3  10   62.17    4.46
  -3   3 -10   67.55    5.01
  -3   3 -10   71.67    5.49
  -3   3 -10   76.04    4.26
   3  -3 -10   71.99    4.64
   3   4 -10   55.87    4.04
  -3  -4 -10   47.18    3.28
  -3  -4 -10   53.97    3.81
   3  -4  10   42.95    2.92
   3   4 -10   53.44    3.25
   3  -4  10   44.63    3.60
  -3  -4 -10   50.21    3.24
  -3   4 -10   47.76    3.89
   3  -4 -10   52.82    3.37
  -3   4 -10   51.70    4.37
  -3   4 -10   50.92    2.92
   3   4  10   44.62    3.53
  -3  -4  10   42.06    3.17
  -3  -5 -10   54.92    3.94
   3  -5  10   67.10    3.64
  -3  -5 -10   53.22    3.80
  -3  -5 -10   50.64    4.57
   3  -5  10   70.55    4.56
  -3  -5 -10   53.58    3.78
   3   5 -10   55.87    3.87
   3   5 -10   61.22    4.87
   3   5  10   72.58    4.32
   3  -5 -10   48.17    4.34
  -3  -5  10   70.21    3.98
  -3   5 -10   65.41    4.84
  -3  -5  10   71.79    4.33
  -3   5 -10   51.84    5.10
   3  -6  10   68.19    4.32
   3   6 -10   66.38    5.69
   3   6 -10   71.79    4.55
  -3  -6 -10   65.91    4.65
   3  -6  10   76.07    5.27
  -3  -6 -10   73.71    5.60
  -3  -6  10   76.04    4.62
  -3  -6  10   76.83    5.04
  -3   6 -10   66.42    6.00
   3  -6 -10   74.60    4.79
   3   6  10   70.32    4.89
   3  -6 -10   75.83    5.34
  -3   6 -10   75.98    5.62
   3   7 -10   20.91    1.65
  -3  -7 -10   22.05    3.07
   3  -7  10   19.55    1.40
   3  -7  10   20.94    2.45
   3  -7 -10   22.27    2.58
  -3  -7  10   18.28    1.71
  -3  -7  10   23.82    2.40
   3   7  10   18.36    2.10
   3  -8  10   10.48    0.94
  -3  -8 -10    8.27    2.73
   3   8 -10    8.53    1.06
   3  -8  10    8.54    1.89
  -3  -8  10    7.93    1.54
  -3  -8  10    9.64    1.20
   3  -8 -10    6.94    1.90
   3   8  10   12.25    1.68
   3  -9  10    0.62    0.50
   3  -9  10    1.36    1.30
  -3  -9 -10   -2.61    3.08
   3   9 -10   -0.26    0.62
   3   9  10   -1.00    1.13
  -3  -9  10   -0.43    0.69
   3  -9 -10   -0.49    1.61
  -3  -9  10    0.47    1.21
   3 -10  10   10.03    1.06
   3 -10  10   14.47    2.52
   3  10 -10   12.84    4.18
  -3 -10 -10    9.49    3.98
   3  10  10    7.35    1.66
   3 -10 -10    9.72    2.25
  -3 -10  10    7.50    1.85
  -3 -10  10   10.66    1.42
   3 -11  10    5.47    0.90
   3  11  10    3.72    1.68
  -3 -11  10    4.45    1.12
   3 -11 -10    1.32    2.26
   3 -12  10    2.95    0.90
   3  12  10    2.82    1.85
   3 -12 -10   -0.01    2.46
  -3 -12  10    1.68    1.13
   3  13  10    2.91    2.26
   3 -13 -10    4.61    3.14
  -3 -13  10    4.93    1.42
   3   0 -11   -0.83    0.72
  -3   0 -11    0.02    0.40
  -3   0 -11    0.34    1.20
   3   0  11   -0.21    0.50
  -3   0  11   -0.01    0.49
  -3   0 -11   -1.08    0.82
   3   0 -11   -0.14    0.53
   3   0 -11    1.07    0.88
   3  -1  11  121.21    7.53
   3   1 -11  117.97    7.70
   3   1 -11  126.43    7.45
  -3   1  11  113.68    7.39
   3   1 -11  123.70    7.88
  -3  -1 -11  124.76    7.76
  -3   1 -11  132.20    8.25
  -3   1 -11  126.45    7.82
  -3  -1  11  114.00    7.38
   3  -1 -11  115.59    7.44
  -3   1 -11  119.93    7.24
   3  -1 -11  118.79    7.69
   3  -1 -11  124.02    7.48
   3   2 -11   70.14    4.65
  -3  -2 -11   73.23    5.04
   3   2 -11   70.54    5.08
  -3  -2 -11   73.92    5.08
   3   2 -11   76.83    5.28
  -3  -2 -11   74.10    4.59
   3  -2  11   77.18    4.90
  -3  -2  11   70.44    4.62
   3  -2 -11   75.77    4.62
   3  -2 -11   68.30    4.85
  -3   2 -11   74.90    5.61
  -3   2 -11   70.09    4.42
   3  -2 -11   74.48    4.74
   3   2  11   71.44    5.09
  -3   2 -11   75.96    5.15
  -3  -3 -11    9.10    1.13
   3  -3  11   12.27    1.52
  -3  -3 -11   12.76    1.70
   3   3 -11   12.01    2.87
   3   3 -11    9.76    1.16
  -3  -3 -11   10.30    1.51
   3  -3 -11   11.09    1.39
   3  -3 -11   10.44    1.28
  -3  -3  11   12.13    1.18
  -3   3 -11   11.23    1.83
   3  -3 -11   10.85    1.12
   3   3  11   15.68    1.75
  -3   3 -11    9.73    0.84
  -3   3 -11    9.86    2.12
  -3  -4 -11   25.78    1.97
   3   4 -11   31.99    3.27
   3  -4  11   21.84    2.33
  -3  -4 -11   25.52    2.18
  -3  -4 -11   27.21    2.74
   3   4 -11   27.26    2.00
   3  -4 -11   28.34    2.16
   3  -4 -11   24.01    2.13
   3   4  11   21.80    2.38
  -3   4 -11   27.07    1.64
  -3   4 -11   30.41    3.54
  -3  -4  11   21.12    1.92
  -3   4 -11   25.09    2.75
  -3  -5 -11    9.03    1.10
   3   5 -11    7.94    1.02
   3  -5  11    6.73    0.63
   3  -5  11    7.31    1.50
  -3  -5 -11    7.69    1.06
  -3  -5 -11    8.95    1.91
   3   5 -11    7.95    2.02
  -3  -5 -11    7.66    0.96
  -3  -5  11    7.41    0.98
   3   5  11    3.62    1.13
  -3   5 -11    7.54    2.40
   3  -5 -11    6.22    1.10
  -3   5 -11    5.36    1.74
   3  -6  11   29.14    1.94
  -3  -6 -11   33.49    3.46
   3   6 -11   33.66    2.25
  -3  -6 -11   30.13    2.40
   3  -6  11   28.17    2.89
  -3  -6  11   31.78    2.75
   3  -6 -11   31.37    3.13
   3   6  11   31.36    2.77
  -3  -6  11   29.92    2.27
  -3   6 -11   28.01    3.74
   3   7 -11    5.38    0.90
  -3  -7 -11    5.68    1.23
   3  -7  11    3.74    1.49
  -3  -7 -11    3.96    2.37
   3  -7  11    6.14    0.62
   3   7  11    4.00    1.26
   3  -7 -11    4.91    1.57
  -3  -7  11    8.47    1.61
  -3  -7  11    5.84    1.10
  -3  -8 -11   57.80    5.92
   3   8 -11   59.64    4.06
   3  -8  11   59.45    4.73
  -3  -8  11   64.12    4.52
   3  -8 -11   61.69    4.98
  -3  -8  11   58.03    3.99
   3   8  11   56.59    4.34
  -3  -9 -11    3.78    3.58
   3  -9  11    1.91    0.55
   3   9 -11    1.68    0.77
   3  -9  11    2.44    1.56
  -3  -9  11    1.04    0.85
  -3  -9  11    2.43    1.40
   3  -9 -11    2.56    1.81
   3   9  11    1.60    1.31
   3 -10  11   32.87    4.99
  -3 -10 -11   27.17    5.22
   3  10 -11   31.19    5.61
   3 -10  11   39.72    2.47
   3 -10 -11   26.64    3.98
  -3 -10  11   38.67    2.85
   3  10  11   32.10    3.34
  -3 -10  11   32.85    3.92
   3 -11  11    1.29    0.69
  -3 -11  11    3.29    1.10
   3 -11 -11    1.96    2.41
   3  11  11    3.15    1.76
   3 -12 -11    8.52    2.94
   3  12  11    7.82    2.18
  -3 -13  11    1.79    1.37
   3   0 -12   -0.84    0.92
  -3   0  12    0.78    0.60
   3   0 -12   -0.81    0.58
  -3   0 -12   -0.03    0.48
  -3   0 -12   -0.33    1.00
   3   0 -12   -0.53    1.02
  -3   0 -12   -1.31    1.29
   3   1 -12  152.70    9.48
  -3  -1 -12  154.62    9.79
   3   1 -12  153.73    9.20
   3  -1  12  141.07    9.26
  -3   1  12  140.89    9.67
   3   1 -12  156.85    9.76
  -3  -1 -12  153.80    9.09
  -3  -1 -12  154.13    9.55
  -3  -1  12  139.40    9.13
  -3   1 -12  154.06   10.08
  -3   1 -12  152.25    9.00
   3  -1 -12  146.17    9.21
   3  -1 -12  151.32    9.55
   3  -1 -12  161.46    9.27
  -3   1 -12  149.84    9.59
   3  -2  12   12.41    1.58
  -3  -2 -12   10.55    1.21
   3   2 -12   12.95    1.87
   3   2 -12   13.20    1.37
  -3  -2 -12   12.19    1.80
   3   2 -12   10.24    1.81
  -3  -2 -12   14.24    2.80
   3  -2 -12   12.75    1.43
  -3   2 -12   12.42    1.04
   3  -2 -12   14.83    1.41
  -3   2 -12   14.39    2.47
  -3  -2  12   11.95    1.23
  -3   2 -12   13.82    2.01
   3  -2 -12   12.99    1.66
   3   3 -12   21.15    2.52
  -3  -3 -12   21.39    2.36
   3   3 -12   21.99    1.81
   3  -3  12   19.53    2.06
  -3  -3 -12   22.29    1.77
  -3  -3 -12   18.62    2.20
   3   3 -12   21.92    2.78
  -3   3 -12   22.42    1.46
   3  -3 -12   22.01    1.78
  -3  -3  12   18.94    1.70
   3  -3 -12   23.31    1.92
  -3   3 -12   22.24    3.04
   3   3  12   16.67    2.17
   3  -3 -12   18.45    2.00
  -3   3 -12   20.80    2.49
  -3  -4 -12   21.39    2.47
   3   4 -12   24.64    3.11
   3  -4  12   22.73    2.29
   3   4 -12   20.47    1.76
  -3  -4 -12   21.21    2.15
  -3  -4 -12   20.68    1.78
  -3   4 -12   18.86    1.36
   3  -4 -12   19.39    1.91
  -3   4 -12   26.89    2.94
   3  -4 -12   17.91    1.91
   3   4  12   19.04    2.28
  -3   4 -12   27.57    3.51
  -3  -4  12   22.05    1.72
   3   5 -12   49.10    3.20
  -3  -5 -12   45.56    4.19
  -3  -5 -12   48.13    3.23
   3  -5  12   52.38    3.80
  -3  -5 -12   46.55    3.32
  -3  -5 -12   47.77    3.42
   3   5  12   37.14    3.56
  -3   5 -12   49.44    5.18
  -3  -5  12   48.12    3.18
  -3   5 -12   46.30    2.82
   3  -5 -12   40.35    3.32
   3  -6  12   11.01    1.84
  -3  -6 -12   11.15    1.34
  -3  -6 -12    9.78    2.30
   3  -6  12    7.99    0.76
   3   6 -12   12.61    1.25
   3  -6 -12    8.03    1.32
   3  -6 -12   10.13    1.95
   3   6  12    9.78    1.62
  -3  -6  12    8.00    1.22
   3  -7  12    4.27    0.52
  -3  -7 -12    1.63    2.54
   3  -7  12    4.31    1.38
   3   7  12    3.40    1.33
  -3  -7  12    5.91    1.45
   3  -7 -12    3.12    1.63
  -3  -7  12    3.73    0.86
  -3  -8 -12    8.84    3.38
   3  -8  12   12.78    2.07
   3  -8  12   11.99    1.10
   3   8 -12   11.70    1.27
  -3  -8  12   12.61    1.42
  -3  -8  12   10.45    1.71
   3  -8 -12    9.29    2.23
   3   8  12   13.56    1.94
   3  -9  12    5.55    0.77
   3  -9  12    5.77    1.88
  -3  -9 -12    2.39    3.85
   3   9 -12    4.82    0.98
   3  -9 -12   -0.18    1.95
  -3  -9  12    5.50    1.72
  -3  -9  12    4.21    1.04
  -3 -10 -12   -0.64    5.80
   3 -10  12   -0.06    0.49
   3  10  12    0.42    1.54
   3 -10 -12    1.18    2.48
  -3 -10  12    3.13    0.99
  -3 -11  12    0.43    1.08
   3  11  12    0.26    1.86
   3 -11 -12    2.08    2.62
  -3 -12  12    4.19    1.36
   3  12  12    5.70    3.04
  -3   0 -13   -0.42    0.50
  -3   0  13   -0.52    0.55
  -3   0 -13    0.05    1.10
  -3   0 -13   -0.30    1.49
   3   0 -13   -0.30    1.20
   3   0 -13    0.06    0.71
   3   0 -13   -0.53    0.88
   3   1 -13   43.31    3.75
   3   1 -13   34.85    3.21
  -3  -1 -13   40.35    2.71
  -3  -1 -13   42.45    3.37
   3  -1  13   44.87    3.01
  -3  -1 -13   35.46    3.67
   3   1 -13   39.57    2.87
  -3   1 -13   41.45    4.12
   3  -1 -13   36.54    3.60
  -3   1 -13   37.89    4.30
  -3   1 -13   35.85    2.59
  -3  -1  13   40.30    2.81
   3  -1 -13   40.04    2.92
  -3  -2 -13   64.44    3.96
   3   2 -13   60.40    4.01
  -3  -2 -13   61.25    4.75
   3   2 -13   66.36    4.60
   3   2 -13   63.04    4.94
   3  -2  13   56.29    4.17
  -3  -2 -13   63.79    4.55
  -3  -2  13   53.51    4.07
   3  -2 -13   62.87    4.04
  -3   2 -13   68.66    5.40
   3  -2 -13   62.63    4.12
  -3   2 -13   54.00    4.56
  -3   2 -13   57.60    3.73
   3  -2 -13   53.24    4.34
   3  -3  13    6.44    1.31
  -3  -3 -13    9.04    1.71
  -3  -3 -13    7.89    1.73
  -3  -3 -13    6.36    1.01
   3   3 -13    5.67    1.68
   3   3 -13    7.55    1.12
   3  -3 -13    7.50    1.43
  -3   3 -13    9.91    1.87
   3  -3 -13    6.99    1.12
  -3   3 -13    7.49    0.76
  -3  -3  13    6.06    1.11
   3  -3 -13    8.39    1.25
  -3   3 -13    8.45    2.43
   3   4 -13   95.67    7.03
  -3  -4 -13  106.71    6.96
  -3  -4 -13   89.62    6.51
   3  -4  13  105.49    6.65
  -3  -4 -13  107.19    6.37
   3   4 -13   94.83    6.19
  -3  -4  13   98.48    6.20
   3  -4 -13   98.67    6.51
  -3   4 -13   99.75    7.83
   3   4  13   96.61    6.71
  -3   4 -13   96.29    5.88
   3  -5  13   18.87    2.12
  -3  -5 -13   12.82    1.49
  -3  -5 -13   10.54    1.62
  -3  -5 -13   12.70    2.41
   3   5 -13   12.75    1.40
   3  -5 -13   11.64    1.66
  -3   5 -13   11.93    0.93
   3   5  13   14.22    2.01
  -3  -5  13   14.05    1.40
   3  -6  13   34.83    3.18
  -3  -6 -13   35.53    3.75
   3   6 -13   29.53    2.94
   3   6  13   31.53    3.07
   3  -6 -13   30.16    3.43
  -3  -6  13   32.50    2.39
   3  -6 -13   24.48    2.66
  -3  -7 -13   -0.78    2.86
   3  -7  13    0.85    1.38
   3   7 -13   -0.55    0.74
  -3  -7  13   -0.12    0.70
   3  -7 -13    0.45    1.97
   3   7  13   -0.29    1.27
   3  -7 -13   -0.88    1.05
   3  -8  13   37.69    3.85
   3   8 -13   48.66    2.94
  -3  -8 -13   38.27    5.05
   3  -8 -13   32.88    3.24
  -3  -8  13   41.29    2.97
   3   8  13   31.70    3.61
  -3  -9 -13   -2.00    4.35
   3  -9  13   -0.19    0.48
   3   9  13    1.38    1.61
   3  -9 -13    0.06    1.30
   3  -9 -13   -1.61    2.16
  -3  -9  13    2.10    0.94
   3  10  13   18.51    2.50
   3 -10 -13   15.05    3.02
  -3 -10  13   21.12    2.18
   3  11  13   -2.19    2.50
  -3 -11  13    1.43    1.12
  -3 -12  13    5.76    1.51
   3   0 -14   -0.22    1.50
  -3   0 -14    1.08    1.34
   3   0 -14    0.75    0.79
  -3   0  14   -0.05    0.61
  -3   0 -14    2.27    1.99
  -3   0 -14   -0.04    0.57
   3   0 -14   -0.18    1.05
   3   1 -14  110.35    6.80
   3   1 -14  100.90    7.06
  -3  -1 -14  110.82    6.65
  -3  -1 -14  103.75    7.56
  -3   1 -14  105.52    7.31
   3  -1 -14  109.98    6.84
   3  -1 -14  107.50    6.88
  -3   1 -14  111.79    8.04
   3  -1 -14   98.14    7.30
  -3   1 -14  102.23    6.53
  -3  -1  14  115.61    6.75
   3   2 -14    9.34    1.25
  -3  -2 -14    9.60    1.19
   3  -2  14    8.45    1.37
   3   2 -14   11.30    1.94
  -3  -2 -14    7.76    2.08
  -3  -2 -14   10.13    1.85
   3  -2 -14    9.60    1.36
   3  -2 -14    7.40    1.35
  -3   2 -14    9.30    0.94
  -3  -2  14    5.88    1.02
  -3   2 -14    9.25    2.60
   3  -2 -14    7.33    1.67
  -3   2 -14    9.39    2.00
   3   3 -14   37.07    2.90
  -3  -3 -14   34.85    3.60
   3  -3  14   45.00    3.24
  -3  -3 -14   43.44    2.90
   3   3 -14   35.84    3.70
  -3  -3 -14   33.36    3.68
   3  -3 -14   33.29    3.40
   3  -3 -14   35.95    2.97
  -3   3 -14   39.09    2.53
  -3   3 -14   43.15    4.68
  -3  -3  14   43.13    2.84
  -3  -4 -14   10.75    2.36
  -3  -4 -14   14.67    1.62
   3  -4  14   15.56    1.94
   3   4 -14   14.23    1.54
   3   4 -14   16.60    2.52
  -3  -4 -14   16.00    2.18
  -3  -4  14   15.01    1.50
  -3   4 -14   13.34    1.10
   3   5 -14   47.73    3.15
  -3  -5 -14   45.35    3.54
   3  -5  14   47.28    3.73
  -3  -5 -14   48.30    4.77
   3   5  14   30.46    4.68
  -3  -5  14   41.34    3.07
  -3   5 -14   42.93    2.69
   3   6 -14    5.55    1.02
   3  -6  14    2.31    1.49
  -3  -6 -14    4.87    2.80
   3  -6 -14    3.78    1.64
  -3  -6  14    2.68    0.89
   3  -6 -14    6.42    2.16
   3  -7  14   -1.74    1.41
   3   7 -14   -0.30    0.82
  -3  -7 -14   -3.46    3.20
   3  -7 -14   -0.16    1.94
  -3  -7  14   -0.66    0.74
  -3  -8 -14    3.77    4.17
   3  -8 -14    3.10    2.22
  -3  -8  14    2.70    0.95
   3   8  14    3.92    1.78
   3  -9 -14   -1.45    2.46
   3   9  14    1.44    1.85
  -3  -9  14    1.16    1.01
  -3 -10  14    1.31    1.12
   3  10  14    0.87    2.66
  -3 -11  14    2.98    1.36
   3   0 -15   -1.07    1.14
  -3   0 -15    0.55    0.64
  -3   0 -15    0.04    2.18
  -3   0 -15    0.87    1.60
   3   1 -15    8.28    1.33
   3   1 -15    8.42    1.64
  -3  -1 -15    6.89    1.07
  -3  -1 -15    9.72    2.00
  -3  -1 -15    5.30    2.25
  -3  -1  15    8.27    1.18
  -3   1 -15    9.25    2.77
  -3   1 -15    8.05    1.00
   3  -1 -15    7.46    1.45
   3   2 -15    7.50    1.88
  -3  -2 -15    8.21    1.14
  -3  -2 -15    3.45    2.17
  -3  -2 -15    3.23    1.95
   3   2 -15    6.85    1.20
   3  -2 -15    4.00    1.87
  -3   2 -15   12.25    3.51
  -3   2 -15    6.06    0.92
   3  -2 -15    8.05    1.78
  -3  -2  15    4.99    0.99
   3  -3  15   11.50    1.71
   3   3 -15   11.27    2.32
  -3  -3 -15   17.26    2.58
  -3  -3 -15   14.11    1.54
  -3  -3 -15   14.50    2.42
   3   3 -15   12.29    1.53
   3  -3 -15   13.52    1.69
   3  -3 -15   12.39    2.20
  -3  -3  15   13.22    1.45
  -3   3 -15   10.17    1.10
  -3  -4 -15   18.07    2.95
   3  -4  15   20.89    2.35
   3   4 -15   19.87    1.93
  -3  -4 -15   20.98    2.03
  -3   4 -15   17.81    1.36
   3  -4 -15   14.02    2.38
  -3  -4  15   20.13    1.81
  -3  -5 -15    1.98    1.58
   3  -5  15    2.07    1.34
   3   5 -15    1.76    1.00
   3  -5 -15    1.20    1.58
  -3  -5  15    1.52    0.73
   3  -6  15   31.67    3.06
   3   6 -15   27.36    2.55
  -3  -6 -15   33.62    5.35
  -3  -6  15   30.25    2.34
   3  -6 -15   24.04    3.42
   3  -6 -15   22.81    2.77
  -3  -7 -15   -5.49    6.77
   3   7  15    0.11    1.88
  -3  -7  15    0.50    0.87
   3  -7 -15   -2.34    1.59
   3  -7 -15   -0.76    2.22
   3  -8 -15   15.67    3.19
   3   8  15   20.44    2.84
  -3  -8  15   19.83    2.01
  -3  -9  15    1.58    1.09
  -3   0 -16    2.88    2.74
  -3   0 -16   -0.08    0.72
   3   0 -16   -0.46    1.40
  -3  -1 -16   17.48    1.71
  -3  -1 -16   14.17    3.52
  -3   1 -16   14.71    1.52
   3  -1 -16   17.87    2.11
  -3  -2 -16    1.01    0.91
  -3  -2 -16   -0.60    2.11
  -3  -2 -16    2.27    2.37
   3   2 -16   -2.57    1.77
  -3  -2  16   -0.09    0.78
  -3   2 -16    0.02    0.63
   3  -2 -16   -2.06    1.35
  -3  -3 -16   38.41    4.19
  -3  -3 -16   47.19    4.63
  -3  -3 -16   40.66    3.20
  -3  -3  16   46.16    3.14
   3  -3 -16   40.37    3.58
  -3   3 -16   42.55    2.92
  -3  -4 -16   12.90    3.14
   3  -4  16   13.56    1.90
  -3  -4 -16   14.06    2.61
  -3   4 -16   11.96    1.07
  -3  -4  16   12.27    1.47
  -3  -5 -16   -0.18    3.15
   3  -5  16    3.27    1.52
  -3  -5  16    2.65    0.95
  -3  -6  16    2.71    1.00
   3  -6 -16    3.52    2.54
  -3  -7  16    6.12    1.24
   3  -7 -16    6.67    2.73
  -3  -8  16    4.39    1.22
  -3   0 -17    0.60    0.85
   3   0 -17   -0.12    1.66
   3   1 -17   10.40    2.15
  -3  -1 -17    9.22    1.48
  -3  -1 -17    8.36    3.31
  -3   1 -17    9.68    1.24
   3  -1 -17   11.93    2.05
  -3  -2 -17    0.65    3.64
  -3  -2 -17    1.37    1.08
  -3  -3  17    2.66    1.01
  -3  -4  17   12.83    1.58
  -3  -5  17    3.58    1.09
   3  -6 -17   13.88    3.50
  -3  -6  17   14.25    1.64
  -3  -7  17    0.57    1.11
  -3  -4  18    0.39    1.15
  -3  -5  18    5.41    1.47
   4   0   0  222.70   12.82
   4   0   0  207.54   12.68
  -4   0   0  217.12   12.69
  -4   0   0  219.53   12.84
   4  -1   0 1254.95   70.60
   4   1   0 1227.35   70.69
  -4   1   0 1082.06   70.57
  -4  -1   0 1236.80   70.75
   4  -1   0 1259.95   70.80
  -4  -2   0  412.41   24.83
   4  -2   0  389.05   24.55
  -4  -2   0  412.60   24.47
   4  -2   0  416.30   24.44
  -4   2   0  458.10   24.84
   4  -2   0  426.11   24.83
   4   2   0  428.63   24.46
   4   2   0  421.93   24.75
  -4   2   0  400.69   24.53
  -4   2   0  425.33   24.44
  -4  -3   0   12.67    1.10
  -4   3   0   16.81    1.20
   4  -3   0   13.60    1.01
   4   3   0   14.85    1.06
  -4  -3   0   18.54    1.72
  -4   3   0   18.44    1.56
  -4  -4   0  127.01    7.62
   4  -4   0  117.02    6.84
  -4   4   0  114.04    7.03
  -4  -4   0  111.77    6.86
   4   4   0  112.73    6.95
   4   4   0  108.85    7.32
   4   4   0  112.00    6.83
  -4   4   0  118.64    7.35
   4  -4   0  116.13    7.38
  -4  -5   0   11.57    0.98
  -4  -5   0   11.48    0.96
   4   5   0   11.53    1.23
   4   5   0   12.45    1.74
   4  -5   0    8.39    1.42
   4  -5   0   11.75    0.93
  -4   5   0   15.07    1.81
  -4   5   0   12.45    1.34
  -4  -5   0   10.90    1.88
  -4  -6   0   76.20    4.59
   4   6   0   76.50    5.35
   4  -6   0   70.73    5.23
   4   6   0   72.13    4.86
  -4   6   0   73.85    5.20
   4   7   0  147.66    9.77
   4  -7   0  156.32   10.22
  -4  -7   0  158.09    9.52
  -4  -7   0  159.76    9.43
  -4   7   0  163.30   10.18
  -4  -8   0   77.20    4.63
  -4   8   0   76.47    5.52
   4  -8   0   68.80    5.45
   4   8   0   69.06    5.12
  -4  -8   0   75.51    4.76
   4   8   0   64.65    5.51
  -4  -9   0  115.13    7.16
  -4  -9   0  118.63    7.01
   4   9   0  107.83    7.54
   4  -9   0  107.69    7.89
  -4   9   0  112.26    7.89
   4 -10   0    7.10    1.98
   4  10   0    8.69    2.28
  -4  10   0    8.93    2.17
  -4 -10   0   11.02    1.29
  -4 -10   0   12.35    1.47
   4  10   0    9.66    1.86
  -4 -11   0    8.62    1.19
   4 -11   0    7.10    2.08
  -4  11   0    9.05    2.42
   4  11   0   10.23    2.35
   4  11   0    9.40    2.68
  -4 -11   0   12.33    1.61
  -4 -12   0    9.26    1.37
  -4  12   0    7.81    2.79
   4  12   0   14.05    2.88
   4  12   0    8.35    2.77
   4 -12   0    9.96    2.45
  -4 -12   0    8.87    1.76
  -4  13   0    7.84    3.39
  -4 -13   0   11.36    1.86
   4  13   0   14.31    3.24
   4 -13   0    8.16    2.74
  -4 -13   0   13.82    1.70
   4  14   0    3.05    3.21
   4 -14   0   10.51    1.38
  -4  14   0    9.82    4.04
  -4 -14   0    9.26    1.89
   4 -14   0    7.74    3.05
   4  14   0   12.36    3.75
  -4  15   0    4.14    4.33
  -4 -15   0   -1.10    1.64
  -4 -16   0    5.04    2.21
  -4   0   1  324.97   19.72
  -4   0  -1  363.28   19.88
  -4   0  -1  361.73   19.69
   4   0  -1  352.57   19.73
   4   0   1  309.23   19.82
  -4   0   1  321.18   19.85
   4   0  -1  349.79   19.82
   4   0   1  321.52   19.67
   4   0   1  330.25   19.90
   4   1  -1   88.10    5.51
   4   1  -1   88.98    5.72
  -4   1   1   89.66    5.51
  -4  -1  -1   91.46    5.73
  -4   1   1   94.13    5.58
  -4  -1  -1  108.49    5.51
   4  -1   1   90.97    5.63
   4  -1   1   89.95    5.46
   4  -1   1   92.68    5.79
  -4   1  -1   94.60    5.63
   4  -1  -1   91.47    5.51
   4  -1  -1   92.35    5.55
  -4  -1   1   92.64    5.80
  -4   1  -1   88.75    5.46
   4   1   1   87.92    5.67
  -4   1  -1   93.68    5.78
  -4  -1   1   90.62    5.52
   4   1   1   97.62    5.48
   4  -2   1  212.67   11.88
  -4  -2  -1  179.07   11.44
   4  -2   1  207.47   11.64
   4   2  -1  190.49   11.79
   4   2  -1  176.31   11.45
  -4   2   1  211.28   11.50
   4  -2   1  205.16   11.41
  -4   2   1  204.26   11.47
  -4  -2  -1  189.70   11.78
   4   2   1  200.11   11.44
  -4  -2   1  204.64   11.49
  -4   2  -1  188.78   11.58
   4  -2  -1  182.70   11.49
  -4   2  -1  182.32   11.40
   4  -2  -1  182.68   11.46
  -4  -2   1  218.54   11.95
   4   2   1  204.01   11.72
  -4   2  -1  187.19   11.80
   4  -2  -1  183.53   11.78
  -4   3   1  125.75    7.44
   4   3  -1  127.87    7.45
   4  -3   1  119.67    7.32
  -4   3   1  134.28    7.81
   4  -3   1  111.08    7.99
  -4  -3  -1  127.08    7.87
   4   3  -1  126.95    7.38
  -4  -3  -1  122.57    7.38
  -4   3  -1  131.71    7.57
   4  -3  -1  129.82    7.39
  -4   3  -1  133.79    7.86
   4   3   1  120.30    7.35
  -4  -3   1  112.38    7.47
  -4  -3   1  132.22    8.00
   4   3   1  114.58    7.34
   4   4  -1  109.09    6.77
   4  -4   1   93.20    6.64
  -4  -4  -1  101.87    6.14
   4  -4   1  101.28    6.09
  -4   4   1  110.78    6.66
  -4   4   1   96.64    6.24
   4   4  -1  100.39    6.28
  -4  -4  -1  105.63    6.80
  -4   4  -1  107.03    6.41
   4   4   1   98.65    6.19
   4  -4  -1  113.95    6.74
  -4  -4   1  105.00    6.22
  -4  -4   1   91.65    6.78
   4  -4  -1  107.90    6.16
   4   4   1   97.47    6.55
  -4  -4   1   99.87    6.16
  -4   4  -1  104.93    6.69
   4   5  -1  492.55   29.20
  -4  -5  -1  502.81   28.97
   4   5  -1  507.08   29.67
   4   5  -1  485.12   28.94
  -4  -5  -1  493.17   29.74
  -4   5   1  498.38   29.13
  -4  -5  -1  511.69   28.96
  -4   5   1  487.65   29.47
   4  -5   1  468.77   29.56
   4  -5  -1  501.11   29.58
  -4  -5   1  494.09   29.18
  -4   5  -1  548.92   29.30
   4   5   1  489.11   29.48
  -4  -5   1  475.32   28.98
   4   5   1  457.24   29.08
   4  -5  -1  501.14   28.97
  -4   5  -1  502.48   29.58
  -4  -6  -1   48.17    4.42
   4   6  -1   56.96    4.40
   4  -6   1   56.46    4.28
  -4  -6  -1   54.70    3.53
  -4   6   1   68.78    4.28
  -4  -6  -1   53.26    3.51
   4   6  -1   50.62    3.85
   4   6   1   59.21    4.22
  -4  -6   1   61.77    3.68
   4  -6  -1   50.25    4.16
   4  -6  -1   53.30    3.52
  -4   6  -1   51.86    4.21
  -4  -6   1   61.18    3.57
   4   6   1   55.84    3.77
   4   7  -1  197.10   13.06
   4  -7   1  208.28   13.46
   4   7  -1  202.58   13.53
  -4   7   1  232.51   13.42
  -4  -7  -1  203.29   12.66
  -4  -7  -1  213.01   12.87
   4   7   1  211.38   12.98
   4  -7  -1  203.01   13.41
  -4  -7   1  230.55   12.86
   4   7   1  219.57   13.41
  -4  -7   1  226.20   12.71
  -4   7  -1  205.33   13.42
  -4  -8  -1   20.07    1.70
   4   8  -1   21.77    2.41
   4   8  -1   22.69    3.01
  -4   8   1   24.42    2.68
   4  -8   1   14.09    2.32
  -4  -8  -1   21.20    1.62
  -4  -8   1   21.28    1.86
   4  -8  -1   20.62    2.68
   4   8   1   18.48    2.45
   4   8   1   21.44    2.21
  -4   8  -1   18.15    2.48
  -4  -8   1   20.29    1.64
  -4  -9  -1   99.26    5.82
   4   9  -1   87.61    6.96
  -4   9   1   97.22    6.71
   4  -9   1   79.66    6.71
   4   9  -1   85.46    6.42
  -4  -9  -1   95.04    5.93
  -4  -9   1   91.63    5.99
  -4  -9   1   95.00    5.82
   4   9   1   89.46    6.80
   4   9   1   93.19    6.35
  -4   9  -1  100.32    6.91
   4  -9  -1   89.64    6.73
   4 -10   1   11.79    2.41
  -4 -10  -1   12.10    1.49
  -4  10   1    8.42    2.23
   4  10  -1   15.57    2.87
   4  10  -1   11.76    2.14
  -4 -10  -1   12.96    1.40
   4 -10  -1   15.88    2.47
  -4 -10   1   12.01    1.36
   4  10   1   11.39    1.97
   4  10   1   12.70    2.37
  -4 -10   1   12.80    1.61
  -4  10  -1   14.11    2.96
   4 -11   1   43.51    4.64
   4  11  -1   45.44    4.72
  -4  11   1   46.56    4.80
  -4 -11  -1   48.93    3.71
  -4  11   1   58.59    5.06
  -4 -11  -1   50.30    3.54
  -4 -11   1   55.14    3.91
  -4  11  -1   56.11    5.15
   4  11   1   51.00    5.05
  -4 -11   1   55.54    3.60
   4  11   1   52.84    4.51
   4 -11  -1   49.22    4.75
  -4 -12  -1   -0.39    0.74
  -4  12   1   -1.35    2.48
   4 -12   1    1.46    2.02
  -4 -12  -1   -0.06    1.00
   4  12  -1    1.55    2.31
   4  12  -1   -0.97    2.58
  -4 -12   1   -0.03    1.05
  -4 -12   1   -0.78    0.82
   4  12   1    2.69    2.07
   4 -12  -1   -0.55    1.84
   4  12   1    0.95    2.10
  -4 -13  -1   20.45    2.08
   4 -13   1   20.23    1.85
  -4  13   1   17.29    3.80
  -4 -13  -1   18.26    2.20
   4 -13   1   15.42    3.29
   4  13  -1   20.46    3.74
   4  13  -1   20.14    4.10
  -4 -13   1   18.89    2.31
  -4  13  -1   14.77    3.88
   4  13   1   16.38    3.52
   4 -13  -1   13.74    3.22
  -4 -13   1   23.71    2.12
   4  13   1   16.81    3.24
   4 -14   1    0.61    2.69
  -4  14   1    3.71    3.45
  -4 -14  -1    2.06    1.46
   4  14  -1    0.34    4.72
   4  14   1   -1.96    2.90
   4 -14  -1    5.45    2.76
  -4 -14   1    0.19    1.49
   4  14   1    2.68    3.14
  -4  14  -1   -0.54    4.30
  -4 -15  -1    1.62    1.62
   4 -15   1    3.36    1.09
  -4 -15   1    1.43    1.80
  -4  15  -1    3.00    4.63
  -4 -16   1    2.20    2.14
   4   0   2 1534.86   92.20
   4   0   2 1563.74   92.24
   4   0  -2 1595.85   92.17
  -4   0  -2 1645.03   92.24
  -4   0  -2 1585.57   92.21
  -4   0   2 1570.91   92.23
   4   1  -2  229.47   13.33
   4  -1   2  221.94   13.21
  -4   1   2  222.76   13.32
  -4  -1  -2  238.22   13.53
   4  -1   2  216.17   13.46
   4   1  -2  230.92   13.57
   4  -1   2  225.19   13.59
  -4   1   2  224.15   13.36
  -4  -1  -2  225.41   13.26
  -4  -1   2  221.53   13.32
  -4   1  -2  238.54   13.61
  -4  -1   2  223.72   13.62
   4  -1  -2  233.57   13.33
   4   1   2  208.20   13.24
   4  -1  -2  233.72   13.31
   4   1   2  216.96   13.46
  -4   1  -2  229.05   13.46
   4   1   2  235.57   13.41
  -4   1  -2  232.73   13.22
   4  -2   2  573.00   32.10
  -4   2   2  575.97   32.18
  -4  -2  -2  556.69   32.50
  -4  -2  -2  559.38   32.16
  -4   2   2  565.63   32.21
   4   2  -2  529.07   32.20
   4  -2   2  555.03   32.40
   4   2  -2  538.53   32.25
   4   2  -2  561.86   32.59
   4  -2   2  554.18   32.58
  -4  -2   2  587.14   32.70
   4  -2  -2  524.48   32.16
   4  -2  -2  522.74   32.20
  -4   2  -2  532.34   32.36
   4   2   2  552.24   32.40
  -4  -2   2  568.94   32.23
  -4   2  -2  540.46   32.09
  -4   2  -2  537.14   32.56
   4  -2  -2  549.93   32.55
   4  -3   2  524.47   31.49
  -4   3   2  516.58   31.09
  -4   3   2  534.94   30.99
   4   3  -2  529.98   31.02
  -4  -3  -2  503.49   31.04
   4   3  -2  539.32   31.12
   4   3  -2  553.93   31.60
  -4  -3  -2  503.72   31.41
   4  -3   2  527.53   30.92
  -4   3  -2  533.28   31.24
  -4   3  -2  545.16   31.50
   4   3   2  543.13   31.30
   4   3   2  541.61   30.94
  -4  -3   2  557.64   31.66
   4  -3  -2  521.04   31.03
   4  -3  -2  533.50   31.46
  -4  -3   2  524.96   31.04
  -4   4   2    6.14    0.72
   4   4  -2    9.51    0.92
  -4  -4  -2    9.40    1.35
   4   4  -2   10.37    1.47
   4  -4   2    6.30    1.14
   4  -4   2    5.74    0.55
   4   4   2    5.48    0.67
  -4   4  -2   10.26    1.13
  -4  -4   2    6.22    0.72
   4  -4  -2   13.52    1.48
   4   4   2    7.94    1.13
  -4   4  -2   10.70    1.41
  -4  -4   2    7.64    0.83
  -4  -5  -2   80.88    5.42
   4   5  -2   76.14    5.67
  -4  -5  -2   83.55    5.37
   4   5  -2   80.65    5.51
  -4  -5  -2   83.19    6.16
   4  -5   2  104.84    6.25
  -4   5   2  106.34    5.61
   4   5  -2   88.58    6.20
   4  -5  -2   81.34    5.99
   4   5   2  101.99    6.00
   4   5   2   97.77    5.56
   4  -5  -2   85.74    5.47
  -4  -5   2  104.86    5.53
  -4   5  -2   90.51    5.83
   4   6  -2  124.45    8.57
  -4   6   2  136.69    8.30
  -4  -6  -2  124.72    8.61
   4   6  -2  128.75    7.66
   4  -6   2  112.60    8.31
  -4  -6  -2  134.48    7.65
   4   6  -2  130.45    8.10
  -4  -6  -2  138.12    7.70
  -4  -6   2  119.08    7.69
   4  -6  -2  125.60    8.34
  -4   6  -2  136.28    8.50
   4   6   2  116.20    7.81
   4  -6  -2  140.07    7.74
  -4  -6   2  124.04    7.83
   4   6   2  117.28    8.17
  -4   7   2  181.82   10.92
   4  -7   2  159.90   10.97
  -4  -7  -2  177.20   10.24
  -4  -7  -2  171.19   10.22
   4   7  -2  171.42   11.24
   4   7  -2  173.79   10.75
  -4  -7  -2  176.72   11.44
   4   7   2  164.12   10.85
   4  -7  -2  172.81   10.27
  -4  -7   2  173.00   10.26
  -4  -7   2  164.71   10.40
   4   7   2  159.88   10.42
   4  -7  -2  167.14   10.96
  -4   7  -2  180.58   11.11
   4   8  -2    3.28    1.18
   4  -8   2    2.29    1.46
  -4  -8  -2    2.40    0.64
   4   8  -2    3.92    1.61
  -4   8   2    3.78    1.29
  -4  -8  -2    2.16    0.61
  -4   8  -2    2.51    1.54
   4  -8  -2    2.30    1.36
  -4  -8   2    2.84    0.82
   4   8   2    1.88    0.92
  -4  -8   2    4.70    0.77
   4   8   2    0.67    1.23
   4   9  -2   93.20    6.93
  -4  -9  -2   92.74    5.61
  -4   9   2   88.00    6.45
   4   9  -2   85.34    6.33
  -4  -9  -2   97.60    5.58
   4  -9   2   78.18    6.50
  -4   9   2   85.33    6.35
  -4   9  -2   80.28    6.56
   4   9   2   85.71    5.92
   4  -9  -2   89.46    6.48
   4   9   2   86.65    6.45
  -4  -9   2   87.66    5.56
  -4  -9   2   86.62    5.78
  -4 -10  -2    6.28    1.04
   4  10  -2    2.26    1.79
  -4  10   2    2.13    1.87
  -4  10   2    2.38    1.69
   4 -10   2    3.43    1.79
   4  10  -2    7.33    2.23
  -4 -10  -2    6.07    1.00
  -4 -10   2    4.85    0.95
   4  10   2    4.67    1.87
  -4 -10   2    4.84    1.22
   4 -10  -2    5.58    1.83
  -4  10  -2    7.71    2.22
  -4  11   2   34.32    3.88
   4 -11   2   29.40    2.14
   4 -11   2   29.59    3.69
  -4 -11  -2   28.98    2.41
  -4 -11  -2   28.40    2.29
   4  11  -2   17.76    3.50
   4  11  -2   28.67    3.53
  -4  11   2   31.73    3.63
   4 -11  -2   26.27    3.51
  -4 -11   2   30.14    2.37
  -4  11  -2   30.21    5.41
   4  11   2   29.45    3.07
   4  11   2   27.27    3.53
  -4 -11   2   27.61    2.67
   4 -12   2    9.60    2.74
  -4  12   2   12.80    3.57
   4  12  -2    9.99    3.14
  -4 -12  -2   13.56    1.57
  -4  12   2   14.75    3.25
   4 -12   2   16.81    1.47
   4  12  -2   15.20    3.23
  -4 -12  -2   14.21    1.75
  -4 -12   2   17.92    2.17
  -4 -12   2   15.37    1.72
   4  12   2   13.32    2.77
   4  12   2   14.58    2.50
   4 -12  -2   14.34    2.63
  -4 -13  -2    7.73    1.28
   4 -13   2    7.03    1.07
  -4  13   2    3.21    2.92
   4  13  -2    5.46    3.05
  -4 -13  -2    5.01    1.35
  -4  13  -2    4.86    3.53
   4 -13  -2    4.08    2.60
   4  13   2    6.36    2.61
  -4 -13   2    8.33    1.78
   4  13   2    5.43    2.46
  -4 -13   2    5.84    1.32
  -4 -14  -2    7.13    1.55
  -4  14   2    4.22    3.33
   4 -14   2    3.23    2.73
   4 -14   2    6.51    1.18
   4  14   2    8.99    3.20
   4  14   2    6.65    2.99
  -4 -14   2    5.11    1.78
  -4  14  -2    6.46    4.27
   4 -15   2    0.95    1.04
  -4 -15  -2   -1.54    1.54
  -4  15   2    1.40    3.77
  -4 -15   2   -1.14    1.78
   4 -15  -2    2.69    3.06
  -4  16   2    0.80    4.83
  -4   0   3  433.68   22.77
   4   0   3  405.40   22.70
  -4   0   3  397.00   22.54
  -4   0  -3  353.43   22.41
  -4   0  -3  370.36   22.67
   4   0   3  416.79   22.72
   4   0  -3  367.39   22.64
  -4   0  -3  356.91   22.67
   4   0  -3  368.17   22.52
  -4   1   3  236.21   13.67
  -4  -1  -3  232.85   13.80
   4  -1   3  234.11   13.88
   4   1  -3  229.23   13.61
   4  -1   3  230.59   13.79
  -4  -1  -3  221.63   13.51
  -4  -1  -3  241.33   13.66
   4   1  -3  236.53   13.90
  -4   1   3  230.75   13.61
   4   1   3  232.91   13.76
   4  -1  -3  229.96   13.61
   4  -1  -3  231.84   13.57
  -4   1  -3  229.28   13.46
  -4   1  -3  228.23   13.76
  -4  -1   3  226.01   13.61
  -4   1  -3  228.65   13.88
   4   1   3  230.52   13.66
  -4  -2  -3   26.23    1.65
   4   2  -3   26.82    2.18
  -4  -2  -3   26.48    2.00
   4   2  -3   24.92    1.79
   4   2  -3   26.87    1.74
   4  -2  -3   25.13    1.61
  -4   2  -3   28.91    2.18
  -4   2  -3   27.07    1.95
   4  -2  -3   25.98    1.74
  -4  -3  -3  143.93    9.78
   4  -3   3  181.33    9.37
  -4   3   3  168.63    9.48
   4   3  -3  151.70    9.58
   4   3  -3  147.12    9.45
  -4   3   3  176.83    9.35
   4   3  -3  150.12   10.00
  -4  -3  -3  154.68    9.48
   4  -3   3  164.19    9.95
  -4   3  -3  149.12    9.91
   4  -3  -3  149.56    9.47
  -4   3  -3  140.98    9.67
  -4  -3   3  172.59    9.50
   4   3   3  168.35    9.72
   4  -3  -3  158.57    9.87
  -4   4   3  169.92    9.78
  -4  -4  -3  147.07   10.31
   4   4  -3  160.87   10.54
   4  -4   3  174.85    9.72
   4   4  -3  155.88   10.04
   4  -4   3  169.93   10.44
   4   4  -3  160.04    9.83
  -4  -4  -3  157.14    9.81
  -4   4  -3  156.37   10.14
  -4  -4   3  179.98    9.89
   4  -4  -3  160.07   10.31
   4   4   3  172.73   10.17
  -4  -4   3  186.97   10.01
  -4   4  -3  154.91   10.38
   4  -4  -3  168.82    9.88
   4   5  -3  469.40   27.41
   4   5  -3  456.25   26.60
  -4   5   3  467.02   26.56
   4  -5   3  424.71   27.16
  -4  -5  -3  442.88   27.22
  -4  -5  -3  459.44   26.54
   4   5  -3  447.63   26.86
   4  -5  -3  446.56   27.10
  -4  -5   3  451.03   26.58
  -4   5  -3  469.07   27.27
  -4   5  -3  463.28   27.18
   4   5   3  453.83   26.93
  -4  -5   3  456.39   26.70
   4   5   3  435.58   26.49
  -4  -6  -3   79.96    6.10
   4  -6   3   82.51    5.96
  -4  -6  -3   87.39    5.10
   4   6  -3   81.68    6.16
  -4  -6  -3   88.72    5.23
   4   6  -3   84.90    5.67
   4   6  -3   84.08    5.19
   4  -6  -3   85.27    5.87
  -4  -6   3   88.68    5.26
  -4  -6   3   86.24    5.42
   4   6   3   85.05    5.26
  -4   6  -3   82.74    5.69
   4   6   3   85.04    5.71
   4  -6  -3   82.09    5.26
  -4   6  -3   82.59    6.04
   4   7  -3  283.49   17.19
   4  -7   3  266.79   17.41
  -4  -7  -3  289.83   16.65
  -4  -7  -3  279.49   17.69
  -4  -7  -3  292.20   16.56
  -4   7   3  302.45   17.30
  -4   7   3  272.52   17.04
   4   7  -3  288.27   17.76
  -4  -7   3  279.97   16.86
  -4  -7   3  270.08   16.66
   4   7   3  261.53   16.71
   4   7   3  280.99   17.19
   4  -7  -3  289.33   16.70
  -4   7  -3  303.65   17.62
   4  -7  -3  260.86   17.30
   4   8  -3    5.48    1.43
   4   8  -3    4.35    1.86
  -4  -8  -3    4.84    2.04
  -4   8   3    3.14    1.21
  -4   8   3    5.99    1.42
  -4  -8  -3    3.16    0.69
  -4  -8  -3    5.30    0.76
   4  -8   3    3.25    1.47
   4   8   3    4.32    0.93
   4  -8  -3    4.13    0.77
  -4   8  -3    3.70    1.56
   4   8   3    3.89    1.30
   4  -8  -3    2.76    1.30
  -4  -8   3    2.68    0.85
  -4  -8   3    3.99    0.78
  -4   9   3   90.23    6.83
  -4   9   3  115.87    7.12
   4   9  -3  103.18    7.07
  -4  -9  -3  102.53    6.18
   4  -9   3   94.30    7.18
   4  -9   3  100.65    6.01
  -4  -9  -3   97.65    6.15
   4   9  -3   89.83    7.45
   4   9   3   95.94    6.90
   4  -9  -3   97.75    6.23
  -4  -9   3  104.99    6.23
  -4  -9   3   98.50    6.44
  -4   9  -3   97.15    7.25
   4  -9  -3   89.60    6.95
   4   9   3   98.85    6.43
   4 -10   3   -0.48    1.44
   4  10  -3    2.46    1.92
   4 -10   3    1.99    0.57
  -4 -10  -3    3.94    0.87
  -4 -10  -3    3.09    0.73
  -4  10   3    3.47    1.67
  -4  10   3    1.72    1.63
   4  10  -3    3.01    2.18
   4  10   3    1.04    1.47
  -4  10  -3    5.36    2.10
  -4 -10   3    1.20    0.78
   4  10   3    3.34    1.29
   4 -10  -3    2.63    0.84
  -4 -11  -3   49.53    3.37
   4  11  -3   42.04    5.20
   4  11  -3   47.80    4.98
   4 -11   3   35.32    4.36
  -4  11   3   48.22    4.45
   4 -11   3   50.16    3.16
  -4 -11  -3   47.62    3.39
  -4  11   3   45.62    4.56
  -4 -11   3   49.89    3.40
   4  11   3   41.77    4.38
  -4 -11   3   47.68    3.73
   4 -11  -3   48.57    4.66
   4  12  -3   10.65    3.16
  -4  12   3   10.34    2.57
  -4 -12  -3   10.13    1.46
   4 -12   3   10.24    2.55
  -4  12   3   10.58    2.91
   4 -12   3   10.89    1.21
   4  12  -3    8.87    3.06
  -4 -12  -3    9.21    1.55
  -4 -12   3    9.20    1.46
  -4 -12   3   14.07    1.87
   4  12   3    8.30    2.35
   4 -12  -3   11.52    2.54
   4  12   3    9.66    2.12
   4 -13   3   16.47    1.59
   4  13  -3    9.02    3.78
  -4  13   3   11.07    3.03
  -4 -13  -3   16.68    1.83
  -4 -13  -3   10.27    1.65
   4 -13   3    9.14    2.96
  -4 -13   3   14.42    1.74
   4  13   3   16.77    3.11
   4 -13  -3   13.15    3.01
  -4 -13   3    9.83    2.04
   4  13   3   12.24    2.50
  -4 -14  -3   -0.48    1.20
   4 -14   3    1.29    0.89
  -4  14   3    1.16    3.03
  -4 -14   3    2.73    1.96
   4  14   3    2.47    2.91
   4  14   3   -0.20    2.61
  -4  14  -3    7.01    4.43
   4 -14  -3   -3.80    2.72
  -4  15   3    0.36    3.60
   4 -15   3    1.16    1.08
  -4 -15   3    0.15    1.91
   4 -15  -3    0.62    3.28
   4   0   4  425.28   24.78
  -4   0  -4  419.90   24.78
  -4   0  -4  410.95   24.80
   4   0   4  434.09   24.82
   4   0  -4  412.84   24.62
  -4   0   4  440.95   24.63
  -4   0  -4  395.06   24.47
   4   0  -4  426.09   24.80
   4  -1   4  134.60    8.59
  -4  -1  -4  136.07    8.27
   4   1  -4  136.90    8.39
   4   1  -4  147.19    8.76
   4  -1   4  134.37    8.64
  -4   1   4  139.63    8.40
  -4  -1  -4  147.73    8.47
  -4  -1  -4  140.01    8.59
   4  -1  -4  147.96    8.38
  -4  -1   4  142.94    8.40
   4   1   4  132.23    8.42
  -4   1  -4  144.28    8.73
   4   1   4  136.61    8.55
  -4   1  -4  152.76    8.61
   4  -1  -4  142.32    8.41
  -4   2   4  420.02   25.24
   4  -2   4  402.84   25.48
  -4  -2  -4  443.41   25.50
   4   2  -4  437.96   25.25
   4   2  -4  460.27   25.36
   4  -2   4  408.66   25.80
   4   2  -4  460.06   25.78
  -4  -2   4  432.49   25.25
  -4   2  -4  415.62   25.64
  -4   2  -4  443.55   25.48
   4  -2  -4  436.50   25.26
   4   2   4  425.73   25.41
   4   2   4  415.14   25.13
   4   3  -4  159.81    9.36
   4   3  -4  151.96    8.81
   4  -3   4  132.06    9.04
  -4   3   4  140.54    8.63
  -4  -3  -4  151.31    9.01
   4   3  -4  147.72    8.63
   4  -3  -4  150.10    8.66
  -4   3  -4  147.54    8.93
   4   3   4  127.92    8.79
  -4  -3   4  136.58    8.63
  -4   3  -4  151.03    9.20
   4   4  -4  326.84   20.15
   4   4  -4  337.37   20.41
   4   4  -4  354.78   20.99
   4  -4   4  360.37   19.98
  -4  -4  -4  328.28   20.62
   4  -4   4  348.28   20.75
   4   4   4  339.54   20.42
  -4  -4   4  389.50   20.36
  -4  -4   4  358.15   20.20
   4  -4  -4  340.64   20.64
   4  -4  -4  332.62   20.32
  -4   4  -4  311.29   20.76
  -4   4  -4  325.74   20.51
  -4   5   4  147.12    8.39
  -4   5   4  152.42    8.29
   4  -5   4  148.06    8.21
   4  -5   4  146.82    9.09
   4   5  -4  126.61    9.21
   4   5  -4  131.22    8.35
  -4  -5  -4  129.82    9.27
   4   5  -4  131.06    8.70
   4  -5  -4  131.55    8.42
  -4   5  -4  134.32    8.80
  -4  -5   4  148.89    8.43
  -4   5  -4  125.18    9.01
  -4  -5   4  149.20    8.59
   4  -5  -4  126.66    8.87
   4   5   4  148.79    8.74
   4  -6   4   57.61    3.55
   4   6  -4   62.40    4.92
  -4  -6  -4   60.64    4.73
   4   6  -4   62.73    4.27
   4  -6   4   52.25    4.35
   4   6  -4   64.42    3.71
  -4   6   4   53.70    3.86
  -4  -6   4   56.45    3.76
  -4  -6   4   58.38    3.95
  -4   6  -4   61.08    4.66
   4  -6  -4   61.02    4.42
  -4   6  -4   62.32    4.32
   4   6   4   50.55    4.07
   4  -6  -4   63.59    3.82
  -4  -7  -4    7.97    0.75
  -4  -7  -4    8.92    2.20
   4   7  -4    8.74    2.09
   4   7  -4    5.74    1.43
   4   7  -4    9.30    0.98
   4  -7   4   10.85    0.80
  -4   7   4   11.67    1.41
   4  -7   4    8.25    1.80
   4  -7  -4    7.58    1.52
  -4  -7   4   10.01    1.27
  -4  -7   4   10.85    1.12
  -4   7  -4   11.69    2.00
   4   7   4    9.75    0.98
   4  -7  -4    8.20    1.03
   4   7   4    9.48    1.50
  -4  -8  -4   17.64    1.31
  -4  -8  -4   15.61    2.87
   4   8  -4   12.24    3.34
   4  -8   4   16.99    1.26
   4   8  -4   18.38    2.33
   4  -8  -4   18.30    1.55
  -4  -8   4   17.80    1.54
  -4  -8   4   17.44    1.77
   4   8   4   17.30    2.14
   4   8   4   15.27    1.52
  -4   8  -4   18.23    2.71
   4  -8  -4   16.50    2.39
   4  -9   4   68.05    5.32
  -4  -9  -4   64.10    4.06
  -4   9   4   61.16    4.65
   4   9  -4   63.20    5.18
  -4  -9  -4   69.69    4.21
   4  -9   4   64.54    3.99
   4   9  -4   52.69    5.59
  -4  -9   4   66.55    4.23
   4   9   4   67.19    4.91
  -4  -9   4   62.95    4.50
   4  -9  -4   66.65    4.95
  -4   9  -4   63.16    5.36
   4  -9  -4   55.02    5.02
   4   9   4   62.39    4.28
  -4 -10  -4    0.87    0.65
   4 -10   4    3.02    0.60
  -4 -10  -4    1.20    0.62
   4  10  -4    0.66    1.95
  -4  10   4    2.62    1.48
   4 -10   4    2.32    1.83
   4  10   4    2.38    1.58
  -4 -10   4    1.42    1.08
   4 -10  -4    0.31    1.63
   4 -10  -4    2.03    0.83
  -4 -10   4    0.15    0.75
  -4  10  -4    2.18    2.16
   4  10   4    1.13    1.07
  -4 -11  -4   37.20    2.76
   4 -11   4   36.27    4.16
   4  11  -4   38.35    4.33
   4  11  -4   32.19    4.51
  -4  11   4   38.42    3.82
  -4 -11  -4   40.41    2.85
   4 -11   4   41.91    2.62
   4  11   4   33.31    3.22
  -4 -11   4   37.49    3.35
  -4 -11   4   38.68    2.95
   4 -11  -4   30.39    3.82
   4  11   4   33.29    3.83
   4 -12   4    6.58    1.02
  -4 -12  -4    7.05    1.19
   4 -12   4    7.64    2.27
  -4 -12  -4    7.90    1.26
  -4  12   4    6.95    2.26
   4 -12  -4    3.11    2.13
   4  12   4   10.44    2.50
  -4 -12   4    8.82    1.36
  -4 -12   4    8.08    1.74
   4 -13   4    1.72    0.79
   4  13  -4    1.35    3.33
  -4 -13  -4    0.70    0.91
  -4 -13  -4   -0.34    0.98
   4 -13   4    0.59    2.39
   4  13   4    0.08    2.29
  -4 -13   4   -0.18    0.99
  -4 -13   4    1.35    1.48
   4  13   4   -1.23    1.97
   4 -13  -4   -1.64    2.28
  -4  14   4    4.32    3.03
  -4 -14  -4    5.62    1.39
   4 -14   4    6.82    1.19
   4  14   4    3.57    2.67
   4 -14  -4    5.47    2.99
  -4 -14   4    3.44    1.82
  -4  15   4   -1.70    3.48
   4 -15   4   -0.08    1.04
   4 -15  -4    2.29    3.45
   4   0   5  136.95    9.63
  -4   0  -5  170.37    9.76
   4   0   5  148.30    9.74
  -4   0   5  150.21    9.54
   4   0  -5  170.72    9.57
   4   0  -5  177.62    9.83
  -4   0  -5  172.08    9.81
   4   1  -5   14.24    1.21
  -4   1   5   18.01    1.24
   4   1  -5   15.96    1.29
   4  -1   5   17.93    1.53
   4   1  -5   19.19    1.93
  -4  -1  -5   16.80    1.44
  -4  -1  -5   15.66    1.35
   4  -1   5   18.54    1.55
   4   1   5   15.78    1.23
  -4   1  -5   14.57    1.54
  -4  -1   5   16.95    1.23
   4   1   5   19.28    1.47
   4  -1  -5   15.41    1.22
   4  -1  -5   15.58    1.28
  -4   1  -5   16.36    1.45
  -4  -2  -5   37.49    2.38
   4   2  -5   38.17    2.57
   4   2  -5   36.21    2.43
   4   2  -5   40.48    3.34
  -4  -2  -5   36.95    2.69
  -4   2  -5   38.84    2.69
  -4   2  -5   35.05    2.87
   4  -2  -5   37.15    2.45
   4  -3   5   34.44    2.33
  -4  -3  -5   24.98    2.03
   4   3  -5   19.87    1.61
   4   3  -5   22.35    1.96
   4   3  -5   26.63    2.80
  -4   3  -5   19.92    2.20
   4   4  -5   89.25    5.94
   4  -4   5   67.70    5.38
   4   4  -5   85.43    5.29
  -4  -4  -5   86.34    5.48
  -4  -4   5   75.68    4.95
   4  -4  -5   83.29    5.00
   4  -4  -5   92.82    5.52
   4   4   5   68.37    5.11
  -4   4  -5   86.51    5.39
  -4  -4   5   76.59    5.08
  -4   4  -5   82.96    5.65
   4   5  -5  262.68   15.50
   4  -5   5  236.14   14.20
   4  -5   5  239.92   15.05
   4   5  -5  245.22   14.38
  -4  -5  -5  232.09   15.31
   4   5  -5  258.94   14.85
   4   5   5  237.13   14.66
  -4  -5   5  247.12   14.60
  -4   5  -5  232.77   15.14
  -4  -5   5  238.83   14.42
  -4   5  -5  255.86   14.91
   4  -5  -5  232.03   14.91
   4  -5  -5  244.54   14.46
  -4   6   5   12.19    1.03
   4   6  -5   12.54    1.81
   4  -6   5   13.30    0.90
   4   6  -5   11.27    1.07
   4   6  -5    8.38    2.00
  -4  -6  -5   13.21    2.12
   4  -6   5   11.16    1.89
  -4   6   5   12.65    1.02
   4   6   5   15.14    1.65
  -4   6  -5    8.69    1.54
  -4  -6   5   13.60    1.34
   4  -6  -5   11.69    1.21
   4  -6  -5    9.79    1.64
  -4  -6   5   15.12    1.23
  -4   6  -5   10.19    1.86
   4   7  -5  173.32   11.15
  -4  -7  -5  181.58   11.55
   4  -7   5  169.19   11.27
   4  -7   5  171.75   10.35
  -4   7   5  172.61   10.49
   4   7  -5  175.03   11.75
   4   7  -5  179.85   10.44
  -4  -7   5  169.58   10.73
   4  -7  -5  164.88   11.12
  -4   7  -5  170.21   11.44
   4  -7  -5  181.01   10.58
  -4   7  -5  194.29   11.23
   4   7   5  169.46   10.86
  -4  -7   5  172.61   10.51
   4   8  -5    8.59    1.78
  -4  -8  -5    9.65    0.79
   4  -8   5    9.52    0.86
  -4  -8  -5    8.32    2.52
  -4   8   5   10.86    1.31
   4   8  -5    9.61    2.40
   4  -8   5    6.66    1.66
   4  -8  -5    8.24    1.14
   4   8   5    8.36    1.57
  -4   8  -5   11.68    2.34
  -4  -8   5   11.37    1.47
  -4  -8   5   13.02    1.28
   4  -8  -5    8.18    1.77
   4   9  -5   90.13    6.96
  -4  -9  -5   88.24    5.63
   4  -9   5   96.99    5.68
   4  -9   5   94.86    6.93
   4   9  -5   96.78    7.61
  -4   9   5  101.28    6.20
  -4  -9  -5   79.90    7.46
   4  -9  -5   89.24    5.93
  -4  -9   5   97.33    6.26
   4  -9  -5   80.48    6.67
  -4   9  -5  101.03    7.22
   4   9   5   91.29    6.42
  -4  -9   5  100.67    5.95
   4  10  -5    4.21    2.11
   4 -10   5    4.78    0.73
   4 -10   5    4.06    1.95
  -4 -10  -5    4.94    0.93
   4  10  -5    6.33    2.65
  -4 -10  -5    3.64    0.72
  -4  10   5    5.67    1.43
  -4 -10   5    3.27    1.11
  -4 -10   5    5.15    1.03
   4  10   5    5.02    1.57
   4 -10  -5    2.49    2.31
   4 -11   5   89.35    5.46
  -4  11   5   89.91    6.19
  -4 -11  -5   92.31    5.70
   4 -11   5   85.46    6.93
   4  11  -5   82.08    7.87
   4 -11  -5   78.80    6.60
  -4 -11   5   86.53    6.10
   4  11   5   74.48    6.31
  -4 -11   5   94.58    5.75
   4 -12   5    3.37    0.85
  -4 -12  -5    5.09    1.01
   4  12  -5    8.93    3.21
  -4 -12  -5    4.61    0.93
   4 -12   5    3.45    2.18
  -4  12   5    3.32    1.85
  -4 -12   5    2.44    1.10
   4 -12  -5    6.60    2.33
   4  12   5    0.37    1.78
  -4 -12   5    3.14    1.43
   4 -13   5   16.29    1.68
  -4 -13  -5   17.21    1.62
   4 -13   5   19.59    3.53
  -4  13   5   11.21    2.60
  -4 -13   5   15.42    1.93
  -4 -13   5   12.76    2.62
   4 -13  -5   15.26    3.13
   4  13   5    9.52    2.74
  -4  14   5    8.16    2.76
   4 -14   5    9.65    1.33
   4 -14  -5    5.42    2.84
   4  14   5    5.49    2.70
  -4 -14   5    6.98    2.09
   4 -15   5    2.12    1.56
   4 -15  -5    3.91    3.41
  -4   0  -6  212.80   11.62
  -4   0  -6  209.91   12.09
   4   0  -6  207.76   12.11
  -4   0  -6  203.28   11.99
   4   0  -6  198.22   11.79
   4   0   6  155.66   11.93
  -4  -1  -6   25.19    1.91
  -4   1   6   22.59    1.61
   4  -1   6   21.47    1.85
   4  -1   6   24.51    1.96
   4   1  -6   23.17    1.74
  -4  -1  -6   23.38    1.78
   4   1  -6   24.85    1.65
  -4  -1   6   20.81    1.59
   4  -1  -6   25.01    1.79
   4  -1  -6   20.79    1.60
   4   1   6   21.70    1.58
  -4   1  -6   21.65    2.03
  -4   1  -6   22.42    1.85
   4   1   6   22.00    1.85
  -4   1  -6   22.78    1.39
  -4  -2  -6  277.79   17.11
   4   2  -6  283.89   17.28
  -4   2   6  295.19   17.13
   4  -2   6  303.54   17.49
  -4  -2  -6  285.67   17.36
   4   2  -6  280.72   17.11
  -4   2  -6  288.94   17.62
  -4   2  -6  277.86   17.41
   4   2   6  306.17   16.97
  -4  -2   6  297.14   17.13
   4   2   6  306.62   17.35
   4  -2  -6  278.15   17.14
  -4   3   6  118.05    7.80
  -4  -3  -6  131.22    8.15
   4  -3   6  127.10    8.25
   4   3  -6  139.51    8.09
  -4  -3   6  126.80    7.81
   4  -3  -6  127.24    7.84
   4   3   6  131.48    8.02
  -4   3  -6  140.55    8.20
   4   4  -6  254.45   15.62
   4  -4   6  263.15   15.85
   4   4  -6  254.71   15.27
  -4  -4  -6  264.09   16.28
   4   4   6  253.92   15.50
  -4  -4   6  263.36   15.48
  -4   4  -6  242.81   15.95
  -4   4  -6  247.99   15.69
  -4  -4   6  269.49   15.31
   4  -4  -6  265.49   15.36
   4  -5   6  118.52    8.38
   4  -5   6  122.58    7.55
   4   5  -6  133.02    8.27
  -4  -5  -6  134.03    8.45
   4   5  -6  132.30    7.77
   4   5  -6  127.75    8.90
   4  -5  -6  131.79    8.36
  -4   5  -6  130.06    8.66
  -4  -5   6  128.29    7.82
   4  -5  -6  131.79    7.88
  -4   5  -6  132.63    8.33
  -4  -5   6  126.43    7.99
   4   5   6  127.64    8.04
   4  -6   6   31.16    2.82
   4   6  -6   22.44    2.44
   4   6  -6   23.99    1.89
  -4  -6  -6   24.07    2.93
   4  -6   6   26.52    1.70
   4   6  -6   22.43    3.28
   4  -6  -6   22.99    2.65
  -4  -6   6   30.15    2.03
  -4   6  -6   26.57    2.83
  -4   6  -6   24.99    2.95
   4   6   6   27.23    2.28
   4  -6  -6   27.50    2.05
  -4  -6   6   35.06    2.35
   4   7  -6   15.31    2.28
   4  -7   6   18.61    1.23
   4   7  -6   16.20    1.37
  -4  -7  -6   17.86    2.79
   4   7  -6   13.46    2.82
  -4  -7   6   20.84    1.80
  -4   7  -6   14.89    2.51
   4   7   6   21.53    2.03
   4  -7  -6   14.67    2.12
  -4   7  -6   14.25    2.21
   4  -7  -6   15.00    1.53
  -4  -7   6   19.01    1.57
   4  -8   6   12.44    2.23
   4  -8   6   12.87    1.01
   4   8  -6    8.24    2.01
  -4   8   6   11.92    1.22
   4   8  -6   10.78    2.51
   4   8  -6   10.54    1.11
  -4  -8  -6   10.36    2.64
   4  -8  -6    9.46    1.94
   4   8   6   10.93    1.68
  -4  -8   6   12.82    1.33
  -4  -8   6   15.28    1.69
  -4   8  -6    8.38    2.21
   4  -8  -6   10.43    1.31
   4   9  -6   70.08    5.58
  -4   9   6   63.53    4.32
   4  -9   6   66.07    4.11
   4   9  -6   72.15    6.39
  -4  -9  -6   70.95    6.36
   4  -9   6   54.86    5.11
  -4  -9   6   73.55    4.41
  -4   9  -6   76.97    6.12
  -4   9  -6   67.62    5.40
   4  -9  -6   67.18    4.44
   4  -9  -6   62.99    5.14
   4   9   6   59.12    4.82
  -4  -9   6   62.79    4.67
   4 -10   6    1.28    1.72
   4  10  -6    1.00    2.38
   4  10  -6    0.96    2.33
  -4  10   6    1.16    1.03
  -4 -10  -6    0.09    0.37
   4 -10   6    0.19    0.52
  -4 -10   6   -0.03    0.98
   4  10   6    0.78    1.34
  -4 -10   6    1.24    0.80
   4  11  -6   14.01    3.76
   4 -11   6   10.21    1.13
  -4 -11  -6   10.36    1.02
   4 -11   6    7.25    2.13
  -4 -11  -6   10.92    1.40
  -4  11   6    8.51    1.59
   4 -11  -6   10.16    2.29
  -4 -11   6   10.49    1.45
   4  11   6   10.02    2.01
  -4 -11   6    9.04    1.75
   4 -12   6    8.67    2.69
  -4  12   6    8.72    1.79
  -4 -12  -6    9.98    1.39
   4  12  -6    5.99    3.52
  -4 -12  -6    7.08    0.91
  -4 -12   6    9.61    1.91
   4  12   6    4.85    1.98
   4 -12  -6    5.93    2.46
  -4 -12   6    7.71    1.35
   4 -13   6    3.37    0.95
  -4  13   6    0.76    1.80
  -4 -13   6    3.80    1.74
  -4 -13   6    2.33    1.16
   4  13   6    1.73    2.21
   4 -13  -6    0.80    2.53
  -4  14   6    1.65    2.39
   4 -14   6    2.04    1.03
   4 -14  -6    3.88    2.98
   4  14   6    5.71    2.61
   4 -15   6    1.42    1.23
   4 -15  -6    0.49    3.55
  -4   0  -7   13.36    0.98
   4   0  -7   14.84    1.31
  -4   0  -7   15.25    1.46
  -4   0  -7   17.47    1.76
   4   0  -7   14.18    1.19
   4   1  -7    0.65    0.53
   4  -1   7    1.00    0.69
  -4   1   7    1.53    0.41
   4  -1   7    0.60    0.58
   4   1  -7    0.15    0.40
  -4  -1  -7    0.90    0.61
  -4   1  -7    0.63    0.20
  -4  -1   7    1.00    0.42
   4   1   7    0.80    0.37
  -4   1  -7    0.36    0.74
   4  -1  -7    0.37    0.42
   4   1   7    0.60    0.61
  -4   1  -7    1.51    0.66
   4  -1  -7    1.05    0.72
   4  -2   7  257.97   16.06
   4   2  -7  271.57   15.97
   4   2  -7  282.11   15.77
  -4  -2  -7  263.30   15.81
  -4   2   7  254.42   15.75
   4   2   7  256.31   15.96
  -4   2  -7  276.85   16.34
  -4  -2   7  258.86   15.74
   4   2   7  264.67   15.59
  -4   2  -7  271.65   16.08
   4  -2  -7  271.11   15.79
  -4  -3  -7  161.90   11.37
   4   3  -7  184.53   11.32
  -4   3   7  200.57   11.37
   4   3  -7  187.59   11.64
   4  -3   7  195.42   11.78
  -4  -3  -7  196.77   11.96
   4   3   7  203.09   11.60
   4  -3  -7  184.19   11.38
  -4   3  -7  177.37   11.95
  -4  -3   7  201.84   11.36
  -4   3  -7  198.44   11.74
  -4  -4  -7   37.12    3.03
   4  -4   7   31.44    2.97
   4   4  -7   40.65    2.98
   4   4  -7   39.63    2.52
   4  -4  -7   39.86    2.61
  -4   4  -7   37.74    3.05
  -4   4  -7   43.89    3.46
   4   4   7   30.17    2.68
  -4  -4   7   36.33    2.53
  -4  -5  -7  199.17   12.00
   4  -5   7  177.80   11.92
   4   5  -7  191.88   11.33
   4   5  -7  193.09   11.90
   4  -5  -7  194.69   11.97
  -4  -5   7  174.81   11.34
   4  -5  -7  194.49   11.46
  -4  -5   7  185.18   11.58
  -4   5  -7  199.96   12.35
  -4   5  -7  210.83   12.01
   4   5   7  176.63   11.57
   4  -6   7    4.64    1.21
   4   6  -7    2.98    1.06
  -4  -6  -7    3.51    1.44
   4   6  -7    4.03    0.71
   4  -6   7    4.85    0.49
   4   6  -7    0.13    1.55
   4  -6  -7    3.34    0.74
   4   6   7    6.53    1.14
  -4  -6   7    6.14    1.08
  -4  -6   7    5.49    0.83
  -4   6  -7    3.97    1.33
  -4   6  -7    2.11    1.57
   4  -6  -7    3.40    1.24
   4   7  -7  111.63    7.69
   4   7  -7  108.77    8.40
   4   7  -7  117.33    6.82
   4  -7   7  107.88    6.63
   4  -7   7  101.03    7.56
  -4  -7  -7  117.13    8.04
   4   7   7  111.79    7.21
   4  -7  -7  117.19    7.17
  -4   7  -7  110.43    8.14
  -4  -7   7  112.23    6.90
  -4  -7   7  105.89    7.14
   4  -7  -7  111.60    7.58
  -4   7  -7  115.71    7.71
   4   8  -7    0.24    0.51
  -4  -8  -7    0.38    2.07
   4   8  -7    1.41    1.97
   4   8  -7    0.47    1.50
   4  -8   7    0.29    0.41
   4  -8   7    1.63    1.43
   4   8   7    0.53    1.01
   4  -8  -7   -0.40    1.24
  -4   8  -7   -0.05    1.42
  -4   8  -7   -1.25    1.54
  -4  -8   7    0.35    0.88
   4  -8  -7   -0.37    0.70
   4  -9   7   73.70    5.66
   4   9  -7   61.27    6.44
  -4  -9  -7   65.72    6.54
   4  -9   7   77.45    4.37
   4   9  -7   61.38    5.81
  -4   9   7   70.44    4.36
   4   9   7   70.61    5.03
   4  -9  -7   54.10    5.26
  -4  -9   7   78.04    5.09
  -4  10   7    2.49    0.86
   4  10  -7    4.70    2.71
   4 -10   7    3.32    0.68
   4 -10   7    4.60    1.78
   4  10   7    3.59    1.42
  -4 -10   7    3.95    1.32
  -4 -10   7    3.88    1.02
   4 -11   7   23.68    3.92
  -4  11   7   21.36    2.32
   4 -11   7   29.63    2.07
   4  11  -7   28.16    4.93
   4 -11  -7   30.46    3.51
  -4 -11   7   31.89    2.43
   4  11   7   19.98    2.78
  -4 -11   7   29.61    2.94
  -4  12   7    2.06    1.27
   4 -12   7    0.72    2.17
   4 -12   7    2.22    0.82
   4  12  -7    0.57    3.75
  -4 -12  -7    0.26    0.87
  -4 -12   7    2.92    1.10
   4  12   7    0.70    1.79
   4 -12  -7    2.08    2.31
  -4 -12   7    2.17    1.50
   4 -13   7    5.05    1.04
  -4  13   7    0.11    1.44
   4  13   7    2.65    2.23
   4 -13  -7    3.83    2.64
  -4 -13   7    2.44    1.20
   4 -14   7    1.89    1.07
   4 -14  -7    1.23    3.08
   4  14   7   -0.37    2.47
   4 -15  -7   -1.83    3.93
   4   0   8  246.88   14.22
  -4   0  -8  220.24   14.18
   4   0  -8  226.24   13.84
  -4   0  -8  226.58   13.65
  -4   0  -8  215.28   14.05
  -4   0   8  245.28   13.84
   4   0  -8  228.12   13.96
   4   0   8  251.65   13.92
  -4  -1  -8   45.13    2.89
  -4  -1  -8   43.30    3.30
   4   1  -8   45.85    3.05
  -4   1   8   48.81    3.05
   4  -1   8   47.70    3.24
   4   1  -8   44.92    3.24
  -4  -1  -8   46.04    3.33
   4  -1   8   51.89    3.55
   4   1   8   42.51    3.34
   4  -1  -8   46.02    3.16
   4  -1  -8   47.55    3.01
  -4   1  -8   43.62    3.32
  -4  -1   8   49.67    3.05
  -4   1  -8   43.64    2.80
   4   1   8   49.68    3.00
  -4   1  -8   45.15    3.56
   4  -1  -8   46.06    3.07
   4   2  -8  239.11   14.43
  -4  -2  -8  235.76   14.27
   4  -2   8  241.80   14.45
  -4  -2  -8  247.39   14.46
   4   2  -8  241.18   14.16
  -4   2   8  233.25   14.16
  -4   2  -8  237.98   14.76
   4   2   8  231.67   14.42
  -4   2  -8  246.08   14.53
  -4   2  -8  231.00   13.88
   4  -2  -8  239.97   13.97
   4  -2  -8  230.28   14.16
   4  -2  -8  246.52   14.20
  -4  -2   8  233.75   14.14
   4   3  -8   18.59    1.54
  -4  -3  -8   20.05    2.05
  -4   3   8   22.52    1.59
   4  -3   8   21.73    2.04
  -4  -3  -8   17.58    1.51
   4   3  -8   20.28    2.00
  -4  -3   8   18.56    1.53
   4  -3  -8   20.44    1.64
   4   3   8   21.34    1.86
  -4   3  -8   21.24    2.10
  -4   3  -8   15.49    2.26
   4  -4   8  117.62    7.40
   4   4  -8  107.42    7.29
  -4  -4  -8  114.73    7.36
   4   4  -8  110.42    6.85
  -4  -4   8  120.16    6.88
   4   4   8  119.06    7.15
  -4   4  -8  101.27    7.30
  -4   4  -8  104.57    7.69
   4  -4  -8  108.62    6.91
  -4  -5  -8   71.08    5.30
   4  -5   8   67.68    5.16
   4   5  -8   66.83    5.17
   4   5  -8   78.02    4.64
  -4   5  -8   66.11    5.53
  -4   5  -8   78.18    5.33
   4  -5  -8   73.51    5.25
  -4  -5   8   73.98    4.90
   4  -5  -8   74.82    4.75
  -4  -5   8   75.79    4.66
   4   5   8   73.50    4.91
   4  -6   8   21.15    2.53
  -4  -6  -8   22.03    2.73
   4   6  -8   19.62    1.55
   4  -6   8   18.04    1.24
   4   6  -8   24.74    2.73
  -4   6  -8   20.68    2.55
  -4  -6   8   18.53    1.89
   4  -6  -8   24.44    2.42
   4   6   8   15.29    1.90
  -4  -6   8   18.61    1.61
   4  -6  -8   20.01    1.72
  -4   6  -8   25.81    3.23
   4   7  -8   74.36    6.14
   4   7  -8   82.90    5.17
   4   7  -8   81.03    6.90
   4  -7   8   87.82    4.96
  -4  -7  -8   78.47    6.31
   4  -7   8   83.59    6.07
  -4  -7   8   85.86    5.61
  -4  -7   8   86.18    5.29
   4  -7  -8   78.14    5.97
   4   7   8   81.39    5.55
   4  -7  -8   80.66    5.34
  -4   7  -8   82.49    6.13
  -4   7  -8   80.00    6.57
   4   8  -8   11.57    2.54
  -4  -8  -8    5.78    2.46
   4  -8   8    6.29    1.80
   4  -8   8    7.79    0.76
   4   8  -8    7.77    2.76
   4   8  -8    6.55    0.93
   4   8   8    5.53    1.31
  -4   8  -8    8.36    2.36
   4  -8  -8    6.76    1.79
   4  -8  -8    7.29    1.29
  -4  -8   8    7.85    1.11
  -4   8  -8    7.42    2.13
  -4  -8   8    5.58    1.35
  -4  -9  -8   23.37    3.99
   4  -9   8   12.16    2.22
   4   9  -8   18.97    3.88
   4  -9   8   17.79    1.33
  -4  -9   8   13.88    1.93
   4  -9  -8   14.67    2.53
   4   9   8   14.92    2.22
   4 -10   8    5.92    0.83
   4  10  -8    4.74    3.02
   4 -10   8    6.85    1.96
   4 -10  -8    9.21    2.18
  -4 -10   8    8.04    1.23
   4  10   8    4.48    1.53
  -4 -10   8    5.20    1.37
   4  11  -8   16.84    4.38
   4 -11   8   21.04    1.68
   4 -11   8   13.74    2.78
  -4 -11   8   16.18    2.39
   4  11   8   18.85    2.46
   4 -11  -8   21.33    3.16
  -4 -11   8   22.07    2.13
   4 -12   8    3.22    0.86
  -4  12   8    1.71    1.26
   4 -12  -8    2.53    2.44
  -4 -12   8    3.35    1.66
   4  12   8    0.82    1.73
  -4 -12   8    4.40    1.21
   4 -13   8    4.83    1.09
  -4 -13   8    6.33    1.42
   4  13   8    2.83    2.11
   4 -13  -8    2.75    2.87
   4 -14   8    1.61    1.67
   4 -14  -8    1.09    3.34
   4  14   8    0.04    2.51
   4   0  -9   12.30    1.37
   4   0   9   22.97    1.98
  -4   0  -9   11.92    0.98
   4   0  -9   15.09    1.53
  -4   0  -9   13.48    1.81
  -4   0  -9   13.07    1.60
   4   0  -9   11.75    1.21
   4  -1   9   23.12    1.86
   4   1  -9   19.98    1.64
  -4   1   9   25.16    1.68
  -4  -1  -9   18.88    1.47
  -4  -1  -9   18.00    2.05
   4   1  -9   20.16    1.86
  -4  -1  -9   18.54    1.94
  -4   1  -9   20.40    2.03
   4  -1  -9   20.07    1.66
   4   1   9   22.98    2.06
   4   1   9   23.29    1.59
  -4   1  -9   19.10    1.37
  -4  -1   9   23.67    1.66
   4  -1  -9   21.51    1.62
   4  -1  -9   20.79    1.81
  -4  -2  -9   72.43    4.53
   4   2  -9   72.71    5.01
  -4   2   9   72.01    4.65
   4   2  -9   75.73    4.66
  -4  -2  -9   76.02    4.99
   4  -2   9   76.84    4.95
  -4  -2  -9   69.22    4.83
  -4   2  -9   70.73    4.36
   4  -2  -9   76.80    4.49
  -4   2  -9   68.79    5.32
   4   2   9   74.63    4.97
  -4  -2   9   73.67    4.64
  -4   2  -9   77.07    5.08
   4  -2  -9   74.22    4.70
  -4  -3  -9   88.28    5.83
  -4  -3  -9   82.79    5.37
   4   3  -9   83.60    5.85
   4  -3   9   99.67    5.91
   4   3  -9   81.80    5.43
  -4  -3  -9   78.08    5.47
   4   3   9  101.25    5.85
  -4   3  -9   90.63    6.32
  -4   3  -9   85.75    5.94
   4  -3  -9   84.17    5.52
  -4  -3   9   94.30    5.47
   4  -4   9   24.20    2.46
   4   4  -9   24.52    2.61
  -4  -4  -9   25.85    2.62
   4   4  -9   27.41    1.98
  -4  -4   9   26.09    1.99
   4  -4  -9   28.06    2.11
  -4   4  -9   28.31    3.17
   4   4   9   26.04    2.32
  -4   4  -9   28.48    2.72
  -4  -5  -9   74.71    5.38
   4   5  -9   76.35    4.63
   4   5  -9   69.54    5.37
  -4   5  -9   85.35    5.44
   4  -5  -9   73.77    4.76
  -4   5  -9   68.13    5.75
   4   5   9   68.06    4.90
  -4  -5   9   67.96    4.62
  -4  -6  -9   20.47    2.77
   4  -6   9   22.52    2.53
   4   6  -9   21.30    2.77
   4   6  -9   19.46    1.63
  -4   6  -9   17.45    2.80
  -4  -6   9   22.66    2.02
  -4   6  -9   21.20    2.66
   4  -6  -9   19.66    2.53
   4  -6  -9   18.37    1.80
  -4  -6   9   21.38    1.75
   4   6   9   18.37    2.08
  -4  -7  -9   58.45    5.28
   4   7  -9   56.08    3.81
   4   7  -9   46.61    4.72
   4  -7   9   54.87    4.56
   4  -7   9   60.72    3.54
  -4   7  -9   66.15    5.66
   4  -7  -9   58.52    4.04
   4   7   9   63.94    4.26
  -4   7  -9   59.27    4.91
   4  -7  -9   53.80    4.63
  -4  -7   9   63.80    4.31
  -4  -7   9   59.29    4.22
  -4  -8  -9    1.59    2.52
   4   8  -9    1.89    1.14
   4  -8   9    3.25    1.54
   4   8  -9    2.36    2.37
   4  -8   9    1.12    0.41
   4  -8  -9    1.06    1.40
   4   8   9   -0.40    0.97
  -4  -8   9    1.46    0.76
  -4  -8   9    1.91    1.05
   4  -9   9   90.28    6.81
   4  -9   9   96.43    5.53
   4   9  -9   89.33    5.71
   4   9  -9   83.04    7.91
  -4  -9  -9   86.81    7.94
  -4  -9   9   99.72    5.91
  -4  -9   9   95.51    6.31
   4   9   9   78.48    6.41
   4  -9  -9   82.08    6.68
   4 -10   9    3.19    1.83
  -4 -10  -9    3.83    3.90
   4  10  -9    0.00    3.19
   4 -10   9    4.24    0.71
   4 -10  -9    2.93    2.01
  -4 -10   9    6.39    1.15
   4  10   9    4.37    1.53
   4  11  -9   26.82    5.16
   4 -11   9   21.53    3.35
   4 -11   9   21.97    1.73
   4 -11  -9   18.18    3.10
  -4 -11   9   18.99    2.60
  -4 -11   9   22.85    2.13
   4  11   9   16.36    2.41
   4 -12   9    1.71    0.79
   4 -12  -9    1.75    2.57
   4  12   9    3.19    1.92
   4 -13  -9    0.29    2.94
  -4 -13   9    4.87    1.38
   4  13   9    7.08    2.32
   4  14   9    1.75    2.68
   4   0 -10   82.54    5.15
  -4   0 -10   78.85    4.93
  -4   0 -10   76.55    5.84
  -4   0  10   87.97    5.14
   4   0 -10   78.53    5.35
   4   0  10   85.52    5.64
  -4   0 -10   76.37    5.43
   4   0  10   89.84    5.18
   4   0 -10   72.79    5.20
  -4  -1 -10    2.80    1.07
  -4   1  10    2.23    0.60
   4   1 -10    3.50    1.01
   4  -1  10    2.43    0.74
  -4  -1 -10    2.85    0.53
  -4  -1 -10    3.05    1.02
   4   1 -10    2.34    0.65
  -4   1 -10    2.93    1.36
   4   1  10    3.53    1.11
  -4   1 -10    2.60    0.98
   4  -1 -10    2.43    0.70
   4  -1 -10    3.56    0.86
  -4   1 -10    2.44    0.41
   4  -1 -10    2.79    0.73
   4   1  10    2.07    0.53
  -4  -1  10    1.70    0.60
  -4   2  10   50.69    3.02
   4  -2  10   53.49    3.32
  -4  -2 -10   42.24    3.28
  -4  -2 -10   41.03    2.96
   4   2 -10   43.12    2.98
   4   2 -10   41.95    3.40
  -4  -2 -10   46.61    3.43
   4  -2 -10   42.50    3.02
  -4   2 -10   36.90    2.65
  -4   2 -10   41.60    3.43
  -4   2 -10   39.05    3.84
   4  -2 -10   42.80    2.82
   4   2  10   50.39    3.44
  -4  -2  10   47.95    2.97
   4  -2 -10   44.19    3.13
  -4  -3 -10   32.34    2.75
  -4  -3 -10   31.15    2.13
   4   3 -10   32.52    2.22
   4   3 -10   31.43    2.84
  -4  -3 -10   26.91    2.33
   4  -3  10   26.41    2.50
  -4  -3  10   28.29    2.15
   4  -3 -10   29.32    2.27
   4   3  10   28.50    2.58
  -4   3 -10   30.46    2.78
  -4   3 -10   29.38    3.37
  -4  -4 -10   85.46    5.60
   4  -4  10   90.91    6.11
  -4  -4 -10   86.53    5.56
  -4  -4 -10   95.48    6.24
   4   4 -10   92.24    5.66
  -4   4 -10   93.23    6.79
  -4  -4  10   95.63    5.68
   4   4  10   85.07    5.98
   4  -4 -10   91.64    5.78
  -4   4 -10   87.58    6.26
  -4  -5 -10   37.43    3.63
   4   5 -10   39.67    2.81
   4   5 -10   36.35    3.63
   4  -5  10   45.04    3.49
  -4  -5  10   40.73    2.84
   4   5  10   43.13    3.22
  -4   5 -10   50.31    6.37
   4  -5 -10   37.66    2.93
  -4   5 -10   40.98    3.67
  -4  -6 -10   55.62    5.10
   4   6 -10   61.06    4.10
   4  -6  10   67.64    4.90
   4   6 -10   61.25    5.10
  -4   6 -10   59.08    5.02
  -4   6 -10   61.55    5.64
   4  -6 -10   67.19    4.37
   4  -6 -10   66.67    4.97
   4   6  10   69.59    4.55
  -4  -6  10   63.12    4.17
   4  -7  10   32.86    3.23
  -4  -7 -10   36.04    4.08
   4   7 -10   33.65    2.46
  -4  -7  10   35.30    2.93
   4   7  10   31.21    2.91
   4  -7 -10   34.23    3.39
  -4  -7  10   37.41    2.60
   4  -8  10    3.36    0.47
   4   8 -10    5.39    0.85
   4   8 -10    4.25    2.69
   4  -8  10    2.96    1.41
  -4  -8 -10    5.66    2.90
  -4  -8  10    3.52    1.22
   4  -8 -10    2.39    1.72
  -4  -8  10    2.83    0.90
   4   8  10    1.83    1.21
   4   9 -10   24.21    1.95
   4   9 -10   24.87    4.67
   4  -9  10   22.99    1.92
  -4  -9 -10   27.65    4.27
  -4  -9  10   25.47    3.65
  -4  -9  10   21.89    2.04
   4   9  10   19.06    2.44
   4 -10  10    1.35    0.54
  -4 -10 -10    5.62    4.26
   4 -10  10   -0.41    1.82
   4  10 -10    3.63    3.68
  -4 -10  10    0.78    0.90
   4 -10 -10    0.86    2.07
  -4 -10  10    3.11    1.51
   4  10  10    1.59    1.44
   4 -11  10    7.55    0.91
  -4 -11  10    5.17    1.23
   4  11  10    5.70    1.97
   4 -11 -10    2.66    2.44
   4 -12  10    0.43    0.69
  -4 -12  10    2.41    1.15
   4  12  10    2.32    1.95
   4 -12 -10    1.38    2.74
   4 -13 -10    3.99    3.30
   4  13  10    1.04    2.30
  -4   0  11  134.19    7.69
   4   0 -11  127.24    7.70
   4   0 -11  125.45    7.99
  -4   0 -11  112.65    7.95
  -4   0 -11  121.13    7.46
   4   0 -11  116.38    7.75
  -4   0 -11  128.15    8.33
   4   0  11  130.26    7.69
  -4   1  11    0.69    0.57
   4  -1  11    1.95    0.74
  -4  -1 -11    1.28    0.49
  -4  -1 -11    0.62    1.10
  -4  -1 -11    1.47    0.97
   4   1 -11    0.91    0.94
   4   1 -11    0.90    0.63
   4   1 -11    1.04    0.97
  -4   1 -11    0.33    0.37
   4  -1 -11    1.43    0.87
  -4   1 -11    0.81    1.31
   4  -1 -11    0.91    0.68
  -4  -1  11    1.95    0.64
   4  -1 -11    0.56    0.61
  -4   1 -11    0.91    0.97
   4   1  11    2.95    1.26
  -4  -2 -11   18.00    2.01
  -4   2  11   13.22    1.37
  -4  -2 -11   17.16    1.32
   4  -2  11   14.62    1.69
   4   2 -11   16.83    1.47
   4   2 -11   17.64    2.08
  -4  -2 -11   16.45    1.94
   4  -2 -11   14.57    1.32
  -4  -2  11   11.64    1.33
   4  -2 -11   16.43    1.53
   4   2  11   11.29    1.77
  -4   2 -11   15.89    2.07
  -4   2 -11   11.79    2.36
  -4   2 -11   15.04    1.07
   4  -2 -11   16.13    1.70
   4   3 -11   62.52    3.96
  -4  -3 -11   63.08    3.87
   4   3 -11   67.80    4.72
  -4  -3 -11   60.85    4.45
  -4  -3 -11   58.16    4.16
   4  -3  11   54.26    4.21
   4   3  11   58.91    4.36
  -4  -3  11   54.61    3.88
  -4   3 -11   59.98    3.55
   4  -3 -11   57.08    4.11
  -4   3 -11   58.67    5.03
  -4  -4 -11   48.43    4.11
   4   4 -11   54.89    4.46
   4  -4  11   58.12    4.00
  -4  -4 -11   48.64    3.43
   4   4 -11   52.20    3.50
  -4  -4 -11   50.44    3.51
  -4  -4  11   54.43    3.51
   4   4  11   49.70    3.87
  -4   4 -11   51.80    4.85
  -4   4 -11   47.82    4.17
   4  -4 -11   53.03    3.63
   4   5 -11    4.57    0.89
  -4  -5 -11    8.48    1.89
   4   5 -11    3.39    1.78
  -4  -5 -11    5.04    0.86
   4  -5  11    4.56    1.25
  -4  -5  11    3.60    0.93
   4  -5 -11    4.34    0.99
   4   5  11    5.11    1.29
  -4   5 -11    5.23    2.19
  -4   5 -11    5.67    1.76
   4  -6  11    6.10    1.42
   4   6 -11    4.46    0.90
  -4  -6 -11    4.50    0.92
  -4  -6 -11    3.84    2.02
  -4  -6  11    7.00    1.02
   4   6  11    5.04    1.34
   4  -6 -11    4.99    1.64
   4   7 -11   57.75    3.75
  -4  -7 -11   57.19    5.54
  -4  -7 -11   51.26    4.42
   4  -7  11   54.43    4.47
   4  -7 -11   66.10    4.87
   4   7  11   54.10    4.20
  -4  -7  11   55.24    3.79
   4   8 -11    0.59    0.67
  -4  -8 -11   -1.35    2.85
   4  -8  11    0.07    1.40
  -4  -8  11   -0.07    1.76
  -4  -8  11    0.08    0.72
   4   8  11    1.81    1.45
   4   9 -11   41.95    6.21
   4  -9  11   43.39    4.34
   4  -9  11   47.31    2.86
  -4  -9  11   52.37    3.42
   4   9  11   44.93    3.89
   4  -9 -11   35.15    4.29
  -4 -10 -11    0.04    4.65
   4  10 -11   -2.58    4.21
  -4 -10  11    0.26    0.91
   4  10  11    1.26    1.59
   4 -10 -11   -1.20    2.17
   4  11  11   13.69    2.31
   4 -11 -11   10.47    2.87
  -4 -11  11   15.39    1.77
   4  12  11    3.73    2.09
  -4 -12  11    5.87    1.39
   4 -12 -11    4.61    3.04
   4  13  11    2.96    3.09
   4   0 -12  168.10   10.52
  -4   0 -12  155.75   10.46
  -4   0 -12  162.69    9.56
  -4   0 -12  163.68   10.15
   4   0  12  156.78    9.75
  -4   0  12  145.95    9.70
   4   0 -12  169.99    9.82
   4   1 -12   49.13    3.80
  -4  -1 -12   49.43    4.16
   4  -1  12   49.34    3.51
   4   1 -12   50.69    3.98
  -4  -1 -12   51.38    3.95
  -4   1  12   48.64    3.42
  -4  -1 -12   52.03    3.29
   4   1 -12   52.70    3.50
  -4   1 -12   51.35    3.18
   4  -1 -12   51.69    3.45
  -4  -1  12   46.26    3.40
  -4   1 -12   50.86    4.47
  -4   1 -12   51.69    3.96
   4  -1 -12   51.81    3.84
   4  -1 -12   52.86    3.72
  -4  -2 -12   54.54    4.11
   4   2 -12   59.76    4.31
   4   2 -12   49.47    4.02
   4  -2  12   43.89    3.66
  -4  -2 -12   55.09    3.42
  -4  -2 -12   53.32    4.06
   4   2 -12   56.44    3.57
   4  -2 -12   48.94    3.40
   4  -2 -12   50.96    3.81
   4   2  12   38.89    3.94
   4  -2 -12   56.79    3.65
  -4   2 -12   51.73    3.19
  -4   2 -12   57.33    4.85
  -4   2 -12   52.03    4.07
   4   3 -12   12.60    1.33
  -4  -3 -12   12.10    1.27
   4   3 -12   10.89    1.91
   4  -3  12   13.71    1.67
  -4  -3 -12   13.22    1.96
  -4  -3 -12   13.86    1.80
  -4   3 -12   14.73    2.09
   4  -3 -12   12.35    1.20
  -4   3 -12   10.21    0.85
   4   3  12   16.45    2.07
  -4  -3  12   13.03    1.52
   4  -3 -12   11.94    1.43
  -4   3 -12   13.28    2.75
   4  -3 -12   12.71    1.61
   4   4 -12   60.03    3.87
  -4  -4 -12   54.63    3.97
  -4  -4 -12   54.56    4.60
   4  -4  12   60.24    4.30
  -4  -4 -12   59.20    3.83
   4  -4 -12   55.92    3.99
  -4   4 -12   55.50    4.81
  -4  -4  12   59.66    3.84
   4  -4 -12   51.99    4.01
   4   4  12   57.68    4.31
  -4   4 -12   56.72    5.39
   4   5 -12   24.75    2.08
   4  -5  12   25.45    2.76
  -4  -5 -12   30.28    3.22
  -4   5 -12   24.25    3.69
  -4  -5  12   27.78    2.12
   4  -5 -12   23.91    2.30
   4   5  12   26.44    2.66
   4   6 -12    9.34    1.22
  -4  -6 -12    9.05    2.65
  -4  -6 -12    8.76    1.26
   4  -6  12    8.96    1.78
  -4  -6  12    9.96    1.20
   4   6  12    5.93    1.50
   4  -7  12   31.91    3.30
  -4  -7 -12   31.97    4.23
   4   7 -12   33.27    2.50
  -4  -7  12   36.75    2.56
   4   7  12   32.67    3.37
   4  -7 -12   25.57    3.37
   4  -8  12    0.59    1.34
   4   8 -12    2.33    0.87
  -4  -8 -12    6.02    3.48
   4   8  12    0.13    1.41
  -4  -8  12    1.66    0.93
   4  -8 -12    0.93    1.89
   4  -9  12    7.25    2.29
   4   9 -12    7.76    4.18
  -4  -9 -12   10.21    4.31
  -4  -9  12   11.26    1.44
   4   9  12   11.26    2.03
   4  -9 -12    6.72    2.40
  -4 -10 -12    0.25    5.18
   4 -10 -12   -0.83    2.40
   4  10  12   -0.56    1.63
  -4 -10  12    0.21    0.92
   4 -11 -12    4.04    2.85
   4  11  12    3.64    2.06
  -4 -11  12    3.16    1.40
  -4 -12  12    1.13    1.38
   4  12  12    1.46    2.42
  -4   0  13    8.93    1.19
   4   0 -13   11.66    1.86
  -4   0 -13   10.16    1.82
   4   0 -13    9.13    1.48
   4   0 -13   10.44    1.33
  -4   0 -13   10.37    2.17
   4   1 -13   37.63    3.55
  -4  -1 -13   39.75    3.66
  -4   1  13   39.06    2.82
   4   1 -13   37.39    3.22
   4   1 -13   38.50    2.84
  -4  -1 -13   36.65    2.62
  -4  -1 -13   39.96    3.84
   4  -1  13   37.95    2.88
   4  -1 -13   35.58    3.27
  -4  -1  13   37.95    2.78
  -4   1 -13   39.82    4.11
  -4   1 -13   38.41    2.51
   4  -1 -13   42.07    2.93
   4  -1 -13   37.12    2.86
  -4   1 -13   42.52    3.49
  -4  -2 -13   56.25    3.73
   4   2 -13   54.05    3.96
   4  -2  13   63.43    4.07
   4   2 -13   54.87    4.35
  -4  -2 -13   54.57    4.54
  -4  -2 -13   51.61    4.35
   4  -2 -13   61.38    4.33
  -4  -2  13   63.74    3.86
   4  -2 -13   57.69    3.98
  -4   2 -13   53.66    3.49
   4  -2 -13   55.70    3.77
  -4   2 -13   56.55    4.56
  -4   2 -13   53.16    5.05
   4   3 -13   24.75    1.99
   4   3 -13   22.79    2.70
  -4  -3 -13   22.09    2.50
  -4  -3 -13   20.82    1.86
  -4  -3 -13   26.33    2.81
   4  -3  13   22.40    2.31
   4  -3 -13   23.87    1.85
   4   3  13   24.69    2.69
   4  -3 -13   21.26    2.59
  -4   3 -13   27.45    3.66
  -4  -3  13   20.04    1.88
  -4   3 -13   21.65    1.47
   4  -4  13    4.33    1.28
  -4  -4 -13    3.43    0.87
   4   4 -13    1.83    0.87
  -4  -4 -13    1.37    1.78
  -4  -4 -13    2.87    1.23
   4   4  13    3.08    1.47
  -4  -4  13    1.90    0.74
  -4   4 -13    1.82    2.55
   4  -5  13   38.79    3.43
   4   5 -13   36.75    2.84
  -4  -5 -13   37.91    2.92
  -4  -5 -13   42.11    4.17
  -4  -5  13   40.25    2.85
   4   5  13   44.18    3.56
   4  -6  13   -0.42    1.25
  -4  -6 -13   -2.12    2.45
   4   6 -13   -0.44    0.75
   4  -6 -13   -0.58    1.18
   4   6  13    0.15    1.29
   4  -6 -13   -0.71    1.70
  -4  -6  13   -0.21    0.70
   4  -7  13   54.38    4.37
   4   7 -13   56.65    3.57
  -4  -7  13   51.65    3.56
   4  -7 -13   42.20    3.82
   4   7  13   44.93    4.03
   4  -7 -13   50.81    4.74
   4  -8  13    2.26    1.66
  -4  -8 -13   -0.37    3.69
  -4  -8  13    2.22    0.98
   4   8  13    0.47    1.50
   4  -8 -13   -2.94    2.10
  -4  -9 -13   24.25    5.11
   4  -9 -13   13.90    3.14
  -4  -9  13   26.10    2.24
   4   9  13   19.67    2.60
   4 -10 -13   -1.70    2.64
  -4 -10  13    0.53    1.12
   4  10  13   -0.60    1.91
   4  11  13    7.28    2.43
  -4 -11  13    6.17    1.44
   4   0 -14   68.98    4.53
   4   0 -14   67.57    4.65
  -4   0 -14   70.90    4.24
  -4   0  14   60.00    4.37
  -4   0 -14   62.18    5.08
  -4   0 -14   70.11    5.67
  -4  -1 -14    9.94    2.23
   4   1 -14    8.45    1.67
  -4  -1 -14    5.81    1.79
   4  -1  14   11.15    1.43
  -4  -1 -14    8.31    1.07
   4   1 -14   10.37    1.37
  -4   1 -14    6.61    2.33
  -4  -1  14    9.50    1.22
  -4   1 -14    9.67    0.95
   4  -1 -14    7.25    1.77
  -4   1 -14   11.56    2.14
   4  -1 -14    8.31    1.67
  -4  -2 -14   80.36    5.83
   4   2 -14   78.30    5.23
   4  -2  14   95.51    5.48
   4   2 -14   74.63    5.66
  -4  -2 -14   78.01    5.08
  -4  -2 -14   73.40    5.97
   4  -2 -14   79.65    5.16
  -4   2 -14   73.88    4.84
  -4   2 -14   81.49    6.62
   4  -2 -14   74.19    5.71
  -4  -2  14   89.68    5.23
   4  -3  14   12.35    1.78
  -4  -3 -14   14.93    2.39
   4   3 -14   16.55    1.67
   4   3 -14   13.77    2.36
  -4  -3 -14   15.75    1.59
   4  -3 -14   14.80    1.45
  -4  -3  14   14.73    1.55
  -4   3 -14   14.01    3.20
  -4   3 -14   12.91    1.03
   4  -3 -14   11.69    1.92
   4  -4  14   36.33    3.07
   4   4 -14   34.77    2.65
  -4  -4 -14   28.89    3.11
  -4  -4 -14   30.16    2.58
   4   4 -14   34.07    3.63
  -4  -4 -14   35.64    3.71
   4   4  14   33.97    3.40
   4  -4 -14   30.95    3.09
  -4  -4  14   33.69    2.53
   4   5 -14   15.30    1.68
  -4  -5 -14   15.63    1.91
   4  -5  14   18.21    2.21
  -4  -5 -14   17.10    3.12
   4  -5 -14   14.79    2.00
   4   5  14   16.40    2.43
  -4  -5  14   15.33    1.66
   4  -6  14    6.10    1.63
  -4  -6 -14    4.20    3.12
   4   6  14    3.25    1.68
   4  -6 -14    5.79    2.23
  -4  -6  14    5.09    1.04
   4  -6 -14    3.46    1.49
  -4  -7 -14    8.28    3.74
   4  -7  14    9.55    2.16
  -4  -7  14   10.79    1.39
   4   7  14    9.11    2.05
   4  -7 -14    7.00    1.72
   4  -7 -14   11.45    2.55
  -4  -8 -14    3.99    4.28
   4  -8 -14   -0.14    1.48
   4   8  14    1.71    1.74
   4  -8 -14    0.53    2.38
  -4  -8  14    0.29    0.94
  -4  -9  14    2.76    1.15
   4  -9 -14    5.51    2.84
   4   9  14    1.18    1.97
  -4 -10  14    0.42    1.19
   4 -10 -14    3.20    3.43
   4  10  14    0.48    2.18
  -4 -11  14    3.50    1.39
  -4   0 -15   18.77    1.75
   4   0 -15   23.44    2.36
  -4   0  15   27.22    2.09
  -4   0 -15   21.33    3.39
  -4  -1 -15   -0.93    2.15
  -4  -1 -15    0.50    0.72
   4   1 -15    0.36    1.41
  -4   1 -15   -1.55    2.40
  -4  -1  15   -0.26    0.71
   4  -1 -15    0.56    1.10
  -4  -2 -15    4.39    0.93
   4  -2  15    1.32    1.01
  -4  -2 -15    3.44    2.14
  -4  -2 -15    3.12    1.97
  -4  -2  15    2.37    0.82
  -4   2 -15    4.33    0.65
  -4   2 -15    5.02    2.96
   4  -2 -15    3.04    1.17
   4   3 -15   14.18    2.40
   4  -3  15   14.09    1.80
  -4  -3 -15   12.32    2.33
  -4  -3 -15   11.89    1.54
  -4  -3 -15   13.79    2.57
  -4   3 -15   11.69    0.99
   4  -3 -15   14.97    1.50
  -4  -3  15   14.31    1.54
   4  -3 -15   10.30    2.06
  -4  -4 -15    8.62    1.38
  -4  -4 -15    8.56    2.73
  -4  -4 -15    6.97    1.88
   4  -4  15    9.35    1.72
  -4  -4  15   10.07    1.30
  -4  -5 -15   14.10    3.42
   4  -5  15   17.25    2.33
   4   5  15   14.15    2.39
  -4  -5  15   14.45    1.63
   4  -6  15   -1.29    1.36
  -4  -6 -15   -6.50    3.37
   4   6  15    2.12    1.87
   4  -6 -15   -0.09    2.25
  -4  -6  15   -0.33    0.83
  -4  -7 -15    9.03    4.43
   4   7  15   11.34    2.43
   4  -7 -15    7.11    2.79
  -4  -7  15   10.21    1.43
   4  -8 -15   -1.38    2.70
  -4  -8  15    0.93    1.05
   4   8  15    2.02    2.18
   4  -9 -15   12.50    3.57
  -4  -9  15   12.01    1.80
   4   9  15    8.05    2.67
  -4 -10  15    0.26    1.33
  -4   0 -16    6.68    3.10
   4   0 -16    5.75    1.54
  -4   0 -16    5.76    0.96
  -4  -1 -16    0.61    0.78
   4   1 -16   -0.59    1.50
  -4  -1 -16   -0.96    2.64
  -4   1 -16    0.29    3.29
  -4   1 -16    0.47    0.65
  -4  -1  16    0.57    0.83
   4  -1 -16    1.48    1.38
   4   2 -16   19.17    2.73
  -4  -2 -16   22.02    1.96
  -4  -2 -16   18.38    3.23
  -4   2 -16   19.17    1.55
  -4  -2  16   20.02    1.91
   4  -2 -16   20.60    2.20
  -4  -3 -16    0.53    0.99
   4  -3  16    1.44    1.19
  -4  -3 -16    0.10    2.29
  -4  -3  16    1.21    0.85
  -4   3 -16    0.62    0.42
   4  -4  16   10.65    1.89
  -4  -4  16   10.99    1.44
  -4  -5  16   14.38    1.62
   4  -6 -16    2.82    2.77
  -4  -6  16    4.10    1.14
  -4  -7  16    3.97    1.21
   4  -7 -16    0.15    2.84
  -4  -8  16    3.55    1.23
   4  -8 -16    2.91    3.95
  -4  -9  16    3.57    1.39
  -4   0 -17    8.29    3.98
   4   0 -17    4.34    1.85
   4   1 -17    1.34    1.88
  -4  -1 -17    3.40    3.30
  -4  -1 -17    1.76    0.96
  -4  -2 -17    5.12    1.18
  -4  -2  17    5.83    1.25
   4  -2 -17    3.67    3.09
  -4  -3  17    7.12    1.29
   4  -4  17    4.10    1.57
  -4  -4  17    4.40    1.15
  -4  -5  17   14.10    2.45
  -4  -6  17    0.81    1.07
   4  -6 -17    0.25    3.14
  -4  -7  17    4.03    1.30
  -4  -3  18    2.73    1.18
  -4  -4  18    5.26    1.28
  -4  -5  18    1.75    1.20
  -4  -6  18    2.99    1.35
   5   0   0    3.83   29.03
  -5   0   0  -10.53   23.21
  -5  -1   0 1902.45  109.86
   5   1   0 1819.07  109.76
  -5   1   0 1914.06  109.70
   5  -1   0 1893.52  109.68
   5  -1   0 1890.76  109.90
  -5   2   0  939.75   54.64
  -5   2   0  934.58   54.51
   5   2   0  923.11   54.53
  -5  -2   0  922.64   54.55
   5  -2   0  921.57   54.65
   5  -2   0  926.49   54.51
   5   2   0  919.30   55.00
  -5  -2   0  922.13   54.95
  -5   2   0 1019.45   54.98
  -5  -3   0    8.51    1.39
   5  -3   0    7.45    0.61
   5   3   0    6.76    1.09
   5   3   0    6.72    0.61
  -5   3   0    7.94    1.21
   5  -3   0    5.96    1.05
   5   3   0    6.40    0.63
  -5  -3   0    6.47    0.63
   5  -3   0    5.83    0.82
  -5   3   0    6.17    0.58
  -5   3   0    6.44    0.79
   5   4   0  394.77   23.42
   5   4   0  392.55   22.97
  -5   4   0  400.48   23.46
  -5  -4   0  385.99   23.61
   5  -4   0  387.19   22.89
  -5   4   0  397.13   23.07
   5  -4   0  399.33   23.53
  -5  -4   0  383.01   22.93
   5   4   0  381.41   22.89
  -5  -5   0  152.46   10.37
   5  -5   0  165.60    9.49
  -5  -5   0  160.18    9.53
  -5   5   0  153.80    9.71
   5   5   0  162.07   10.13
   5   5   0  157.48    9.66
  -5   5   0  167.38   10.16
   5  -5   0  155.39   10.17
   5  -6   0   31.17    2.86
  -5  -6   0   26.80    2.04
  -5  -6   0   28.89    3.29
  -5  -6   0   30.28    2.09
   5   6   0   29.23    2.32
   5   6   0   32.38    2.87
  -5   6   0   35.10    2.48
   5  -6   0   28.76    2.00
  -5   6   0   31.60    2.80
  -5  -7   0  140.32    8.29
   5  -7   0  126.75    9.03
   5  -7   0  138.08    8.21
  -5  -7   0  142.32    8.27
   5   7   0  126.87    8.55
   5   7   0  128.78    8.99
  -5   7   0  147.16    8.62
  -5   7   0  130.97    8.93
  -5   8   0  181.41   11.56
  -5  -8   0  196.72   11.23
  -5   8   0  191.92   12.07
   5   8   0  187.18   11.63
   5  -8   0  165.12   12.02
   5   8   0  184.92   12.10
   5  -8   0  188.06   11.16
  -5  -8   0  188.81   11.26
   5  -9   0    3.27    1.67
   5   9   0    3.82    1.43
  -5   9   0    3.22    1.62
   5  -9   0    2.74    0.70
  -5  -9   0    2.52    0.74
   5   9   0    2.35    1.59
  -5  -9   0    0.97    0.78
   5  10   0   32.57    3.93
  -5 -10   0   36.73    2.80
  -5  10   0   38.54    4.00
   5 -10   0   33.87    3.98
   5  10   0   33.63    3.54
  -5 -10   0   38.97    2.70
   5  11   0   14.46    2.94
  -5 -11   0   16.90    1.67
  -5 -11   0   16.10    1.76
  -5  11   0   15.46    2.97
   5  11   0   13.44    2.58
   5 -11   0   14.73    2.73
   5 -12   0    8.59    1.28
   5 -12   0    9.13    2.48
  -5  12   0    9.36    2.99
   5  12   0    6.67    2.67
   5  12   0    9.62    2.64
  -5 -12   0    6.83    1.33
  -5 -12   0    7.46    1.29
   5  13   0    5.56    2.93
  -5 -13   0    5.62    1.43
  -5 -13   0    4.61    1.25
  -5  13   0    2.31    3.25
   5 -13   0    3.89    2.99
  -5 -14   0    0.17    1.34
   5  14   0    2.46    3.48
   5 -14   0    3.62    2.88
   5 -14   0    3.81    1.01
  -5  14   0    2.73    3.69
  -5  15   0    2.66    4.59
  -5 -15   0   -0.65    1.61
   5   0   1    0.40    0.20
   5   0  -1    0.25    0.31
   5   0  -1   -0.02    0.21
  -5   0   1    0.18    0.38
   5   0   1    0.15    0.36
  -5   0  -1    0.06    0.17
  -5   0  -1    0.06    0.35
  -5   0   1    0.07    0.20
   5   0   1   -0.07    0.36
  -5   1   1  670.36   38.66
  -5  -1  -1  685.49   38.54
   5   1  -1  638.92   38.55
   5   1  -1  647.32   38.76
   5  -1   1  664.42   38.70
  -5   1   1  675.61   38.56
  -5  -1  -1  641.03   38.80
   5  -1   1  670.38   38.50
   5  -1   1  673.42   38.89
  -5   1  -1  700.50   38.89
  -5   1  -1  657.78   38.50
  -5   1  -1  656.44   38.69
   5  -1  -1  643.10   38.55
   5   1   1  648.07   38.74
  -5  -1   1  659.20   38.87
   5  -1  -1  641.11   38.61
  -5  -1   1  656.50   38.57
   5   1   1  668.80   38.51
  -5  -2  -1   15.95    1.06
   5   2  -1   15.57    1.43
  -5   2   1   11.09    1.01
  -5   2   1   12.33    1.11
   5   2  -1   16.65    1.08
   5  -2   1   10.25    1.17
  -5  -2  -1   15.97    1.50
  -5   2  -1   16.38    1.46
   5  -2  -1   16.10    1.15
  -5   2  -1   16.70    1.26
  -5   2  -1   15.54    0.98
   5  -2  -1   16.83    1.07
   5  -2  -1   17.45    1.54
   5   2   1   10.81    1.31
  -5  -2   1   13.62    1.60
   5   3  -1  111.08    7.03
  -5   3   1  120.67    7.06
  -5  -3  -1  112.70    6.99
  -5  -3  -1  110.26    7.48
  -5   3   1  125.90    7.00
   5  -3   1  122.58    6.95
   5   3  -1  108.44    7.42
   5   3  -1  117.39    7.00
   5  -3   1  124.00    7.56
   5  -3   1  117.72    7.21
   5  -3  -1  112.60    6.99
   5  -3  -1  106.82    7.43
   5   3   1  125.35    6.97
  -5  -3   1  123.33    7.04
  -5  -3   1  125.44    7.66
   5   3   1  116.79    7.35
   5   3   1  123.92    6.98
  -5   3  -1  109.37    7.15
   5  -3  -1  102.75    7.06
  -5   3  -1  123.18    7.51
  -5  -4  -1   42.71    3.48
   5   4  -1   41.83    2.88
   5   4  -1   37.69    2.75
   5   4  -1   41.35    3.35
  -5   4   1   57.17    3.49
   5  -4   1   56.99    3.55
  -5  -4  -1   39.60    2.77
   5  -4  -1   39.09    2.76
   5  -4  -1   41.29    3.35
  -5  -4   1   58.32    3.81
  -5  -4   1   52.22    2.87
  -5   4  -1   46.62    3.04
  -5   4  -1   41.96    3.34
  -5  -5  -1   46.15    3.59
   5   5  -1   44.70    3.37
   5  -5   1   40.00    3.35
  -5   5   1   36.37    3.22
   5   5  -1   45.90    2.65
  -5   5   1   37.10    2.79
  -5  -5  -1   44.56    2.68
   5   5  -1   45.68    2.90
   5  -5   1   37.35    2.57
  -5   5  -1   40.12    2.96
  -5  -5   1   34.18    3.53
   5  -5  -1   39.92    3.32
   5   5   1   41.59    3.22
   5   5   1   34.59    2.72
   5  -5  -1   46.20    2.68
  -5   5  -1   45.23    3.41
  -5  -5   1   38.46    2.68
  -5  -6  -1  244.34   15.21
  -5   6   1  243.64   14.82
   5  -6   1  228.88   14.11
   5   6  -1  246.26   14.99
  -5   6   1  245.97   14.38
  -5  -6  -1  235.80   14.18
   5   6  -1  237.47   14.46
   5  -6   1  219.30   14.89
  -5   6  -1  241.14   14.90
  -5  -6   1  245.88   14.26
   5  -6  -1  235.10   14.92
  -5   6  -1  261.85   14.55
   5   6   1  224.52   14.34
   5  -6  -1  237.80   14.27
  -5  -6   1  231.96   14.19
   5   6   1  256.36   14.86
  -5   7   1   15.02    1.67
   5  -7   1   13.23    1.20
   5   7  -1   16.26    2.30
   5  -7   1   11.30    2.00
  -5  -7  -1   19.56    2.92
  -5   7   1   14.60    2.14
  -5  -7  -1   15.77    1.27
  -5  -7  -1   16.11    1.35
   5   7  -1   16.06    1.84
  -5   7  -1   16.27    2.24
   5  -7  -1   17.43    1.28
  -5  -7   1   11.46    1.27
  -5  -7   1   12.32    1.34
   5  -7  -1   21.92    2.56
   5   7   1   12.79    1.57
   5   7   1   12.44    1.96
  -5   7  -1   18.14    1.94
   5   8  -1  179.33   11.48
  -5  -8  -1  191.17   11.02
   5   8  -1  185.84   12.02
  -5  -8  -1  189.77   11.01
   5  -8   1  173.35   11.90
  -5   8   1  185.87   11.82
   5  -8  -1  180.25   10.98
   5   8   1  169.50   11.31
   5  -8  -1  176.16   11.88
  -5  -8   1  186.81   11.02
  -5   8  -1  195.14   11.52
  -5   8  -1  181.30   11.89
  -5  -8   1  180.66   11.10
   5   8   1  180.64   11.80
  -5   9   1   21.61    2.72
   5  -9   1   22.26    3.00
   5   9  -1   21.56    2.96
  -5  -9  -1   25.81    1.95
   5   9  -1   22.16    2.70
  -5  -9  -1   22.90    1.90
   5   9   1   24.88    2.57
   5   9   1   25.68    3.12
  -5  -9   1   21.68    1.97
  -5   9  -1   30.53    3.44
  -5  -9   1   23.53    1.91
   5  -9  -1   23.52    1.87
  -5 -10  -1   32.74    2.57
   5 -10   1   34.97    4.02
  -5 -10  -1   30.71    2.59
   5  10  -1   30.48    4.02
   5  10  -1   31.78    3.52
  -5  10   1   43.48    4.07
  -5 -10   1   37.40    2.63
   5 -10  -1   32.85    2.53
  -5 -10   1   43.88    2.83
   5 -10  -1   27.20    3.48
   5  10   1   36.43    3.41
   5  10   1   33.70    3.82
  -5  10  -1   34.65    4.02
   5 -11   1    1.35    1.75
  -5 -11  -1    2.31    0.80
  -5 -11  -1    2.97    0.94
   5  11  -1    4.07    2.07
  -5  11   1    2.03    2.22
  -5  11   1    3.57    1.97
   5  11  -1    3.79    2.30
   5 -11  -1    2.92    0.91
  -5 -11   1    3.83    1.00
  -5 -11   1    3.22    1.05
   5 -11  -1    1.63    1.92
   5  11   1    3.19    1.83
   5  11   1    1.75    1.83
  -5 -12  -1   12.22    1.66
  -5  12   1   13.82    3.16
  -5 -12  -1   16.71    1.67
   5  12  -1   17.36    3.17
   5  12  -1   10.24    2.93
   5 -12   1   11.83    2.81
   5 -12  -1   10.41    2.90
   5  12   1   18.69    2.79
  -5 -12   1   15.02    1.72
   5  12   1   12.83    2.94
  -5 -12   1   13.26    1.82
  -5 -13  -1    2.10    1.02
  -5  13   1    0.33    2.86
   5 -13   1    2.52    2.52
   5  13  -1   -0.42    2.87
   5 -13   1    1.23    0.80
   5  13  -1    1.08    3.14
  -5  13  -1    2.64    3.38
   5  13   1    0.46    2.60
   5  13   1    2.23    2.71
  -5 -13   1    0.48    1.27
  -5 -13   1    1.96    1.14
   5 -13  -1    2.30    2.34
  -5  14   1    2.64    3.53
   5 -14   1    9.32    3.31
  -5 -14  -1    7.70    1.59
  -5  14  -1    1.72    4.51
   5 -14  -1    8.95    3.19
   5  14   1    5.95    3.71
  -5 -14   1    7.54    1.70
   5  14   1    9.37    3.52
  -5 -15  -1    0.43    1.57
   5 -15   1    2.80    1.12
  -5  15  -1   -1.53    4.68
  -5 -15   1    0.06    1.70
  -5  16   1    0.78    5.57
  -5 -16   1   -0.76    2.16
   5   0  -2    1.22    0.43
   5   0   2   -0.11    0.32
  -5   0  -2    0.11    0.17
  -5   0  -2    0.28    0.40
  -5   0   2    0.12    0.23
   5   0  -2   -0.14    0.23
  -5   0  -2    0.38    0.34
  -5   0   2    0.18    0.46
   5   0   2   -0.29    0.33
   5  -1   2  775.30   46.33
  -5   1   2  800.36   46.45
  -5  -1  -2  776.18   46.38
  -5   1   2  831.00   46.54
  -5  -1  -2  801.38   46.69
   5  -1   2  799.39   46.76
   5  -1   2  802.11   46.62
   5   1  -2  778.67   46.44
   5   1  -2  805.15   46.68
  -5   1  -2  797.04   46.60
   5   1   2  826.89   46.59
  -5   1  -2  796.15   46.74
  -5  -1   2  807.50   46.79
   5  -1  -2  762.88   46.44
  -5   1  -2  786.88   46.34
   5  -1  -2  800.54   46.46
   5  -2   2  227.84   13.87
  -5   2   2  235.20   13.99
  -5  -2  -2  271.33   13.96
   5   2  -2  236.16   13.99
   5   2  -2  253.27   14.42
  -5  -2  -2  236.01   14.33
   5  -2  -2  234.56   13.98
  -5  -2   2  232.16   14.00
  -5   2  -2  234.70   14.15
  -5   2  -2  231.40   14.37
  -5   2  -2  233.56   13.87
   5  -2  -2  231.86   13.99
   5   2   2  232.95   13.92
   5  -2  -2  243.42   14.41
   5   2   2  227.25   14.20
  -5  -2   2  239.85   14.49
   5  -3   2  130.83    8.08
   5   3  -2  125.22    7.89
   5  -3   2  135.13    8.37
   5   3  -2  134.42    8.37
  -5   3   2  136.79    7.82
  -5  -3  -2  131.44    8.31
  -5  -3  -2  128.40    7.79
   5  -3   2  131.44    7.72
   5   3  -2  124.05    7.81
  -5   3   2  134.43    7.83
   5  -3  -2  127.89    7.83
   5  -3  -2  135.53    8.32
  -5   3  -2  125.38    8.30
  -5  -3   2  134.97    7.86
  -5  -3   2  126.64    8.47
  -5   3  -2  129.49    8.03
   5   3   2  134.33    8.13
   5   3   2  134.24    7.73
  -5   4   2  176.11   10.09
   5   4  -2  173.44   10.23
   5   4  -2  167.73   10.71
   5  -4   2  171.98    9.98
   5  -4   2  172.24   10.71
   5   4  -2  171.16   10.07
  -5  -4  -2  164.67   10.05
  -5  -4  -2  148.98   10.61
   5   4   2  175.57   10.04
  -5  -4   2  178.21   10.13
  -5  -4   2  167.41   10.88
   5  -4  -2  166.86   10.09
  -5   4  -2  161.29   10.32
   5  -4  -2  168.34   10.64
   5   4   2  169.25   10.46
  -5   4  -2  172.06   10.68
   5   5  -2   81.85    6.08
   5   5  -2   77.97    5.56
   5   5  -2   83.66    5.33
   5  -5   2   98.93    5.28
  -5   5   2   95.60    5.44
  -5  -5  -2   84.99    5.35
  -5  -5  -2   76.18    6.04
   5  -5   2   95.94    6.13
   5   5   2   92.31    5.87
   5   5   2   92.72    5.42
   5  -5  -2   79.82    5.95
  -5  -5   2   96.88    5.42
  -5   5  -2   80.74    5.97
   5  -5  -2   88.41    5.38
  -5   5  -2   77.06    5.66
  -5   6   2  264.60   14.64
  -5   6   2  248.68   14.05
  -5  -6  -2  224.15   14.84
  -5  -6  -2  217.65   13.89
   5  -6   2  245.76   13.83
   5   6  -2  226.64   14.75
   5   6  -2  225.24   13.87
   5   6  -2  222.56   14.21
   5  -6   2  229.10   14.68
  -5   6  -2  231.44   14.30
   5   6   2  241.97   14.49
  -5  -6   2  257.25   14.07
  -5   6  -2  225.81   14.65
   5   6   2  232.06   14.02
   5  -6  -2  224.07   14.61
   5  -6  -2  226.72   13.92
  -5  -6   2  241.44   13.95
  -5   7   2  139.97    8.74
  -5  -7  -2  133.75    7.99
  -5  -7  -2  136.40    7.92
  -5  -7  -2  129.74    9.18
  -5   7   2  130.02    8.17
   5  -7   2  127.14    8.84
   5   7  -2  126.61    8.95
   5   7  -2  135.78    8.48
  -5   7  -2  128.17    8.42
   5  -7  -2  136.30    8.02
   5  -7  -2  122.35    8.74
  -5  -7   2  136.93    8.14
   5   7   2  128.52    8.62
  -5  -7   2  135.38    8.03
   5   7   2  122.33    8.14
  -5   7  -2  128.59    8.86
   5  -8   2   93.88    7.33
   5   8  -2  101.31    7.00
  -5  -8  -2  109.52    6.45
  -5   8   2  100.15    6.66
  -5  -8  -2  114.21    8.08
   5   8  -2  114.28    7.72
  -5   8   2  110.02    7.24
  -5   8  -2  102.04    7.41
  -5   8  -2  108.54    7.04
   5   8   2   97.03    6.64
   5  -8  -2   98.64    7.23
   5   8   2   94.67    7.08
  -5  -8   2  108.15    6.46
  -5  -8   2   98.54    6.54
   5  -8  -2  107.69    6.43
  -5  -9  -2    5.38    0.83
   5   9  -2    5.45    1.62
  -5   9   2    6.76    1.87
  -5  -9  -2    5.07    0.86
   5   9  -2    3.98    1.79
   5  -9   2    4.39    1.76
   5  -9  -2    4.77    1.74
  -5   9  -2    4.39    1.62
   5   9   2    1.48    1.37
  -5  -9   2    3.65    0.96
  -5  -9   2    3.82    0.83
  -5   9  -2    5.19    2.00
   5  -9  -2    4.29    0.87
   5   9   2    4.07    1.27
  -5 -10  -2   68.95    4.40
   5  10  -2   69.93    5.87
  -5 -10  -2   77.11    4.49
  -5  10   2   61.43    5.44
   5 -10   2   56.58    5.33
   5  10  -2   62.00    5.41
  -5  10  -2   73.87    5.91
   5 -10  -2   61.47    5.03
  -5 -10   2   60.73    4.58
   5 -10  -2   67.01    5.53
  -5 -10   2   70.20    4.48
   5  10   2   65.96    4.95
   5  10   2   73.90    5.59
  -5 -11  -2   21.53    1.88
  -5  11   2   16.79    2.99
  -5  11   2   18.30    3.00
   5 -11   2   16.48    2.92
   5  11  -2   17.38    3.02
  -5 -11  -2   22.24    1.86
   5  11  -2   15.17    3.33
   5 -11  -2   17.64    3.01
  -5 -11   2   13.44    1.92
  -5 -11   2   18.30    1.88
   5 -11  -2   21.16    1.85
   5  11   2   17.09    2.90
   5  11   2   14.61    2.28
  -5 -12  -2    6.88    1.23
   5  12  -2    8.18    2.97
   5 -12   2    6.53    0.98
   5 -12   2   12.29    2.71
   5  12  -2    4.69    2.87
   5 -12  -2    6.65    2.53
  -5 -12   2    6.29    1.23
   5  12   2    5.97    2.06
   5  12   2    4.86    2.39
  -5 -12   2    5.68    1.45
  -5 -13  -2    2.26    1.09
   5 -13   2    5.38    2.61
   5  13  -2    1.00    2.99
  -5 -13  -2    3.15    1.13
  -5  13   2    0.60    2.84
   5 -13   2    3.96    0.91
  -5 -13   2    4.47    1.18
   5  13   2    0.43    3.23
   5 -13  -2    2.06    2.39
   5  13   2    3.62    2.42
  -5 -13   2    4.04    1.40
  -5 -14  -2    0.63    2.19
   5 -14   2    1.14    0.83
  -5  14   2    1.31    3.29
  -5  14  -2   -0.29    4.11
  -5 -14   2    0.43    1.46
   5 -14  -2    1.06    2.95
   5  14   2    0.34    2.99
   5  14   2   -0.28    2.96
  -5 -15  -2    2.15    1.88
   5 -15   2    2.01    1.10
  -5  15   2    0.00    3.81
  -5 -15   2    1.92    1.87
  -5  16   2    5.83    6.23
  -5   0   3    0.49    0.56
  -5   0  -3    0.80    0.43
  -5   0  -3    0.56    0.41
  -5   0   3   -0.05    0.25
   5   0  -3    0.01    0.35
   5   0   3    0.07    0.42
   5   0   3    0.62    0.42
  -5   0  -3   -0.04    0.16
   5   0   3    0.03    0.13
   5   1  -3  254.96   14.79
  -5   1   3  254.08   14.51
  -5   1   3  255.87   14.61
   5   1  -3  245.18   14.50
  -5  -1  -3  244.09   14.40
   5  -1   3  249.24   14.71
   5  -1   3  249.46   14.33
  -5  -1  -3  245.22   14.73
   5  -1   3  238.18   14.79
  -5  -1   3  242.31   14.87
  -5   1  -3  248.66   14.81
   5  -1  -3  239.32   14.48
   5   1   3  249.86   14.61
  -5   1  -3  238.69   14.66
   5   1   3  244.37   14.68
  -5  -1   3  245.36   14.50
   5  -1  -3  238.65   14.50
  -5   1  -3  243.04   14.35
  -5  -2  -3   27.64    2.27
   5   2  -3   27.57    2.03
  -5   2   3   30.04    1.97
  -5   2   3   34.29    1.99
   5  -2   3   30.73    2.24
  -5  -2  -3   27.96    1.88
   5  -2   3   33.68    2.46
   5   2  -3   27.07    1.96
  -5   2  -3   28.45    2.40
   5   2   3   33.50    2.22
  -5  -2   3   32.31    2.00
   5  -2  -3   29.76    1.89
   5   2   3   32.41    2.01
  -5   2  -3   27.69    1.78
  -5  -2   3   34.87    2.67
   5  -2  -3   26.80    1.95
  -5   2  -3   30.24    2.19
   5  -3   3  349.84   20.87
   5   3  -3  312.43   20.55
   5   3  -3  336.12   21.11
   5  -3   3  384.88   20.42
  -5  -3  -3  314.79   20.94
  -5   3   3  378.18   20.50
  -5  -3  -3  315.44   20.50
  -5   3   3  369.06   20.59
   5  -3   3  365.82   21.12
   5   3  -3  326.30   20.65
   5   3   3  386.63   20.52
  -5  -3   3  367.72   20.61
   5  -3  -3  319.12   20.57
   5  -3  -3  338.85   21.03
   5   3   3  365.66   20.85
  -5   3  -3  327.26   21.05
  -5   3  -3  333.33   20.80
   5   3   3  400.19   20.53
   5   4  -3   17.89    1.49
   5  -4   3   17.00    1.97
  -5  -4  -3   13.80    1.19
   5   4  -3   16.66    2.02
  -5  -4  -3   20.07    2.13
  -5   4  -3   18.03    1.66
   5  -4  -3   14.40    1.79
   5   4   3   24.06    1.76
   5  -4  -3   14.35    1.27
  -5  -4   3   20.33    1.36
   5  -5   3   31.15    3.12
   5   5  -3   42.16    2.50
   5  -5   3   35.35    2.33
  -5   5   3   30.67    2.43
   5   5  -3   43.48    2.87
  -5  -5  -3   43.74    2.50
   5   5  -3   42.03    3.46
  -5  -5  -3   38.82    3.33
  -5  -5   3   36.10    2.54
   5   5   3   33.47    2.40
  -5   5  -3   42.29    2.96
  -5   5  -3   39.73    3.31
   5  -5  -3   44.06    3.20
   5   5   3   28.52    2.81
   5  -5  -3   44.33    2.57
   5   6  -3  273.20   16.23
   5  -6   3  263.86   15.71
  -5  -6  -3  265.82   15.83
   5   6  -3  271.24   16.81
   5   6  -3  271.72   15.82
  -5  -6  -3  262.36   16.74
   5  -6   3  253.19   16.58
  -5   6   3  271.80   15.86
   5  -6  -3  259.37   16.53
  -5   6  -3  281.90   16.72
   5   6   3  273.13   16.34
   5   6   3  252.44   15.81
  -5  -6   3  263.18   15.99
  -5   6  -3  286.39   16.33
  -5  -6   3  267.25   15.89
   5  -6  -3  269.46   15.88
  -5   7   3    0.87    0.66
   5   7  -3    0.96    1.24
  -5  -7  -3    1.43    0.53
   5  -7   3    0.41    0.87
   5   7  -3    0.35    0.88
  -5  -7  -3   -0.97    1.49
   5   7  -3    0.74    0.46
   5   7   3    0.37    0.60
  -5  -7   3    0.86    0.60
  -5   7  -3   -0.02    0.94
   5  -7  -3    1.11    0.52
  -5   7  -3   -1.57    1.15
  -5  -7   3   -0.06    0.55
   5  -7  -3    1.30    1.14
   5   7   3    0.17    0.93
   5   8  -3   88.88    7.79
   5   8  -3  103.06    6.82
  -5  -8  -3  110.08    6.62
  -5  -8  -3   98.81    5.95
  -5  -8  -3   90.96    7.45
  -5   8   3  103.10    6.29
  -5   8   3   94.15    6.61
  -5   8  -3  107.37    6.81
   5  -8  -3   89.98    6.91
  -5  -8   3   92.46    6.26
  -5  -8   3   94.31    6.12
   5   8   3  106.46    6.84
  -5   8  -3   97.34    7.16
   5   8   3   92.74    6.18
   5  -8  -3   99.16    6.14
  -5  -9  -3    2.89    0.95
   5  -9   3    0.93    1.48
  -5   9   3    3.65    1.54
  -5  -9  -3    2.11    0.69
   5   9  -3    2.45    1.56
   5   9  -3    4.48    2.05
  -5   9  -3    1.30    1.87
  -5   9  -3    4.05    1.50
   5  -9  -3    2.35    1.45
  -5  -9   3    1.79    0.76
  -5  -9   3    2.49    0.92
   5   9   3    2.47    0.98
   5  -9  -3    2.59    0.77
   5   9   3    3.79    1.72
   5  10  -3   16.27    3.11
  -5 -10  -3   15.11    1.51
   5  10  -3   18.43    2.76
   5 -10   3   23.62    3.16
   5 -10   3   18.01    1.38
  -5 -10  -3   17.32    1.57
  -5  10   3   22.43    3.38
  -5  10   3   19.20    2.59
   5 -10  -3   13.79    1.63
   5  10   3   17.78    2.62
  -5 -10   3   17.74    1.72
  -5 -10   3   18.74    2.18
   5  10   3   18.75    2.07
  -5  10  -3   15.48    2.89
   5 -10  -3   13.95    2.48
  -5  10  -3   14.80    2.52
  -5  11   3    5.77    2.21
   5  11  -3    5.67    2.70
  -5 -11  -3    6.35    1.03
   5 -11   3    7.23    0.89
   5 -11   3   11.46    2.66
  -5 -11  -3    7.21    1.20
  -5  11   3    9.05    2.52
   5  11  -3    7.22    2.65
   5  11   3    9.01    2.10
   5  11   3    6.44    1.67
  -5 -11   3    4.41    1.27
  -5 -11   3    6.11    1.18
   5 -11  -3    5.51    2.12
  -5  11  -3    7.04    2.30
  -5 -12  -3   14.87    1.61
  -5  12   3   15.53    3.00
   5 -12   3   13.85    3.17
  -5 -12  -3   12.87    1.61
   5  12  -3   12.20    3.37
   5 -12   3   16.42    1.50
  -5 -12   3   17.78    2.18
   5  12   3   13.59    2.32
   5 -12  -3   15.33    3.09
   5  12   3   13.69    2.86
  -5 -12   3   17.18    1.86
  -5 -13  -3    5.40    1.29
  -5 -13  -3    6.66    1.20
   5 -13   3    2.69    2.53
  -5  13   3    1.81    2.58
   5  13  -3    1.66    3.19
   5 -13   3    5.18    0.97
  -5 -13   3    4.71    1.29
   5 -13  -3    0.44    2.52
  -5 -13   3    4.33    1.44
   5  13   3    6.13    2.14
   5 -14   3    5.65    1.08
  -5  14   3    6.72    3.38
  -5 -14  -3    2.93    1.19
  -5  14   3    2.63    3.04
  -5 -14   3    4.35    1.91
   5  14   3    1.09    2.95
   5 -14  -3    0.05    2.75
  -5  15   3   -0.82    3.87
   5 -15   3    1.38    1.11
  -5 -15   3   -1.44    1.86
   5   0  -4   -0.33    0.27
   5   0   4    0.05    0.44
  -5   0   4   -0.05    0.25
   5   0  -4    0.33    0.46
   5   0   4    0.11    0.36
  -5   0  -4   -0.06    0.46
  -5   0  -4   -0.03    0.14
  -5   0  -4   -0.63    0.36
  -5  -1  -4  442.94   24.60
   5  -1   4  394.38   24.71
   5   1  -4  439.57   24.85
  -5   1   4  395.36   24.49
   5   1  -4  429.38   24.52
  -5  -1  -4  422.04   24.38
  -5  -1  -4  431.48   24.75
   5  -1   4  378.34   24.76
   5   1   4  399.30   24.68
  -5   1  -4  423.90   24.31
  -5   1  -4  434.02   24.86
   5  -1  -4  423.83   24.48
   5  -1  -4  441.76   24.53
   5   1   4  382.58   24.56
  -5  -1   4  405.45   24.50
  -5   1  -4  440.95   24.72
   5   2  -4   80.08    4.50
  -5  -2  -4   72.94    4.26
  -5  -2  -4   77.30    4.72
   5   2  -4   83.21    5.00
   5  -2   4   59.49    4.58
  -5   2   4   64.13    4.58
   5   2  -4   75.10    4.38
   5  -2   4   61.72    4.70
  -5   2   4   66.24    4.36
  -5   2  -4   71.09    4.83
  -5   2  -4   78.43    4.64
   5  -2  -4   80.04    4.41
   5   2   4   66.48    4.56
   5   2   4   60.16    4.30
   5  -2  -4   76.05    4.23
  -5  -2   4   64.63    4.35
  -5  -3  -4  184.81   11.60
   5   3  -4  181.01   11.67
  -5  -3  -4  183.44   12.07
  -5   3   4  214.61   11.72
   5  -3   4  209.22   12.25
   5   3  -4  199.94   12.33
   5   3  -4  193.35   11.82
   5  -3  -4  189.49   11.71
   5   3   4  208.78   11.96
  -5   3  -4  190.19   12.23
  -5  -3   4  215.15   11.74
  -5   3  -4  195.86   11.98
   5  -4   4  247.95   15.87
   5   4  -4  273.27   15.71
  -5  -4  -4  250.73   15.23
   5   4  -4  251.42   16.02
   5  -4   4  271.60   15.09
   5   4  -4  242.12   15.26
   5  -4  -4  251.33   15.81
   5  -4  -4  257.05   15.32
   5   4   4  278.17   15.62
  -5  -4   4  277.01   15.34
  -5   4  -4  248.37   15.60
  -5   4  -4  249.74   15.92
   5  -5   4  158.33    8.70
  -5   5   4  147.34    8.73
   5   5  -4  143.84    8.87
   5  -5   4  158.39    9.66
  -5  -5  -4  139.47    9.56
   5   5  -4  143.06    9.75
  -5  -5  -4  144.72    8.84
   5   5  -4  137.52    9.16
  -5   5  -4  136.32    9.25
   5   5   4  156.55    9.28
  -5   5  -4  152.76    9.69
   5  -5  -4  138.07    9.46
   5  -5  -4  146.04    8.93
  -5  -5   4  163.07    8.96
  -5   6   4   95.08    5.72
  -5   6   4   97.65    5.95
  -5  -6  -4   90.18    6.75
   5  -6   4   98.09    5.60
   5  -6   4   91.78    6.61
   5   6  -4   93.67    5.78
   5  -6   4   97.00    5.64
   5   6  -4   88.40    6.78
  -5  -6  -4   93.07    5.78
   5   6  -4   87.50    6.22
  -5  -6   4   98.54    6.01
  -5   6  -4   86.96    6.66
  -5   6  -4   92.28    6.32
   5   6   4  100.09    6.28
   5  -6  -4   89.29    6.46
   5  -6  -4   97.61    5.88
  -5  -6   4   93.39    5.85
   5   7  -4  103.68    7.47
  -5  -7  -4  108.51    7.56
   5   7  -4  111.43    6.25
  -5  -7  -4  106.10    6.27
   5   7  -4  106.26    6.88
  -5   7   4   89.92    6.46
   5  -7   4   97.95    6.12
   5  -7   4   98.29    7.11
  -5   7   4   92.32    6.23
  -5  -7   4   98.73    6.32
  -5   7  -4  102.48    7.25
   5  -7  -4   98.04    7.02
   5  -7  -4  110.54    6.36
   5   7   4  101.23    6.11
  -5  -7   4  106.62    6.50
   5   7   4   95.68    6.75
  -5   7  -4  104.59    6.90
   5   8  -4   69.70    5.23
  -5  -8  -4   61.63    5.74
  -5   8   4   64.75    4.48
  -5  -8  -4   78.73    4.46
   5  -8   4   68.45    4.20
   5  -8   4   66.61    5.36
  -5   8   4   65.73    4.82
   5   8  -4   79.00    5.95
   5   8   4   59.30    4.96
   5  -8  -4   75.97    4.52
  -5  -8   4   66.70    4.64
   5  -8  -4   71.87    5.35
  -5   8  -4   76.83    5.65
  -5  -8   4   66.32    4.58
  -5   8  -4   68.60    5.18
   5   8   4   65.38    4.34
   5   9  -4   -0.88    1.43
   5  -9   4    0.57    1.55
  -5  -9  -4    1.44    2.48
   5  -9   4    1.27    0.43
  -5   9   4    0.16    1.21
  -5  -9  -4    0.78    0.63
   5   9  -4    0.27    1.89
  -5   9   4    0.22    0.93
  -5  -9   4   -0.21    0.69
   5  -9  -4    0.91    1.46
  -5   9  -4    0.05    1.84
  -5   9  -4    0.61    1.47
   5   9   4    1.36    1.37
   5  -9  -4    0.38    0.67
   5   9   4    0.01    0.73
  -5 -10  -4   45.56    3.11
   5  10  -4   42.66    5.00
   5 -10   4   44.78    2.87
  -5  10   4   40.74    3.86
  -5 -10  -4   44.61    2.90
   5  10  -4   31.10    4.45
   5 -10   4   49.06    4.58
  -5  10  -4   40.64    4.21
   5  10   4   42.23    4.07
  -5 -10   4   47.87    3.23
   5  10   4   46.86    3.28
   5 -10  -4   42.74    3.17
  -5 -10   4   44.59    3.42
   5 -10  -4   35.68    4.27
  -5 -11  -4    3.33    0.97
   5  11  -4    1.62    2.52
  -5  11   4    2.79    1.83
  -5 -11  -4    3.21    0.77
   5 -11   4   -0.09    2.03
   5  11  -4    4.23    2.40
   5 -11   4    2.67    0.70
   5  11   4    2.95    1.28
  -5 -11   4    3.76    1.07
   5  11   4    2.18    1.71
  -5 -11   4    4.43    1.27
   5 -11  -4    4.79    1.93
  -5 -12  -4    4.62    0.98
  -5 -12  -4    3.96    1.07
   5  12  -4    1.35    3.07
  -5  12   4    5.03    2.15
   5 -12   4    5.50    2.67
   5 -12   4    7.35    0.95
   5  12   4    4.57    1.58
   5  12   4    3.42    2.17
   5 -12  -4    2.44    2.16
  -5 -12   4    4.97    1.47
  -5 -12   4    5.81    1.24
   5 -13   4   10.68    1.25
  -5  13   4   10.25    2.56
   5 -13   4   10.56    3.13
  -5  13   4    7.26    2.80
  -5 -13  -4    9.95    1.30
  -5 -13   4    8.50    1.50
   5 -13  -4    5.48    2.78
  -5 -13   4    7.48    1.77
  -5  14   4   -0.79    2.88
   5 -14   4    0.34    0.90
   5 -14  -4    0.08    3.00
   5  14   4    0.33    2.67
  -5 -14   4   -1.89    1.57
  -5  15   4    3.22    3.98
   5 -15   4    1.46    1.05
   5   0   5    0.85    0.53
  -5   0   5    0.51    0.31
   5   0   5    0.43    0.49
   5   0  -5   -0.02    0.48
  -5   0  -5    0.22    0.15
   5   0  -5    0.68    0.35
  -5   0  -5    0.33    0.51
  -5   0  -5    0.87    0.53
  -5  -1  -5   19.36    1.26
  -5  -1  -5   18.07    1.54
  -5  -1  -5   18.61    1.66
   5   1  -5   19.60    1.45
   5   1  -5   18.78    1.86
   5  -1  -5   20.71    1.46
  -5   1  -5   18.88    1.65
  -5   1  -5   19.29    1.83
   5  -1  -5   20.50    1.46
   5  -2   5   31.26    2.42
  -5  -2  -5   29.55    2.36
   5   2  -5   28.96    2.06
  -5  -2  -5   30.80    2.01
   5   2  -5   30.26    2.66
  -5  -2  -5   28.90    1.91
  -5   2   5   30.26    2.05
   5  -2   5   32.30    2.50
  -5  -2   5   31.82    2.08
   5   2   5   29.79    2.27
  -5   2  -5   28.21    2.52
   5   2   5   31.36    1.97
  -5   3   5  258.54   15.46
   5   3  -5  269.90   15.64
   5   3  -5  261.42   15.45
   5   3  -5  273.22   16.18
   5  -3   5  253.61   15.94
  -5  -3  -5  265.24   15.36
  -5  -3  -5  265.09   16.09
  -5   3  -5  249.24   16.00
   5   3   5  250.94   15.66
   5  -3  -5  265.70   15.49
  -5  -3   5  263.76   15.47
  -5   3  -5  257.10   15.76
   5   4  -5   73.27    5.28
   5   4  -5   73.34    4.64
   5   4  -5   65.64    4.35
  -5  -4  -5   72.90    4.95
   5  -4   5   64.41    4.94
   5  -4  -5   71.75    4.42
  -5  -4   5   66.91    4.38
  -5   4  -5   71.11    4.77
  -5   4  -5   71.68    5.13
   5   4   5   71.76    4.65
   5  -4  -5   70.38    4.93
   5   5  -5    9.83    1.06
  -5  -5  -5   10.71    1.82
   5   5  -5    8.15    1.36
   5  -5   5   17.14    2.16
   5   5  -5    6.73    1.74
   5  -5   5   13.35    0.80
   5  -5   5   13.87    0.81
  -5  -5   5   13.42    1.17
   5   5   5   14.10    1.61
   5  -5  -5    7.29    1.49
  -5   5  -5    8.68    1.52
  -5   5  -5    9.19    1.80
   5  -5  -5    9.29    1.16
  -5  -6  -5  145.62    9.34
   5  -6   5  124.32    9.09
   5  -6   5  123.05    8.15
   5   6  -5  145.32    8.38
   5  -6   5  132.58    8.18
  -5  -6  -5  144.40    8.38
   5   6  -5  147.85    8.94
   5   6  -5  145.58    9.61
  -5   6  -5  153.48    9.04
  -5   6  -5  144.31    9.37
   5  -6  -5  141.79    8.48
  -5  -6   5  140.64    8.62
   5   6   5  134.34    8.75
   5  -6  -5  136.15    9.09
  -5  -6   5  138.07    8.45
   5   7  -5    2.25    1.64
   5   7  -5    3.93    1.39
  -5  -7  -5    4.56    0.74
  -5  -7  -5    3.58    1.73
   5  -7   5    3.35    0.44
  -5   7   5    4.17    0.61
   5   7  -5    3.93    0.66
   5  -7   5    1.91    1.42
  -5   7   5    2.74    0.70
   5  -7  -5    3.12    0.75
   5  -7  -5    2.45    1.26
   5   7   5    4.75    1.18
  -5   7  -5    5.20    1.47
  -5  -7   5    3.27    0.86
  -5  -7   5    3.32    0.77
  -5   7  -5    2.41    1.54
  -5  -8  -5   68.67    4.51
   5  -8   5   72.05    5.55
  -5   8   5   73.22    4.63
  -5  -8  -5   72.15    6.19
   5  -8   5   75.65    4.30
   5   8  -5   69.60    6.00
  -5   8   5   80.37    4.50
   5   8  -5   70.70    5.34
   5   8  -5   68.97    4.46
   5   8   5   75.72    5.16
   5  -8  -5   60.35    4.53
  -5  -8   5   70.45    4.80
  -5  -8   5   63.43    4.94
  -5   8  -5   68.34    6.44
  -5   8  -5   68.41    5.31
   5  -8  -5   64.89    5.34
  -5   9   5    1.87    1.26
   5  -9   5    0.45    1.47
  -5  -9  -5    1.44    2.45
   5   9  -5   -0.14    1.72
   5  -9   5    1.36    0.44
  -5  -9  -5    1.51    0.64
  -5   9   5    2.52    0.89
  -5   9  -5    1.60    1.60
  -5  -9   5    0.50    0.75
  -5   9  -5    5.02    2.24
  -5  -9   5    2.01    0.96
   5   9   5    1.76    1.34
   5  -9  -5    2.69    0.83
   5  -9  -5    1.85    1.39
  -5 -10  -5   51.36    3.47
  -5  10   5   50.86    3.65
   5  10  -5   47.13    4.87
  -5  10   5   51.33    3.93
   5 -10   5   48.54    4.69
   5  10  -5   37.64    5.12
   5 -10   5   52.66    3.22
  -5  10  -5   39.70    4.85
   5 -10  -5   43.53    4.41
  -5 -10   5   54.31    3.58
   5  10   5   45.22    4.16
  -5 -10   5   52.92    3.84
  -5 -11  -5   10.73    1.40
   5 -11   5    8.81    2.36
   5 -11   5   10.24    1.10
   5  11  -5   10.54    3.01
  -5  11   5    9.93    1.92
   5  11   5    9.62    2.15
  -5 -11   5   10.11    1.72
  -5 -11   5   10.67    1.48
   5 -11  -5   10.18    2.41
   5 -12   5    6.34    2.50
   5  12  -5    9.03    3.55
  -5  12   5    7.73    2.16
  -5 -12  -5   14.27    1.60
  -5  12   5   14.27    2.19
  -5 -12   5   10.25    1.91
   5 -12  -5   12.15    2.71
   5  12   5    5.44    2.23
  -5 -12   5   14.11    1.71
  -5  13   5    3.58    2.16
  -5  13   5    1.42    2.22
   5 -13   5    2.57    0.86
  -5 -13   5    2.65    1.19
   5  13   5    4.26    3.77
   5 -13  -5    3.00    2.73
  -5 -13   5    3.32    1.68
   5 -14   5    2.45    1.02
   5  14   5    3.70    2.76
   5 -14  -5   -1.12    3.06
  -5 -14   5    1.14    1.74
   5 -15   5   -0.16    1.12
   5   0   6    0.26    0.49
  -5   0  -6   -0.22    0.54
   5   0  -6   -0.05    0.29
  -5   0  -6    0.40    0.62
   5   0  -6    0.53    0.67
  -5   0   6   -0.51    0.31
   5   0   6   -1.01    0.49
  -5   0  -6    0.03    0.14
  -5   1   6  413.90   26.36
   5  -1   6  408.81   26.60
   5   1  -6  483.11   26.52
   5  -1   6  431.98   26.68
   5   1  -6  474.53   26.85
  -5  -1  -6  462.22   26.53
   5   1  -6  461.65   26.40
  -5  -1  -6  487.99   26.91
  -5  -1   6  421.48   26.37
   5  -1  -6  465.18   26.41
   5  -1  -6  461.74   26.42
   5   1   6  419.04   26.38
  -5   1  -6  446.47   26.78
   5   1   6  436.64   26.62
  -5   1  -6  473.42   26.66
  -5   1  -6  448.24   26.13
   5  -2   6  190.23   12.30
   5   2  -6  204.60   12.10
  -5  -2  -6  209.85   11.93
  -5  -2  -6  212.71   12.30
  -5   2   6  192.62   11.94
   5   2  -6  206.33   11.96
   5   2  -6  212.80   12.61
   5  -2   6  198.21   12.32
   5   2   6  191.40   12.16
  -5   2  -6  198.34   12.47
  -5  -2   6  197.66   11.95
  -5   2  -6  199.81   12.23
   5  -2  -6  195.29   11.96
   5   2   6  199.75   11.81
   5   3  -6   65.19    4.49
   5  -3   6   82.97    5.11
   5   3  -6   71.86    5.33
  -5  -3  -6   69.25    4.89
  -5   3   6   81.68    4.56
   5   3  -6   64.21    4.67
  -5  -3   6   80.25    4.55
   5   3   6   82.79    4.83
  -5   3  -6   65.45    4.83
   5  -3  -6   66.32    4.53
  -5   3  -6   65.15    5.10
   5  -4   6  174.74   11.23
  -5  -4  -6  174.70   11.15
   5   4  -6  184.88   11.60
   5   4  -6  171.83   10.93
   5   4  -6  173.40   10.63
  -5  -4   6  178.22   10.66
   5  -4  -6  178.69   10.70
   5   4   6  183.59   10.93
  -5   4  -6  177.50   11.42
  -5   4  -6  182.90   11.08
   5   5  -6  152.88    9.21
   5  -5   6  162.52    9.99
   5   5  -6  155.42    9.66
  -5  -5  -6  146.63    9.87
   5   5  -6  141.05   10.21
   5  -5  -6  144.84    9.80
   5   5   6  157.23    9.54
   5  -5  -6  148.60    9.28
  -5  -5   6  171.49    9.29
  -5   5  -6  139.78   10.05
  -5   5  -6  152.00    9.73
   5  -6   6  138.93    9.09
   5   6  -6  137.33    8.82
   5  -6   6  136.38    7.98
   5  -6   6  135.60    7.98
   5   6  -6  136.76    9.54
   5   6  -6  133.48    8.21
  -5  -6  -6  126.88    9.04
  -5   6  -6  136.60    9.28
  -5   6  -6  135.24    8.85
   5  -6  -6  132.86    8.95
  -5  -6   6  143.98    8.51
  -5  -6   6  139.88    8.30
   5  -6  -6  135.50    8.34
   5   6   6  130.11    8.56
   5   7  -6   25.43    2.76
   5  -7   6   17.39    1.25
   5   7  -6   18.98    3.19
  -5  -7  -6   17.22    2.74
   5  -7   6   19.52    2.66
   5   7  -6   19.95    1.51
   5  -7  -6   18.64    2.45
  -5  -7   6   17.57    1.61
  -5   7  -6   18.33    2.75
  -5   7  -6   23.01    2.60
   5   7   6   14.99    1.93
   5  -7  -6   19.34    1.64
  -5  -7   6   20.15    2.00
  -5  -8  -6   32.15    2.27
   5   8  -6   30.75    2.21
   5   8  -6   28.87    4.05
  -5  -8  -6   25.14    3.71
   5  -8   6   30.33    2.31
   5   8  -6   27.27    3.66
   5  -8   6   27.44    3.35
   5  -8  -6   28.36    3.28
  -5  -8   6   32.99    2.43
   5  -8  -6   30.07    2.39
   5   8   6   32.31    2.89
  -5   8  -6   28.32    3.55
  -5  -8   6   31.55    2.60
  -5   8  -6   32.56    3.47
   5   9  -6    5.42    2.11
   5   9  -6    0.79    1.98
  -5  -9  -6    3.59    2.85
   5  -9   6    3.97    1.74
  -5  -9  -6    2.42    0.73
  -5   9   6    2.78    0.80
  -5   9   6    2.55    0.75
   5  -9   6    2.61    0.52
   5   9   6    0.95    1.22
   5  -9  -6    2.35    0.87
  -5  -9   6    2.92    1.01
  -5   9  -6    1.20    1.67
   5  -9  -6    2.28    1.83
   5 -10   6   25.13    3.47
  -5  10   6   23.61    2.26
   5  10  -6   26.47    3.87
  -5  10   6   24.27    2.19
   5 -10   6   25.64    1.81
  -5 -10  -6   26.58    4.41
   5  10   6   27.42    2.87
   5 -10  -6   21.66    3.13
  -5 -10   6   22.40    2.15
  -5 -10   6   23.83    2.48
  -5  11   6   -0.07    1.15
   5  11  -6    6.32    5.82
  -5  11   6    0.67    1.21
   5 -11   6    0.99    3.33
   5 -11   6    1.12    0.60
   5 -11  -6   -0.95    1.89
   5  11   6   -0.14    1.62
  -5 -11   6   -1.08    1.11
  -5 -11   6    0.38    0.86
  -5  12   6    9.87    1.74
   5 -12   6   11.40    1.20
   5  12  -6    7.48    3.56
   5 -12   6   10.34    2.77
  -5 -12  -6   10.35    1.52
  -5 -12   6    9.56    2.11
   5  12   6    6.60    2.16
   5 -12  -6    6.50    2.69
  -5  13   6    4.47    1.88
  -5  13   6    3.57    2.03
   5 -13   6    7.32    1.11
  -5 -13   6    5.82    1.43
   5 -13  -6   11.49    3.13
  -5 -13   6    2.17    1.64
   5 -14   6    3.04    1.05
   5 -14  -6   -0.14    3.22
   5  14   6    3.42    2.69
   5 -15  -6   -2.62    4.61
   5   0  -7   -0.12    0.42
  -5   0  -7   -0.24    0.65
   5   0  -7   -0.13    0.77
  -5   0  -7    0.20    0.22
   5   0   7    1.05    0.70
  -5   0  -7    0.20    0.66
  -5   0   7    0.87    0.41
   5  -1   7  217.87   12.42
   5   1  -7  193.55   12.12
   5  -1   7  212.47   12.26
  -5  -1  -7  201.67   12.27
   5   1  -7  201.95   12.00
  -5   1   7  207.16   12.01
  -5  -1  -7  192.69   12.16
   5   1  -7  194.12   12.51
   5   1   7  212.00   12.32
  -5   1  -7  200.41   11.73
  -5   1  -7  193.15   11.71
   5  -1  -7  196.42   12.01
   5   1   7  214.54   11.99
  -5   1  -7  186.08   12.40
  -5  -1   7  215.95   12.02
  -5   1  -7  187.97   12.23
   5  -1  -7  187.98   12.07
   5   2  -7   13.13    1.49
  -5  -2  -7   18.84    1.91
   5  -2   7   18.29    2.00
   5  -2   7   16.94    1.79
  -5   2   7   19.14    1.43
   5   2  -7   14.62    1.39
   5   2  -7   16.23    2.20
  -5  -2  -7   15.31    1.47
  -5  -2   7   19.49    1.42
  -5   2  -7   18.08    1.76
  -5   2  -7   15.53    2.08
   5  -2  -7   14.58    1.36
   5   2   7   25.97    1.86
   5   2   7   19.55    1.23
   5  -3   7  135.21    8.94
  -5   3   7  133.25    8.48
  -5  -3  -7  147.53    8.91
   5   3  -7  146.30    8.50
   5   3  -7  147.52    9.36
   5   3  -7  145.88    8.76
   5  -3  -7  144.81    8.54
  -5   3  -7  140.95    8.88
   5   3   7  130.92    8.70
  -5   3  -7  131.55    9.13
  -5  -3   7  138.91    8.49
   5   4  -7  146.90    8.86
   5   4  -7  150.78    9.54
   5   4  -7  138.27    8.44
   5  -4   7  127.06    8.97
  -5  -4  -7  146.75    9.03
   5  -4  -7  139.09    8.52
  -5   4  -7  146.20    8.94
  -5  -4   7  133.41    8.45
  -5   4  -7  138.35    9.29
   5   4   7  134.92    8.69
   5  -5   7    4.87    1.47
   5   5  -7   11.41    1.63
   5   5  -7    9.35    2.10
   5   5  -7   10.05    1.00
  -5  -5  -7   11.34    1.77
   5   5   7    3.64    1.04
  -5   5  -7    6.89    1.68
  -5   5  -7    8.87    1.67
  -5  -5   7    3.90    0.82
   5  -5  -7    7.34    1.50
   5  -5  -7    6.67    0.92
   5   6  -7   65.01    4.63
   5  -6   7   50.02    5.58
   5   6  -7   61.62    3.88
  -5  -6  -7   61.13    4.88
   5   6  -7   61.41    5.32
  -5  -6   7   52.44    3.89
  -5   6  -7   67.92    4.70
   5  -6  -7   56.83    4.63
  -5   6  -7   64.74    5.18
   5   6   7   55.69    4.21
   5  -6  -7   67.89    4.06
   5   7  -7    2.93    1.90
   5   7  -7    3.80    1.74
   5  -7   7    3.98    0.46
  -5  -7  -7    6.24    2.03
   5   7  -7    5.53    0.83
   5  -7   7    3.21    1.53
  -5   7  -7    5.46    1.76
   5  -7  -7    3.58    1.46
  -5  -7   7    3.54    1.00
  -5  -7   7    3.46    0.81
  -5   7  -7    4.44    1.74
   5  -7  -7    5.43    0.97
   5   7   7    2.99    1.12
   5   8  -7   33.36    4.07
  -5  -8  -7   46.40    4.91
   5   8  -7   44.50    3.29
   5   8  -7   44.54    5.12
   5  -8   7   47.03    4.22
   5  -8   7   45.88    2.80
   5  -8  -7   42.20    4.00
  -5  -8   7   48.46    3.19
  -5   8  -7   46.50    4.17
   5   8   7   48.19    3.65
  -5   8  -7   45.00    4.55
   5  -8  -7   40.09    3.19
  -5  -8   7   47.37    3.47
   5  -9   7    4.96    0.67
   5   9  -7    5.39    2.39
  -5  -9  -7    5.88    3.06
   5   9  -7    6.13    2.35
   5   9  -7    5.49    0.87
   5  -9   7    5.45    1.72
  -5  -9   7    7.93    1.38
   5  -9  -7    3.92    1.89
  -5  -9   7    4.95    1.03
   5   9   7    3.81    1.37
   5 -10   7   38.13    2.54
  -5 -10  -7   40.83    2.91
   5  10  -7   28.51    4.62
   5 -10   7   37.21    4.26
  -5 -10  -7   38.61    5.44
  -5 -10   7   38.42    3.28
   5  10   7   33.91    3.51
   5 -10  -7   33.42    3.96
  -5 -10   7   43.17    2.98
  -5 -11  -7   -0.69    0.75
   5 -11   7    2.10    2.12
  -5  11   7    0.92    0.93
   5 -11   7    0.42    0.62
   5  11  -7   -1.70    2.80
  -5 -11   7    0.68    0.99
   5 -11  -7    0.74    2.05
   5  11   7   -0.61    1.55
  -5 -11   7   -0.33    1.21
   5 -12   7    7.36    0.99
  -5  12   7   -0.06    1.25
  -5 -12   7    6.44    1.85
   5  12   7    6.33    2.10
  -5 -12   7    5.75    1.54
   5 -12  -7    5.62    2.56
   5 -13   7    3.42    0.95
  -5  13   7   -0.57    1.36
   5 -13  -7    3.68    2.89
  -5 -13   7    3.32    1.38
   5 -14   7    2.37    1.06
   5 -14  -7   -1.00    3.36
   5  14   7    3.45    2.78
   5 -15  -7    0.05    4.64
   5   0   8   -0.62    0.60
   5   0  -8   -0.07    0.44
  -5   0  -8   -0.18    0.83
  -5   0  -8    0.36    0.65
   5   0   8    0.46    0.57
  -5   0  -8   -0.48    0.23
   5   0  -8   -0.55    0.77
  -5   0   8   -0.56    0.39
   5   0  -8   -0.48    0.53
   5  -1   8  274.01   16.92
   5   1  -8  282.76   16.69
   5   1  -8  286.66   16.52
  -5  -1  -8  287.60   16.81
  -5  -1  -8  270.23   16.73
   5   1  -8  291.35   17.13
   5  -1   8  263.69   16.69
  -5   1   8  268.25   16.50
  -5  -1  -8  285.38   16.34
  -5  -1   8  266.14   16.49
  -5   1  -8  283.08   17.02
   5  -1  -8  284.80   16.55
   5  -1  -8  281.13   16.67
  -5   1  -8  287.30   16.83
   5   1   8  272.57   16.45
  -5   1  -8  275.91   16.23
   5   1   8  271.11   16.81
   5  -2   8   18.92    1.96
  -5   2   8   18.36    1.41
  -5  -2  -8   15.33    1.56
   5   2  -8   15.41    1.45
   5   2  -8   15.37    1.68
   5   2  -8   19.81    2.43
  -5  -2  -8   19.39    1.91
   5  -2  -8   15.92    1.48
  -5   2  -8   18.69    1.99
   5   2   8   19.36    1.95
  -5   2  -8   16.07    2.10
  -5  -2   8   18.19    1.45
   5   2   8   18.26    1.24
   5   3  -8  148.03   10.38
  -5  -3  -8  145.75    9.33
  -5  -3  -8  157.39    9.91
  -5   3   8  159.65    9.52
   5  -3   8  158.13    9.95
   5   3  -8  157.87    9.83
   5   3  -8  155.62    9.50
  -5   3  -8  156.21   10.27
  -5  -3   8  164.67    9.51
  -5   3  -8  162.79    9.94
   5  -3  -8  160.68    9.57
   5   3   8  158.46    9.78
   5   4  -8  103.27    7.69
  -5  -4  -8  109.32    7.18
   5  -4   8   97.94    7.12
   5   4  -8  115.30    7.12
   5   4  -8  111.32    6.64
   5   4   8  104.83    6.91
  -5   4  -8  108.06    7.55
  -5  -4   8  108.26    6.64
   5  -4  -8  106.01    6.70
  -5   4  -8  108.08    7.15
   5   5  -8   42.97    4.25
  -5  -5  -8   43.63    3.86
   5   5  -8   46.74    3.63
   5   5  -8   45.31    2.97
   5  -5   8   38.21    3.55
  -5  -5   8   43.72    2.98
  -5   5  -8   44.98    4.14
  -5   5  -8   41.01    3.58
   5  -5  -8   45.23    3.09
   5  -5  -8   46.57    3.77
   5   5   8   41.72    3.29
   5   6  -8   82.85    7.83
   5  -6   8  107.16    6.87
  -5  -6  -8   89.59    6.90
   5   6  -8   98.04    5.97
   5   6   8  106.18    6.39
   5  -6  -8   86.97    6.29
  -5   6  -8   81.18    7.34
  -5  -6   8  105.61    6.06
   5  -6  -8   88.53    6.68
  -5   6  -8   94.52    7.08
   5   7  -8   11.29    2.70
   5   7  -8   14.96    2.40
   5  -7   8   10.11    2.05
  -5  -7  -8   13.23    2.57
   5   7  -8   12.85    1.25
   5  -7  -8   12.11    1.50
   5   7   8   10.63    1.69
  -5  -7   8   11.86    1.63
   5  -7  -8   12.90    2.19
  -5   7  -8    9.42    2.51
  -5  -7   8   11.71    1.32
  -5   7  -8   12.78    2.20
   5  -8   8   54.54    3.31
   5   8  -8   56.89    5.32
   5   8  -8   59.88    5.78
   5   8  -8   54.41    3.58
  -5  -8  -8   54.73    5.50
   5  -8   8   46.24    4.44
  -5  -8   8   52.17    3.71
   5  -8  -8   49.93    4.59
  -5  -8   8   63.30    4.15
   5   9  -8    8.04    3.08
   5  -9   8    8.14    2.18
   5   9  -8    8.38    1.10
   5   9   8    6.17    1.61
  -5  -9   8    8.75    1.56
   5  -9  -8   11.20    2.23
  -5  -9   8    8.34    1.27
   5  10  -8   22.50    5.17
   5 -10   8   17.98    1.39
  -5 -10  -8   27.36    4.67
  -5 -10   8   17.59    2.29
  -5 -10   8   15.56    1.77
   5  10   8   15.30    2.27
   5 -10  -8   18.45    2.77
   5 -11   8    1.72    2.19
   5  11  -8    1.62    3.20
  -5 -11  -8    5.94    1.20
   5 -11   8    3.63    0.74
   5 -11  -8    1.59    2.22
  -5 -11   8    1.62    1.31
  -5 -11   8    4.92    1.19
   5  11   8    1.94    1.72
   5 -12   8    7.65    1.04
  -5 -12   8    6.20    1.85
  -5 -12   8    7.94    1.47
   5  12   8    6.44    2.10
   5 -12  -8    5.64    2.72
   5 -13   8    2.03    0.94
   5  13   8    3.13    4.12
   5 -13  -8    1.76    3.11
   5 -14  -8    3.07    3.52
   5  14   8   -0.48    2.83
  -5   0  -9   -0.08    0.26
   5   0  -9   -0.28    0.61
  -5   0   9    0.42    0.47
  -5   0  -9   -0.43    0.78
   5   0   9    1.56    0.60
   5   0   9    0.77    0.82
   5   0  -9   -0.09    0.49
  -5   0  -9   -0.16    0.94
   5   1  -9  157.40    9.84
   5   1  -9  156.73    9.63
  -5  -1  -9  155.57    9.43
   5   1  -9  155.33   10.28
  -5  -1  -9  149.84    9.90
   5  -1   9  161.22   10.12
  -5   1   9  169.67    9.65
   5  -1   9  176.41    9.85
  -5  -1  -9  148.27    9.90
  -5   1  -9  153.57    9.94
   5   1   9  176.20    9.58
  -5   1  -9  152.43    9.33
   5  -1  -9  165.51    9.68
   5   1   9  168.53   10.05
  -5   1  -9  158.54   10.24
   5  -1  -9  145.79    9.53
   5  -1  -9  154.69    9.76
   5  -1  -9  143.65    9.81
  -5  -1   9  170.26    9.64
   5   2  -9   91.97    6.55
   5   2  -9   87.29    5.87
   5  -2   9  103.56    5.97
  -5  -2  -9   86.80    5.92
  -5  -2  -9   77.21    5.67
  -5  -2  -9   83.10    5.41
  -5   2   9   96.04    5.60
   5   2  -9   83.93    5.56
  -5   2  -9   85.41    6.25
   5  -2  -9   88.48    5.32
   5   2   9   94.04    5.97
   5  -2  -9   87.03    5.61
   5  -2  -9   85.44    5.49
  -5  -2   9   99.53    5.61
  -5   2  -9   89.40    5.98
   5   3  -9   11.72    2.31
   5   3  -9   18.20    1.43
   5   3  -9   20.82    2.11
  -5  -3  -9   15.33    1.36
   5  -3   9   13.54    1.79
  -5  -3  -9   16.36    1.95
  -5   3   9    9.78    1.28
  -5   3  -9   13.65    1.85
  -5   3  -9   18.42    2.48
   5  -3  -9   17.06    1.46
  -5  -3   9   11.00    1.29
   5   3   9   13.77    1.78
   5   4  -9   38.85    4.22
   5  -4   9   29.29    2.99
   5   4  -9   36.52    3.13
   5   4  -9   36.87    2.57
  -5  -4  -9   41.06    3.37
   5  -4  -9   38.34    2.68
   5   4   9   37.28    2.92
  -5   4  -9   36.98    3.70
  -5   4  -9   37.92    3.21
  -5  -4   9   33.13    2.53
   5  -5   9   43.36    3.66
   5   5  -9   44.45    3.74
   5   5  -9   44.30    2.94
  -5  -5  -9   38.92    3.81
   5   5  -9   43.23    4.67
  -5   5  -9   41.37    4.14
  -5   5  -9   38.40    3.83
  -5  -5   9   47.11    3.01
   5  -5  -9   39.80    3.11
   5   5   9   40.30    3.25
  -5  -6  -9   24.75    3.07
   5   6  -9   21.64    3.49
   5   6  -9   24.25    1.93
   5  -6   9   19.71    2.54
   5   6  -9   28.14    3.12
   5   6   9   24.89    2.39
  -5   6  -9   25.21    2.81
  -5   6  -9   24.58    3.33
   5  -6  -9   25.45    2.10
   5  -6  -9   24.16    2.87
  -5  -7  -9    8.37    2.48
   5   7  -9   11.96    2.99
   5   7  -9   18.40    3.73
   5  -7   9    7.21    1.88
   5  -7  -9   11.96    2.16
   5   7   9   11.40    1.69
  -5  -7   9   11.80    1.35
  -5   7  -9   10.98    2.62
   5   8  -9   76.98    4.99
   5  -8   9   77.78    5.97
   5   8  -9   70.40    6.93
  -5  -8  -9   74.63    6.80
  -5  -8   9   78.09    5.14
  -5  -8   9   86.67    5.57
   5   8   9   79.42    5.52
   5   9  -9    1.85    2.78
   5  -9   9    2.55    0.44
   5  -9   9    1.95    1.73
  -5  -9  -9    3.63    3.36
   5  -9  -9    0.16    1.72
  -5  -9   9    3.42    1.30
  -5  -9   9    2.45    0.88
   5   9   9    2.34    1.39
  -5 -10  -9   22.01    4.99
   5 -10   9   14.79    2.68
   5 -10   9   21.34    1.61
   5  10  -9   14.64    4.25
  -5 -10   9   22.57    2.60
   5  10   9   19.76    2.55
  -5 -10   9   23.46    2.14
   5 -10  -9   17.81    3.09
  -5 -11  -9    1.12    0.91
   5 -11   9    0.53    0.60
  -5 -11   9    0.30    1.37
  -5 -11   9    0.76    1.01
   5 -11  -9    0.29    2.31
   5  11   9   -0.50    1.66
  -5 -12   9   11.47    1.76
   5 -12  -9   10.15    3.09
   5  12   9   10.23    2.35
   5  13   9    3.54    2.34
   5 -13  -9    2.57    3.36
   5 -14  -9    2.41    4.72
   5  14   9    1.88    3.15
   5   0 -10   -1.48    1.12
  -5   0 -10    0.32    0.32
   5   0 -10    0.55    0.57
  -5   0  10    0.24    0.49
  -5   0 -10   -0.85    1.02
   5   0 -10    0.25    0.74
   5   0  10   -0.84    0.83
   5   0 -10    0.74    0.71
  -5   0 -10    0.62    0.85
   5   0  10    0.05    0.55
  -5  -1 -10   87.16    5.87
   5  -1  10   78.75    5.53
   5   1 -10   90.51    5.47
  -5   1  10   84.38    5.43
  -5  -1 -10   89.10    5.80
   5   1 -10   95.53    5.80
  -5  -1 -10   87.66    5.25
   5  -1 -10   85.28    5.37
   5  -1 -10   83.29    5.78
  -5   1 -10   93.21    6.20
  -5   1 -10   84.96    5.13
   5  -1 -10   90.28    5.50
   5   1  10   86.75    5.34
  -5   1 -10   81.71    5.82
   5   1  10   75.79    5.80
  -5  -1  10   82.37    5.41
   5  -1 -10   88.97    5.64
  -5  -2 -10   21.24    2.11
  -5  -2 -10   18.54    1.56
  -5  -2 -10   18.95    1.99
   5   2 -10   17.80    1.63
   5   2 -10   20.93    2.14
   5  -2  10   19.21    1.92
   5  -2 -10   18.52    1.77
   5  -2 -10   21.49    1.83
   5  -2 -10   18.52    1.38
  -5  -2  10   18.55    1.61
   5   2  10   17.13    2.13
   5  -2 -10   18.78    1.69
  -5   2 -10   19.39    2.64
  -5   2 -10   23.84    2.39
   5   3 -10  141.13    9.24
  -5  -3 -10  132.05    8.37
  -5   3  10  146.27    8.43
  -5  -3 -10  143.47    8.87
   5   3 -10  135.65    8.38
  -5  -3 -10  135.99    8.27
   5  -3  10  141.55    8.80
   5   3  10  140.07    8.78
  -5   3 -10  117.47    9.15
  -5  -3  10  140.04    8.39
   5  -3 -10  138.35    8.46
  -5   3 -10  124.42    8.82
   5   4 -10   15.70    1.61
   5   4 -10   21.22    2.51
   5  -4  10   22.57    3.37
  -5  -4 -10   13.25    2.17
   5   4  10   28.25    2.33
   5  -4 -10   17.16    1.76
  -5  -4  10   22.84    1.69
  -5   4 -10   16.41    2.24
  -5   4 -10   17.35    2.78
  -5  -5 -10   52.13    4.55
   5  -5  10   61.49    4.37
   5   5 -10   50.92    3.61
   5   5 -10   50.54    4.33
   5   5 -10   46.09    5.02
  -5   5 -10   55.85    4.50
   5  -5 -10   53.05    3.76
  -5  -5  10   61.20    4.36
   5   5  10   58.12    4.08
  -5   5 -10   57.28    6.12
   5   6 -10   71.17    4.60
   5  -6  10   65.29    5.20
   5   6 -10   68.75    6.33
  -5  -6 -10   74.05    5.77
  -5   6 -10   81.12    6.28
   5  -6 -10   70.89    5.49
  -5  -6  10   68.04    4.61
   5   6  10   72.77    5.03
  -5  -7 -10   22.13    3.44
   5   7 -10   15.48    3.60
   5  -7  10   20.39    2.75
   5   7 -10   24.30    1.87
  -5  -7  10   21.44    1.91
   5   7  10   20.90    2.88
   5   8 -10   42.77    3.01
   5  -8  10   45.51    4.15
   5   8 -10   37.15    5.14
   5  -8 -10   43.38    4.20
   5   8  10   42.59    3.58
  -5  -8  10   43.49    3.17
  -5  -9 -10    3.49    3.42
   5  -9  10    0.77    1.73
  -5  -9  10    1.53    1.23
   5  -9 -10    0.00    1.87
  -5  -9  10    1.39    0.92
   5   9  10   -0.84    1.34
   5 -10  10   15.39    2.70
   5  10 -10   16.73    4.48
  -5 -10 -10    8.18    5.01
  -5 -10  10   19.85    2.43
  -5 -10  10   15.21    1.78
   5  10  10   13.72    2.22
   5 -10 -10   14.43    2.95
   5  11  10    1.76    1.72
   5 -11 -10   -0.81    2.50
   5  12  10    5.47    2.23
  -5 -12  10    6.80    1.45
   5 -12 -10    7.28    3.32
   5 -13 -10   -1.92    3.58
   5  13  10    1.24    2.45
   5   0 -11   -0.95    0.83
  -5   0 -11    0.26    1.24
   5   0 -11    0.03    0.82
   5   0  11   -0.15    0.54
   5   0 -11    0.20    0.62
  -5   0 -11    0.03    0.37
  -5   0  11    0.07    0.56
  -5   0 -11   -0.25    1.01
  -5   1  11   54.88    3.73
   5  -1  11   58.95    3.86
  -5  -1 -11   55.11    3.52
   5   1 -11   60.27    5.14
   5   1 -11   55.07    3.76
  -5  -1 -11   59.01    4.24
  -5  -1 -11   56.17    4.26
   5  -1 -11   58.11    4.00
  -5   1 -11   53.10    4.18
   5   1  11   59.80    3.63
  -5   1 -11   53.85    3.40
  -5   1 -11   50.41    4.56
   5  -1 -11   56.25    4.34
   5  -1 -11   57.31    3.80
   5  -1 -11   54.01    3.66
   5   1  11   52.17    4.26
  -5  -2 -11   21.41    1.70
  -5  -2 -11   20.11    2.26
   5   2 -11   20.40    1.87
  -5  -2 -11   29.04    2.69
   5  -2  11   22.52    2.18
   5   2 -11   26.44    2.41
  -5   2  11   23.31    1.88
   5  -2 -11   22.74    2.11
   5   2  11   23.82    2.59
   5  -2 -11   23.40    1.65
  -5   2 -11   25.73    3.06
   5  -2 -11   22.40    2.55
   5  -2 -11   20.57    2.15
  -5  -3 -11   22.95    2.00
   5   3 -11   27.00    2.21
  -5  -3 -11   29.36    2.83
   5   3 -11   30.96    2.99
  -5  -3 -11   27.28    2.35
   5  -3  11   31.95    2.58
   5   3  11   30.72    2.74
  -5  -3  11   30.29    2.34
   5  -3 -11   27.08    2.26
  -5   3 -11   30.44    2.92
   5  -3 -11   28.44    2.40
  -5   3 -11   28.41    3.46
   5   4 -11   21.17    2.60
   5   4 -11   14.40    1.51
   5  -4  11   12.64    1.79
  -5  -4 -11   13.61    1.32
  -5  -4 -11   15.33    2.26
  -5   4 -11   15.01    2.14
   5  -4 -11   15.92    1.59
  -5  -4  11    9.46    1.29
  -5   4 -11   14.94    3.11
   5   4  11    9.88    1.80
  -5  -5 -11   33.18    3.43
   5  -5  11   29.01    2.87
  -5  -5 -11   28.13    2.15
  -5  -5  11   25.94    2.18
  -5   5 -11   31.55    3.86
   5   5  11   27.80    2.86
   5   6 -11   34.45    2.60
   5   6 -11   36.19    4.81
   5  -6  11   40.17    3.48
  -5  -6 -11   42.30    4.15
  -5  -6  11   32.68    2.65
   5  -6 -11   40.73    3.70
   5   6  11   32.08    3.34
  -5  -7 -11    3.52    2.97
   5  -7  11    6.39    1.86
   5   7 -11    7.40    3.19
   5   7 -11    7.47    1.09
   5  -7 -11    6.21    1.94
  -5  -7  11    7.30    1.12
   5   7  11    3.40    1.42
   5   8 -11   24.66    4.59
   5  -8  11   37.79    5.24
  -5  -8 -11   26.76    4.28
   5  -8 -11   22.28    3.27
  -5  -8  11   29.45    2.39
   5   8  11   35.38    3.18
  -5  -9 -11    5.19    4.08
   5  -9  11    0.09    1.79
   5   9 -11    1.54    3.33
   5   9  11    2.84    1.57
  -5  -9  11    1.54    0.93
   5  -9 -11    0.08    2.06
   5 -10 -11   17.06    3.30
  -5 -10  11   18.50    1.95
   5  10  11   14.93    2.37
  -5 -11  11    5.48    1.31
   5  11  11    5.02    2.02
   5 -11 -11    3.53    2.89
  -5 -12  11    4.48    2.03
   5 -12 -11    5.29    3.45
   5  12  11    2.54    2.22
   5  13  11    1.88    2.72
  -5   0 -12   -0.65    1.50
   5   0 -12   -0.39    1.04
  -5   0 -12   -0.29    0.38
   5   0  12    0.14    0.58
  -5   0  12    0.66    0.62
   5   0 -12    0.91    0.86
   5   0 -12    0.38    0.74
  -5  -1 -12   94.21    5.86
   5   1 -12   94.64    6.35
  -5  -1 -12  103.38    6.44
  -5   1  12   89.84    5.83
   5   1 -12   88.35    6.10
   5   1 -12   96.48    6.17
  -5  -1 -12   89.44    6.41
   5  -1  12   84.70    5.90
   5  -1 -12   98.22    5.95
   5  -1 -12   92.62    5.78
   5   1  12   89.59    6.45
  -5   1 -12   93.38    6.37
  -5   1 -12   90.96    5.51
  -5  -1  12   85.72    5.80
   5  -1 -12   86.11    6.41
   5  -1 -12   96.99    6.22
  -5   1 -12   91.66    6.79
   5  -2  12    4.31    1.11
  -5  -2 -12    6.16    1.50
  -5  -2 -12    5.79    1.59
   5   2 -12    6.14    1.55
   5   2 -12    3.73    1.57
  -5  -2 -12    8.11    0.92
  -5   2  12    6.64    1.04
  -5   2 -12    6.05    2.03
   5  -2 -12    5.56    1.31
   5  -2 -12    5.30    1.07
  -5   2 -12    5.04    0.54
   5   2  12    4.36    1.44
  -5  -2  12    4.23    0.92
  -5   2 -12    6.76    1.59
   5  -2 -12    6.03    0.83
  -5  -3 -12   67.10    5.12
  -5  -3 -12   68.81    4.39
   5   3 -12   69.65    4.53
  -5  -3 -12   66.59    4.69
   5  -3  12   67.80    4.84
  -5  -3  12   69.38    4.49
  -5   3 -12   72.01    5.22
   5  -3 -12   66.05    4.61
   5   3  12   65.57    5.03
  -5   3 -12   69.26    5.87
  -5  -4 -12   45.72    3.14
   5  -4  12   45.77    3.67
   5   4 -12   44.99    3.23
  -5  -4 -12   46.05    3.09
  -5  -4 -12   46.17    4.13
   5   4  12   45.64    3.76
  -5   4 -12   38.27    4.72
  -5  -4  12   48.71    3.24
   5   5 -12   40.30    2.85
  -5  -5 -12   36.15    3.93
   5  -5  12   38.52    3.41
   5   5  12   37.31    3.35
  -5  -5  12   39.33    2.86
   5   6 -12   26.21    2.08
   5  -6  12   23.20    2.76
  -5  -6 -12   22.21    2.06
   5   6 -12   24.80    4.30
  -5  -6  12   25.83    2.15
   5   6  12   26.33    2.73
   5  -6 -12   22.05    3.05
   5   7 -12    0.05    2.96
  -5  -7 -12   -2.50    2.78
   5  -7  12   -0.65    1.34
  -5  -7  12    1.02    0.74
   5   7  12   -0.02    1.32
   5  -7 -12   -0.34    1.78
   5   8 -12   21.26    4.70
   5  -8  12   24.82    3.08
  -5  -8 -12   25.28    4.47
   5  -8 -12   18.34    3.13
  -5  -8  12   29.10    2.33
   5   8  12   23.69    2.79
  -5  -9 -12    1.46    4.47
   5   9 -12    0.59    3.73
   5  -9 -12    1.71    2.29
   5   9  12    0.85    1.59
  -5  -9  12    0.31    0.93
   5  10  12    6.01    2.04
   5 -10 -12    4.03    2.74
   5  11  12    0.71    2.16
   5 -11 -12    1.52    3.13
  -5 -11  12    2.73    1.30
   5  12  12    1.29    4.19
   5   0 -13   -0.21    1.27
  -5   0 -13   -0.99    1.31
   5   0 -13   -0.52    0.80
   5   0  13   -0.94    0.59
  -5   0 -13    0.14    0.47
  -5   0  13   -0.27    0.65
  -5   0 -13    1.69    1.82
   5   0 -13    1.59    0.99
  -5  -1 -13   34.05    3.49
   5  -1  13   40.13    2.73
  -5   1  13   40.71    2.64
  -5  -1 -13   31.26    2.34
   5   1 -13   35.86    2.73
  -5  -1 -13   32.61    3.28
   5   1 -13   28.76    2.93
  -5   1 -13   34.29    3.92
  -5   1 -13   32.69    3.28
  -5  -1  13   37.09    2.59
   5  -1 -13   36.80    3.15
   5  -1 -13   32.08    3.40
   5  -1 -13   33.49    2.58
  -5   1 -13   31.23    2.19
   5  -1 -13   30.08    2.66
   5   2 -13   21.10    1.91
   5   2 -13   19.95    2.39
   5  -2  13   20.77    1.99
  -5  -2 -13   20.74    3.43
  -5  -2 -13   20.71    2.57
  -5  -2 -13   18.38    1.61
   5  -2 -13   18.84    2.17
  -5   2 -13   21.00    3.14
   5  -2 -13   18.86    2.15
  -5   2 -13   17.65    1.26
   5   2  13   19.95    2.50
   5  -2 -13   20.29    1.69
  -5  -2  13   16.35    1.74
  -5  -3 -13   13.11    2.32
   5  -3  13   19.00    2.03
  -5  -3 -13   14.56    1.44
   5   3 -13   16.21    1.66
  -5  -3 -13   13.12    1.88
   5  -3 -13   11.61    1.80
   5   3  13   14.87    2.30
  -5   3 -13   17.20    3.15
  -5  -3  13   15.37    1.53
   5   4 -13   25.00    2.21
   5  -4  13   26.54    2.58
  -5  -4 -13   23.02    2.18
  -5  -4 -13   24.63    2.09
  -5  -4 -13   24.50    3.04
   5   4  13   29.89    3.01
  -5   4 -13   28.00    4.40
  -5  -4  13   26.53    2.10
   5  -4 -13   21.59    2.42
   5  -5  13    3.35    1.42
   5   5 -13    5.40    1.13
  -5  -5 -13    4.41    1.01
  -5  -5 -13    5.77    2.38
  -5  -5  13    4.96    0.98
   5  -5 -13    4.63    1.30
   5   5  13    6.23    1.60
   5  -6  13   24.53    2.75
  -5  -6 -13   24.24    3.79
   5   6 -13   19.42    4.14
   5   6  13   24.73    2.69
   5  -6 -13   23.60    3.19
  -5  -6  13   19.73    1.97
   5  -6 -13   19.14    2.25
   5   7 -13    0.84    3.48
  -5  -7 -13    2.93    3.33
   5  -7  13    0.46    1.46
   5  -7 -13    0.19    2.08
   5   7  13    0.33    1.46
  -5  -7  13    0.00    0.80
   5   8 -13    7.70    4.20
   5  -8  13   14.99    2.68
  -5  -8 -13   14.58    4.51
   5  -8 -13   15.90    3.02
  -5  -8  13   15.79    1.72
   5   8  13   12.18    2.22
   5  -9 -13    0.23    2.64
  -5  -9  13   -0.04    0.94
   5   9  13   -0.94    1.83
  -5 -10  13    7.40    1.47
   5 -10 -13    4.85    3.02
   5  10  13    3.76    2.17
   5 -11 -13   -1.58    3.44
   5  11  13    0.75    2.38
  -5 -11  13   -0.59    1.53
  -5   0 -14    0.70    0.86
   5   0 -14    1.09    1.08
  -5   0  14    0.33    0.72
  -5   0 -14    3.20    2.08
  -5  -1 -14   44.84    4.32
   5  -1  14   48.40    3.26
  -5  -1 -14   40.82    2.89
  -5   1  14   43.98    3.12
  -5  -1 -14   43.46    3.94
   5   1 -14   46.21    3.61
  -5   1 -14   35.27    4.40
  -5  -1  14   44.69    3.12
   5  -1 -14   42.71    4.25
  -5   1 -14   41.34    2.73
   5  -1 -14   39.57    3.12
   5   2 -14    0.86    1.46
  -5  -2 -14    1.06    1.71
  -5  -2 -14    1.71    1.74
  -5  -2 -14    1.73    0.76
   5  -2  14    1.96    0.93
  -5   2 -14    1.47    0.39
  -5  -2  14    2.55    0.80
   5  -2 -14    1.71    1.52
   5  -2 -14    2.15    0.88
  -5   2 -14    0.24    2.44
  -5  -3 -14   42.39    3.65
  -5  -3 -14   38.22    2.90
   5   3 -14   38.88    4.02
  -5  -3 -14   39.63    3.99
   5  -3  14   43.15    3.37
  -5   3 -14   41.80    4.93
   5   3  14   42.24    3.94
  -5  -3  14   41.30    3.01
  -5  -4 -14   23.08    2.31
  -5  -4 -14   26.39    3.40
   5   4 -14   19.36    2.95
  -5  -4 -14   23.25    2.11
   5  -4  14   26.97    2.73
   5   4  14   23.88    3.00
  -5  -4  14   24.96    2.11
  -5  -5 -14   19.28    3.45
   5  -5  14   16.67    2.34
  -5  -5 -14   20.76    2.03
  -5  -5  14   22.94    1.98
   5   5  14   15.49    2.51
   5   6 -14    9.84    3.77
  -5  -6 -14   11.19    3.68
   5  -6  14   11.66    2.11
   5   6  14   14.36    2.26
   5  -6 -14   10.04    2.66
  -5  -6  14   12.42    1.52
   5  -7  14   -1.16    1.53
   5   7 -14    1.50    3.94
   5  -7 -14   -0.48    2.32
   5   7  14   -0.16    1.71
  -5  -7  14    0.82    0.89
   5   8  14    6.64    2.10
  -5  -8  14    6.45    1.27
   5  -8 -14    6.25    2.76
  -5  -9  14   -0.31    1.09
   5   9  14   -1.39    1.93
   5  -9 -14    2.66    2.99
  -5 -10  14    1.64    1.28
   5 -10 -14    4.85    3.45
   5  10  14    2.61    2.30
   5   0 -15   -0.52    1.18
   5   0 -15   -0.38    2.29
  -5   0 -15    0.60    0.59
  -5   0  15   -0.13    0.70
  -5   0 -15   -2.04    2.32
  -5  -1 -15    9.15    1.12
  -5  -1 -15   10.44    2.69
   5   1 -15   10.47    1.85
  -5   1 -15    8.38    3.00
  -5  -1  15   13.18    1.46
   5  -1 -15    9.11    2.54
  -5   1 -15    8.16    0.91
  -5  -2 -15    0.93    0.77
   5   2 -15    1.37    1.68
   5  -2  15   -0.42    1.01
  -5  -2 -15    0.27    1.94
  -5  -2  15    0.67    0.82
  -5   2 -15    0.23    0.37
   5  -2 -15   -0.08    0.96
  -5   2 -15   -1.51    2.80
  -5  -3 -15   15.64    1.57
   5   3 -15   11.79    2.47
   5  -3  15   13.71    1.88
  -5  -3  15   12.06    1.52
  -5  -4 -15    7.34    1.30
  -5  -4 -15    8.38    1.57
   5  -4  15   10.17    1.71
  -5  -4  15    8.75    1.27
   5   4  15    8.93    2.07
   5   5 -15    5.80    3.72
   5  -5  15    1.29    1.42
   5   5  15    4.86    2.05
  -5  -5  15    3.10    1.00
   5  -6  15    4.99    1.70
   5   6 -15    5.01    4.00
  -5  -6  15    5.61    1.14
   5   6  15    2.37    2.13
   5  -6 -15    3.13    2.61
   5   7 -15   -2.26    4.51
  -5  -7  15    1.56    1.08
   5  -7 -15    3.96    2.72
   5   7  15    3.56    2.12
  -5  -8  15    7.66    1.40
   5  -8 -15    4.50    3.16
   5   8  15    6.79    2.33
   5   9  15    0.76    2.47
   5  -9 -15    0.88    3.37
  -5  -9  15   -1.55    1.20
  -5   0 -16    0.32    0.66
  -5   0 -16    0.16    2.91
   5   0 -16    0.36    1.39
   5   0 -16    0.20    2.80
  -5  -1 -16   12.74    3.09
   5   1 -16   14.84    2.08
  -5  -1 -16   12.12    1.33
   5  -1 -16   10.95    2.85
  -5   1 -16   14.19    3.73
   5  -1 -16   12.44    1.75
  -5  -1  16   10.87    1.53
  -5   1 -16   13.66    1.21
   5   2 -16    2.72    1.86
   5   2 -16    0.49    3.18
  -5  -2 -16    2.90    0.95
  -5  -2 -16    4.31    2.52
  -5  -2  16    3.26    1.06
   5  -2 -16    1.75    1.19
  -5  -3 -16   18.12    2.83
   5  -3  16   24.51    2.52
   5   3 -16   22.31    4.51
  -5  -3 -16   25.67    2.17
  -5  -3  16   20.36    2.10
   5  -4  16    2.44    1.40
   5   4 -16    3.02    3.88
  -5  -4  16    2.93    1.05
   5  -5  16    5.12    1.69
   5   5 -16    7.77    4.79
  -5  -5  16    6.49    1.99
   5   6 -16    7.63    4.86
   5   6  16   12.50    2.80
  -5  -6  16   14.73    1.75
   5  -6 -16   11.34    3.31
   5  -7 -16    0.99    3.19
  -5  -7  16    2.04    1.18
   5   7  16    1.30    2.46
   5   8  16    8.31    2.94
   5  -8 -16    5.28    3.63
  -5  -8  16    7.56    1.47
  -5   0 -17   -2.27    3.50
   5   0 -17    7.82    3.23
   5   1 -17    4.94    3.61
  -5  -1  17    7.02    1.36
   5  -1 -17   10.39    3.13
   5   2 -17    4.92    3.90
   5   2 -17    2.58    2.22
  -5  -2  17    3.76    1.06
   5   3 -17    4.79    4.08
  -5  -3  17    4.21    1.17
   5  -4  17    5.63    1.69
  -5  -4  17    8.50    1.42
   5   5 -17    9.95    5.11
  -5  -5  17    4.78    1.29
  -5  -6  17    5.89    1.36
   5  -6 -17    6.63    3.71
  -5  -7  17    0.26    2.17
   5  -7 -17    0.46    4.36
   5   2 -18   -5.54    4.40
   5   3 -18   10.98    5.21
   5   4 -18   -8.58    5.10
   6   0   0 2095.34  123.46
  -6   0   0 2144.64  123.54
  -6  -1   0   -0.05    0.26
  -6  -1   0    0.93    0.56
   6   1   0    1.10    0.49
  -6   1   0    0.62    0.45
   6  -1   0    0.63    0.42
   6  -1   0    0.87    0.62
  -6   1   0    0.04    0.24
   6  -1   0    0.20    0.26
   6   1   0    0.37    0.26
   6  -2   0  710.13   42.73
   6   2   0  718.08   42.26
   6  -2   0  719.84   42.25
  -6   2   0  722.03   42.24
  -6  -2   0  733.48   42.29
  -6   2   0  735.99   42.41
  -6  -2   0  741.43   42.76
   6  -2   0  722.98   42.42
   6   2   0  717.28   42.58
   6  -3   0  549.95   33.70
  -6   3   0  578.86   33.68
   6  -3   0  562.77   33.51
   6   3   0  577.50   33.96
  -6  -3   0  558.43   33.57
  -6  -3   0  582.44   34.17
   6   3   0  573.95   33.53
  -6   3   0  612.41   34.10
   6  -3   0  571.62   34.11
  -6   3   0  577.45   33.51
   6   4   0  111.61    6.69
  -6   4   0  113.13    6.81
   6   4   0  107.41    7.15
  -6   4   0  107.77    7.51
  -6  -4   0  107.48    7.80
   6  -4   0  104.42    7.25
   6  -4   0  111.06    6.62
  -6  -4   0  114.62    6.70
   6  -5   0  130.84    8.61
   6   5   0  129.34    7.82
  -6   5   0  137.93    8.55
  -6   5   0  127.78    8.04
   6   5   0  130.22    8.46
  -6  -5   0  128.49    7.87
   6   5   0  125.99    7.94
  -6  -5   0  134.77    8.81
   6  -5   0  132.84    7.82
  -6   6   0   82.19    5.61
  -6  -6   0   84.48    6.50
   6   6   0   78.90    6.00
  -6   6   0   98.37    6.25
   6   6   0   86.19    5.57
   6  -6   0   87.02    6.19
  -6  -6   0   87.81    5.40
   6  -6   0   90.20    5.33
   6  -7   0  146.75   10.01
  -6  -7   0  152.91    9.16
   6   7   0  145.35    9.41
  -6  -7   0  149.15   10.40
   6  -7   0  159.49    9.10
  -6   7   0  148.98    9.95
   6   7   0  150.35    9.96
  -6   8   0   84.78    6.37
  -6  -8   0   86.66    5.46
  -6   8   0   83.12    5.79
   6  -8   0   92.56    5.39
   6  -8   0   82.91    6.41
   6   8   0   80.97    5.82
   6   9   0   43.02    4.14
   6  -9   0   36.66    4.00
   6   9   0   39.63    3.50
   6  -9   0   42.88    2.89
  -6  -9   0   44.91    2.99
  -6   9   0   40.40    3.56
  -6  -9   0   41.40    2.95
   6 -10   0   -0.18    1.70
  -6 -10   0    0.36    0.65
   6  10   0    0.70    1.67
   6 -10   0    0.49    0.68
  -6  10   0    0.37    1.87
   6  10   0    2.58    1.61
  -6  10   0   -0.60    1.41
  -6 -10   0    0.47    0.67
   6 -11   0    2.93    0.88
   6 -11   0    0.47    1.94
  -6 -11   0    4.17    0.96
   6  11   0    5.97    2.18
  -6 -11   0    1.71    0.86
   6  11   0    1.79    1.98
  -6  11   0    2.34    1.84
   6 -12   0   11.40    3.00
   6  12   0    9.39    2.61
  -6 -12   0    8.54    1.55
   6 -12   0    9.35    1.47
   6  12   0   12.81    3.00
  -6  12   0    6.11    2.42
  -6 -12   0    9.30    1.46
  -6 -13   0    2.97    1.30
  -6 -13   0    2.43    1.12
  -6  13   0    1.34    3.30
   6  13   0    3.84    4.98
   6 -13   0    0.46    2.51
   6  13   0   -2.62    2.81
  -6  14   0    1.05    4.00
   6  14   0    8.03    3.80
  -6 -14   0    0.52    1.38
  -6  15   0   -1.44    4.67
  -6   0  -1 1940.04  112.89
   6   0   1 1989.76  112.97
  -6   0   1 1952.74  112.90
   6   0  -1 1880.80  112.79
   6   0   1 1919.75  112.97
   6  -1   1   19.72    1.21
   6   1  -1   17.82    1.27
  -6  -1  -1   15.52    1.57
  -6   1   1   15.83    1.42
  -6  -1  -1   17.39    1.25
   6   1  -1   15.75    1.48
  -6   1   1   18.41    1.26
   6   1   1   20.67    1.24
  -6  -1   1   20.12    1.70
  -6   1  -1   16.81    1.20
   6  -1  -1   15.37    1.35
   6   1   1   17.71    1.51
  -6   1  -1   14.29    1.42
   6  -1  -1   17.61    1.26
  -6  -1   1   19.73    1.30
   6   2  -1  358.94   20.58
  -6   2   1  339.98   20.66
   6   2  -1  363.50   20.94
  -6  -2  -1  355.89   21.01
  -6   2   1  341.82   20.57
   6  -2   1  336.05   20.51
  -6  -2  -1  364.93   20.58
   6  -2   1  339.24   21.03
   6  -2  -1  352.38   20.66
  -6   2  -1  359.28   20.75
   6  -2  -1  355.60   20.57
   6   2   1  346.30   20.53
  -6  -2   1  346.16   21.07
   6  -2  -1  364.77   21.07
   6   2   1  325.37   20.83
  -6   2  -1  361.27   20.51
  -6  -2   1  337.35   20.59
  -6   2  -1  367.58   21.04
  -6  -3  -1   26.61    2.42
   6   3  -1   25.05    1.93
  -6  -3  -1   22.30    1.88
   6  -3   1   34.84    2.24
  -6   3   1   36.43    2.07
  -6   3   1   33.95    1.93
   6   3  -1   29.72    2.41
   6   3  -1   24.10    1.89
   6  -3   1   31.75    2.59
   6  -3   1   33.60    1.87
  -6   3  -1   26.31    2.42
   6  -3  -1   24.58    1.88
  -6   3  -1   24.48    1.82
   6   3   1   37.17    2.42
   6   3   1   34.07    1.90
  -6  -3   1   33.71    2.00
  -6   3  -1   26.62    2.08
   6  -3  -1   26.66    2.03
  -6  -3   1   36.97    2.80
   6  -3  -1   22.44    2.31
  -6  -4  -1   14.00    1.14
  -6  -4  -1   13.07    1.97
  -6   4   1   15.67    1.27
   6  -4   1   24.65    2.37
   6   4  -1   14.97    1.87
   6   4  -1   14.48    1.10
   6   4  -1   13.25    1.20
   6   4   1   19.53    1.74
   6  -4  -1   13.31    1.10
  -6  -4   1   19.24    2.60
  -6   4  -1   14.54    1.83
   6  -4  -1   16.15    1.97
  -6   4  -1   10.31    1.35
  -6   5   1  116.72    7.23
   6   5  -1  109.34    7.20
  -6   5   1  109.61    6.64
  -6  -5  -1  106.89    6.51
   6  -5   1  103.07    7.23
   6   5  -1  106.31    6.48
   6   5  -1  105.61    6.64
   6  -5   1  104.61    6.43
  -6  -5  -1  118.63    7.49
  -6   5  -1  111.69    6.78
   6  -5  -1   95.89    7.12
  -6  -5   1  102.56    6.53
   6  -5  -1  104.42    6.49
  -6  -5   1  111.18    7.55
   6   5   1  107.52    6.56
   6   5   1  106.10    7.05
  -6   5  -1  112.21    7.20
  -6   6   1   58.34    4.05
   6  -6   1   48.58    3.16
  -6   6   1   41.71    3.37
   6  -6   1   49.83    4.04
  -6  -6  -1   56.43    3.29
   6   6  -1   51.21    4.07
  -6  -6  -1   46.40    4.36
   6   6  -1   54.88    3.22
   6   6  -1   52.84    3.51
   6  -6  -1   56.17    4.11
  -6  -6   1   44.50    3.25
   6  -6  -1   53.78    3.24
   6   6   1   39.43    3.77
  -6   6  -1   61.50    4.22
   6   6   1   43.77    3.36
  -6  -6   1   42.72    4.30
  -6   7   1   80.11    5.71
  -6  -7  -1   73.05    4.93
   6  -7   1   82.43    4.87
  -6   7   1   87.66    5.24
   6   7  -1   68.64    5.49
   6   7  -1   81.95    5.88
   6  -7   1   80.89    5.91
  -6  -7  -1   78.07    6.38
  -6   7  -1   82.70    5.36
  -6   7  -1   72.97    5.70
   6   7   1   80.75    5.20
   6   7   1   81.11    5.68
   6  -7  -1   74.39    5.82
   6  -7  -1   75.22    4.90
  -6  -7   1   80.04    4.98
  -6   8   1   23.39    2.14
  -6  -8  -1   19.99    3.28
   6   8  -1   17.83    2.12
   6  -8   1   15.03    1.39
  -6   8   1   20.82    2.68
   6   8  -1   18.95    3.29
  -6  -8  -1   18.17    1.56
  -6   8  -1   21.80    2.24
   6   8   1   16.57    1.94
  -6  -8   1   17.05    1.63
  -6   8  -1   16.77    2.56
   6  -8  -1   17.81    2.66
   6   8   1   17.34    2.61
  -6  -8   1   16.47    1.58
   6  -8  -1   17.49    1.49
   6  -9   1   44.11    3.00
   6   9  -1   45.94    4.36
  -6   9   1   47.36    4.24
  -6   9   1   47.06    3.60
   6   9  -1   41.37    3.81
   6  -9   1   41.11    4.11
  -6  -9  -1   47.27    3.13
   6   9   1   46.24    3.67
  -6   9  -1   44.45    4.37
   6   9   1   44.09    4.17
   6  -9  -1   44.15    4.21
  -6  -9   1   43.71    3.14
  -6  -9   1   44.52    3.17
   6  -9  -1   42.39    3.05
  -6   9  -1   46.78    3.76
   6  10  -1    3.97    1.99
  -6 -10  -1    1.23    0.66
   6  10  -1    2.27    1.70
  -6 -10  -1    1.87    0.76
   6 -10   1    3.22    0.76
  -6  10   1    2.49    1.47
  -6  10   1    2.56    1.91
   6 -10   1    4.56    2.04
  -6  10  -1    1.84    1.98
  -6  10  -1    2.80    1.60
  -6 -10   1    3.01    0.84
   6  10   1    1.31    1.50
   6 -10  -1    2.03    1.76
   6 -10  -1    2.48    0.75
  -6 -10   1    2.68    0.83
   6  10   1    1.88    1.56
  -6  11   1   22.20    2.70
   6 -11   1   20.49    1.87
   6  11  -1   25.03    3.15
   6 -11   1   16.21    3.11
  -6 -11  -1   22.01    1.95
  -6 -11  -1   21.50    1.96
   6  11  -1   18.80    3.27
  -6 -11   1   20.57    2.12
   6 -11  -1   20.13    1.97
  -6 -11   1   21.72    2.05
   6 -11  -1   18.64    3.10
   6  11   1   19.26    2.62
   6  11   1   17.74    3.03
  -6  11  -1   21.00    3.49
   6  12  -1    4.70    4.44
  -6  12   1    3.05    2.13
  -6  12   1    2.60    2.66
   6 -12   1    2.17    0.99
   6 -12   1    1.23    2.25
  -6 -12  -1    4.02    1.06
  -6 -12  -1    2.72    1.02
   6  12  -1   -1.62    2.52
  -6  12  -1    5.38    2.36
  -6 -12   1    2.21    1.85
   6  12   1    0.81    2.21
   6  12   1    1.36    2.34
  -6 -12   1    1.20    1.06
   6 -12  -1    3.44    2.45
  -6 -13  -1    2.89    1.16
  -6  13   1    5.05    3.31
   6  13  -1    5.85    3.36
  -6 -13  -1    6.87    1.51
  -6  13   1    4.63    2.67
   6 -13   1    1.28    2.65
   6  13   1    6.61    2.82
   6  13   1    4.39    2.85
  -6 -13   1    5.19    1.29
  -6 -13   1    2.45    1.27
   6 -13  -1    6.48    2.83
  -6  14   1    2.85    3.70
  -6 -14   1    2.68    1.43
   6 -14  -1    5.07    3.48
   6 -15   1    0.38    1.05
  -6  15  -1   -4.78    5.18
  -6 -15   1   -0.74    1.71
  -6  16   1    3.49    6.89
   6   0  -2 1115.36   63.26
   6   0   2 1028.09   63.42
  -6   0  -2 1123.51   63.18
  -6   0   2 1063.49   63.50
   6   0   2 1056.26   63.52
[truncated: 488,141 more chars]
