# Supplementary material for: Chiral crystallization of a zinc(II) complex
Source: Acta Crystallogr E Crystallogr Commun. 2021 Apr 23;77(Pt 5):542–6. doi: 10.1107/S2056989021003650 (PMC8100267; doi:10.1107/S2056989021003650)
Supplement: Supplementary file 2 [file e-77-00542-Isup2.hkl]

#
# h,k,l, Fc-squared, Fo-squared, sigma(Fo-squared), status flag
#
data_I
_shelx_title ' ZnL2_0ma_b.res in Pna2(1)'
_shelx_refln_list_code          4
_shelx_F_calc_maximum      232.14
_exptl_crystal_F_000      1040.00
_reflns_d_resolution_high  0.6852

loop_
 _space_group_symop_operation_xyz
 'x, y, z'
 '-x, -y, z+1/2'
 'x+1/2, -y+1/2, z'
 '-x+1/2, y+1/2, z+1/2'

_cell_length_a    14.5937
_cell_length_b    11.4425
_cell_length_c    13.5794
_cell_angle_alpha  90.000
_cell_angle_beta   90.000
_cell_angle_gamma  90.000

_shelx_F_squared_multiplier     1.000

loop_
 _refln_index_h
 _refln_index_k
 _refln_index_l
 _refln_F_squared_calc
 _refln_F_squared_meas
 _refln_F_squared_sigma
 _refln_observed_status
   5   2 -18          5.73        -37.38        37.38 o
   5   3 -18        144.94         93.32        44.28 o
   6   3 -18          7.48         11.98        45.80 o
   5   4 -18         17.09        -43.33        43.33 o
   6   4 -18         89.19        101.72        47.67 o
   2   0 -17         43.74         42.32        15.97 o
   4   0 -17         34.05         47.53        16.78 o
   6   0 -17         51.38         27.70        26.43 o
   0   1 -17          6.47         -1.40        12.79 o
   1   1 -17         27.02         25.40         8.10 o
   2   1 -17          1.63         -2.57         4.71 o
   3   1 -17         82.23         84.77         6.61 o
   4   1 -17          6.54         16.19         7.03 o
   5   1 -17         54.60         67.94        23.16 o
   6   1 -17          7.43        -28.46        28.46 o
   1   2 -17          1.88          5.77         5.17 o
   2   2 -17         43.09         38.91        10.57 o
   3   2 -17         10.79         10.24         8.80 o
   4   2 -17         40.97         40.93         9.37 o
   5   2 -17         29.45         29.13        16.39 o
   6   2 -17         78.03         53.45        33.23 o
   7   2 -17         16.20          3.14        31.10 o
   0   3 -17         70.27         59.33        16.23 o
   1   3 -17          9.67         10.27         5.82 o
   2   3 -17         71.20         78.08        17.92 o
   5   3 -17         25.96         40.70        34.67 o
   6   3 -17         32.92         42.99        35.18 o
   7   3 -17        104.62        160.02        39.18 o
   8   3 -17          1.59         -7.14        36.62 o
   1   4 -17        132.40        115.33        17.42 o
   7   4 -17         29.20         43.59        10.62 o
   5   5 -17         55.92         84.55        43.42 o
   6   5 -17         59.43         51.15        42.15 o
   7   5 -17         87.02         14.87        41.30 o
   8   5 -17         38.57        -41.72        44.18 o
   2   6 -17         11.92         17.08        23.03 o
   3   6 -17         97.69        117.95        29.74 o
   4   6 -17         12.54          2.12        26.68 o
   5   6 -17         54.55         56.34        31.52 o
   6   6 -17         31.19         13.60        31.52 o
   7   6 -17         27.40         25.41        10.88 o
   5   7 -17          4.58          3.91        37.04 o
   6   7 -17         10.07         18.10        55.48 o
   0   0 -16        474.93        459.97        44.01 o
   2   0 -16        254.33        267.54        14.91 o
   4   0 -16         38.22         49.71         6.70 o
   6   0 -16        112.24        117.79        10.61 o
   8   0 -16        163.33        171.51        26.52 o
   1   1 -16        282.14        286.67         9.82 o
   2   1 -16          1.80          0.87         4.22 o
   3   1 -16        119.59        138.91         8.18 o
   4   1 -16          2.18          3.31         3.72 o
   5   1 -16        114.71        111.18         5.86 o
   6   1 -16         38.60         32.89         4.65 o
   7   1 -16        133.52        144.48        12.55 o
   8   1 -16          7.44          9.98        18.21 o
   0   2 -16        221.67        195.43        12.34 o
   1   2 -16          0.63          0.10         3.82 o
   2   2 -16        219.00        232.71         8.61 o
   3   2 -16          1.30         -2.02         5.40 o
   4   2 -16        187.53        170.96         8.06 o
   5   2 -16         22.94         21.25         5.53 o
   6   2 -16        210.52        181.64        11.44 o
   7   2 -16         11.70         10.12         8.57 o
   8   2 -16         46.83         31.68        26.26 o
   9   2 -16          0.93          1.19        25.83 o
   1   3 -16        379.05        390.82        13.29 o
   2   3 -16         22.25         24.40         4.50 o
   3   3 -16        351.01        354.98        13.50 o
   4   3 -16          6.02          4.56         3.24 o
   5   3 -16        199.00        198.16        17.14 o
   6   3 -16         18.47         29.26         8.77 o
   7   3 -16         74.28         90.16        32.29 o
   8   3 -16         30.43         20.31        29.57 o
   9   3 -16         11.49          6.37        30.50 o
  10   3 -16         53.79         53.62        39.60 o
   0   4 -16        518.61        517.10        23.21 o
   1   4 -16         27.26         28.27         5.65 o
   2   4 -16        237.15        232.60         9.38 o
   3   4 -16        108.04        105.06         8.02 o
   5   4 -16         36.05         25.66        32.97 o
   6   4 -16         76.36         63.65        32.89 o
   7   4 -16         57.45         43.25        33.82 o
   8   4 -16         16.79         20.78        19.16 o
   9   4 -16         67.12         89.48        36.88 o
  10   4 -16          6.30        -33.05        33.05 o
   1   5 -16        220.67        217.99        11.53 o
   2   5 -16          6.76          7.12         6.75 o
   3   5 -16         43.28         -1.53        26.77 o
   5   5 -16         44.14         66.02        40.70 o
   6   5 -16         64.53         58.46        36.45 o
   7   5 -16         66.73         75.54        39.85 o
   8   5 -16         60.69         61.00        10.22 o
   9   5 -16          4.40         14.75        11.87 o
  10   5 -16         74.98         38.49        39.51 o
   0   6 -16         10.05         10.71        16.57 o
   1   6 -16         11.12          8.61         9.43 o
   2   6 -16         39.03         41.59        11.31 o
   3   6 -16         18.33         29.91        21.58 o
   4   6 -16         46.63         23.96        23.54 o
   5   6 -16        119.09         84.59        23.25 o
   6   6 -16         10.99         10.96        22.03 o
   7   6 -16         78.63         73.63        11.71 o
   8   6 -16         15.40         22.09        10.96 o
   9   6 -16         75.86         82.94        18.86 o
   1   7 -16         16.38         47.16        19.46 o
   2   7 -16          3.62         48.01        21.41 o
   3   7 -16         48.37         56.68        23.20 o
   4   7 -16         38.62          1.27        24.13 o
   5   7 -16          9.19          8.41        27.10 o
   6   7 -16         94.14         50.82        30.42 o
   7   7 -16          2.05          4.10        10.64 o
   8   7 -16         61.54         72.31        20.65 o
   4   8 -16         19.62         24.73        33.56 o
   5   8 -16         54.38         44.87        30.85 o
   6   8 -16          7.73         -3.14        32.46 o
   2   0 -15        160.98        165.51         8.34 o
   4   0 -15        226.95        176.57        11.04 o
   6   0 -15        178.02        174.59         9.81 o
   8   0 -15        316.34        307.86        18.62 o
   0   1 -15          0.97         -3.58         3.58 o
   1   1 -15         46.85         44.42         3.56 o
   2   1 -15         34.56         32.49         3.27 o
   3   1 -15         66.64         67.01         4.32 o
   4   1 -15          7.18          0.83         4.45 o
   5   1 -15         84.76         76.10         5.17 o
   6   1 -15         15.04         12.45         2.77 o
   7   1 -15        320.28        325.43         9.95 o
   8   1 -15         33.04         31.18         4.64 o
   9   1 -15        186.44        183.88        12.89 o
  10   1 -15         21.79         27.11        16.16 o
   1   2 -15        100.61        111.15         4.89 o
   2   2 -15         89.44         91.26         5.40 o
   3   2 -15         53.13         57.58         6.46 o
   4   2 -15         34.65         34.69         3.86 o
   5   2 -15          4.79          2.82         2.58 o
   6   2 -15        142.86        136.79         9.06 o
   7   2 -15         10.03          6.01         5.43 o
   8   2 -15        235.46        224.21        15.17 o
   9   2 -15         21.51         22.09         5.68 o
  10   2 -15         77.39         60.50        25.32 o
  11   2 -15          8.18         17.25        23.79 o
   0   3 -15        222.41        245.75        13.19 o
   1   3 -15         22.00         21.53         3.64 o
   2   3 -15        280.87        289.46         9.72 o
   3   3 -15        103.39        108.26         5.33 o
   4   3 -15        111.63        107.47         5.24 o
   5   3 -15        103.04        125.27        16.36 o
   6   3 -15         36.00         46.34         6.85 o
   7   3 -15        149.65        155.77        12.35 o
   8   3 -15         52.00         58.16         8.46 o
   9   3 -15        146.66        149.80        43.94 o
  10   3 -15         11.18          9.48        11.90 o
  11   3 -15         89.38         49.37        27.62 o
   1   4 -15        240.86        229.16         9.14 o
   2   4 -15         83.12         76.21         5.75 o
   3   4 -15        151.27        157.69         8.08 o
   4   4 -15         74.86         69.56         8.75 o
   5   4 -15         90.85         66.26         8.51 o
   6   4 -15        125.49        124.90        12.95 o
   7   4 -15         62.89         59.25         9.92 o
   8   4 -15        200.17        171.33        10.78 o
   9   4 -15          3.42         -0.96         9.39 o
  10   4 -15         98.94         96.92        29.57 o
  11   4 -15          8.55         25.40        30.76 o
   0   5 -15        161.10        160.93        10.99 o
   1   5 -15         19.31         14.85         3.86 o
   2   5 -15        253.38        255.12        11.82 o
   3   5 -15         18.30         14.15         6.33 o
   4   5 -15        108.63        119.83        29.06 o
   5   5 -15         35.68         49.28        31.61 o
   6   5 -15         26.60         48.01        30.08 o
   7   5 -15        108.03        116.94        35.35 o
   8   5 -15          9.03          0.09        10.15 o
   9   5 -15         58.20         43.08         8.84 o
  10   5 -15         14.76          7.82         8.31 o
  11   5 -15         24.59         40.19        34.84 o
  12   5 -15          4.59         -8.67        36.45 o
   1   6 -15        259.77        263.19         8.71 o
   2   6 -15          3.59          7.61         4.80 o
   3   6 -15        237.70        221.96        17.34 o
   4   6 -15          6.08        -22.57        27.23 o
   5   6 -15         30.67         32.90        18.57 o
   6   6 -15         28.31         10.01        18.87 o
   7   6 -15         43.03         69.84        21.73 o
   8   6 -15         22.02         26.07        18.24 o
   9   6 -15         43.96         47.34         9.91 o
  10   6 -15          6.77          7.14         9.18 o
   0   7 -15        232.91        197.04        11.37 o
   1   7 -15          4.88          7.63         7.89 o
   2   7 -15        195.61        166.87        12.01 o
   3   7 -15          0.79        -10.79        10.79 o
   4   7 -15         98.90         66.73        20.06 o
   5   7 -15         14.08         13.76        26.42 o
   6   7 -15        108.10        103.93        28.21 o
   7   7 -15         48.52         60.47        20.52 o
   8   7 -15         78.57         80.39        12.66 o
   9   7 -15         23.07         11.98         9.52 o
  10   7 -15          1.41         14.19        11.05 o
   1   8 -15        108.93        126.79        21.93 o
   2   8 -15         12.58          4.08         8.84 o
   3   8 -15        157.66        133.18        27.11 o
   4   8 -15          1.65        -11.73        22.94 o
   5   8 -15         74.04         38.24        26.85 o
   7   8 -15         18.93         44.01        31.10 o
   4   9 -15        105.41        106.23        30.34 o
   5   9 -15          1.01          7.48        28.63 o
   6   9 -15         12.47         39.68        33.05 o
   7   9 -15          0.95         16.82        39.34 o
   0   0 -14       1109.11       1107.39        41.40 o
   2   0 -14       1188.25       1199.27        34.79 o
   4   0 -14        623.69        580.84        18.12 o
   6   0 -14        219.96        227.57        11.02 o
   8   0 -14         78.21        101.12        23.28 o
  10   0 -14          9.64          6.03         8.41 o
   1   1 -14       1028.51       1029.10        20.24 o
   2   1 -14         51.81         54.98         3.25 o
   3   1 -14        897.58        905.05        19.01 o
   4   1 -14         78.74         76.79         4.21 o
   5   1 -14        370.90        355.90        10.48 o
   6   1 -14         19.13         18.19         2.72 o
   7   1 -14        153.50        148.96         7.13 o
   8   1 -14         10.82          9.96         2.63 o
   9   1 -14         31.79         35.79         4.63 o
  10   1 -14          6.82          6.51         3.40 o
  11   1 -14          2.25          4.15        14.21 o
  12   1 -14         19.54         16.99        19.03 o
   0   2 -14        830.56        787.74        24.36 o
   1   2 -14         39.43         46.04         3.16 o
   2   2 -14        825.14        835.15        17.02 o
   3   2 -14         82.13         78.44         3.76 o
   4   2 -14        652.79        655.88        15.59 o
   5   2 -14         14.36         12.74         2.52 o
   6   2 -14        224.02        220.36        12.52 o
   7   2 -14         48.03         49.12         6.26 o
   8   2 -14         54.83         53.93         5.38 o
   9   2 -14          5.21          5.15         3.70 o
  10   2 -14         49.23         50.25         5.14 o
  11   2 -14          8.97         12.61         7.86 o
  12   2 -14         12.88        -12.24        20.48 o
   1   3 -14        617.02        585.62        13.17 o
   2   3 -14         37.50         36.22         4.39 o
   3   3 -14        340.89        321.36         9.59 o
   4   3 -14        126.81        121.67         4.99 o
   5   3 -14        333.94        339.51        14.18 o
   6   3 -14        125.41        129.15         8.62 o
   7   3 -14        145.53        153.74        16.93 o
   8   3 -14        102.36         97.72        11.94 o
   9   3 -14         19.52         19.08         6.88 o
  10   3 -14         23.65         27.22         4.92 o
  11   3 -14         14.88         15.83         8.54 o
  12   3 -14         38.74         48.52        24.47 o
  13   3 -14          3.53         -3.82        35.35 o
   0   4 -14        751.58        734.96        25.01 o
   1   4 -14         39.30         45.02         3.82 o
   2   4 -14        485.83        458.37        12.11 o
   3   4 -14        126.42        120.41         5.76 o
   4   4 -14        294.24        275.10        10.55 o
   5   4 -14        208.30        196.29        10.85 o
   6   4 -14        313.06        292.69        24.40 o
   7   4 -14        222.79        168.22        33.66 o
   8   4 -14        102.58        105.13        10.24 o
   9   4 -14        206.34        177.49        18.36 o
  10   4 -14          1.64         -4.63        10.28 o
  11   4 -14        142.44        159.87        20.74 o
  12   4 -14          2.89        -26.42        26.42 o
  13   4 -14         25.52         10.96        28.29 o
   1   5 -14        520.71        487.50        15.96 o
   2   5 -14         19.35         17.80         3.30 o
   3   5 -14        398.83        387.38        14.12 o
   4   5 -14        130.15        131.54         8.58 o
   5   5 -14        198.29        173.40        14.87 o
   6   5 -14        157.58        151.06        36.93 o
   7   5 -14         78.79         59.05        20.44 o
   8   5 -14         96.27         91.63         8.10 o
   9   5 -14          9.06          2.46         5.41 o
  10   5 -14        106.76         96.92        11.16 o
  11   5 -14          0.61         -7.73         7.73 o
  12   5 -14         84.30         42.91        32.21 o
  13   5 -14          4.09        -30.59        32.63 o
   0   6 -14        107.66         99.40         7.69 o
   1   6 -14         13.92          9.09         3.19 o
   2   6 -14         46.03         50.62         4.02 o
   3   6 -14         35.62         44.72         6.57 o
   4   6 -14         40.03         36.96         9.78 o
   5   6 -14        101.85         87.53        15.90 o
   6   6 -14         24.68         12.59        16.43 o
   7   6 -14         59.78         67.51        19.43 o
   8   6 -14         30.06         34.38        10.76 o
   9   6 -14         45.73         43.84        13.96 o
  10   6 -14         15.40         10.04         7.91 o
  11   6 -14         62.93         47.64        12.53 o
   1   7 -14         35.61         39.61         4.64 o
   2   7 -14          7.50          0.17        10.20 o
   3   7 -14          2.44         -6.35         7.50 o
   4   7 -14         77.17         74.76        11.32 o
   5   7 -14          6.62          2.16        16.99 o
   6   7 -14         71.07         74.45        19.96 o
   7   7 -14          8.35         -0.52         8.49 o
   8   7 -14        114.83        112.04        23.11 o
   9   7 -14         14.78         11.39         9.18 o
  10   7 -14        106.42         90.68        13.26 o
  11   7 -14          9.16         -5.86        10.20 o
   0   8 -14         13.39         19.03        14.27 o
   1   8 -14          1.21          0.63         6.06 o
   2   8 -14          2.60         -3.79         5.16 o
   3   8 -14         28.24         28.32        16.65 o
   4   8 -14          4.05          6.78        10.25 o
   5   8 -14         71.25         53.11        23.45 o
   6   8 -14          5.28        -14.53        23.28 o
   7   8 -14         93.14         96.57        23.92 o
   8   8 -14         19.80         15.50         8.75 o
   1   9 -14         22.18         10.20        17.50 o
   2   9 -14         26.21         24.05        19.03 o
   3   9 -14          3.29        -12.32        20.90 o
   4   9 -14         27.48         46.82        24.13 o
   5   9 -14          0.66         22.60        25.40 o
   6   9 -14         84.76        103.25        31.27 o
   7   9 -14          8.82         47.92        30.59 o
   4  10 -14          3.46         27.19        29.14 o
   5  10 -14         11.99         41.21        29.31 o
   6  10 -14          5.13        -22.09        34.41 o
   7  10 -14         27.77         -6.37        34.50 o
   2   0 -13        671.50        612.22        17.25 o
   4   0 -13         89.50         87.65         6.29 o
   6   0 -13        497.31        514.86        17.79 o
   8   0 -13       1011.97       1001.13        29.31 o
  10   0 -13        261.47        275.57        16.81 o
  12   0 -13        290.75        263.10        19.10 o
   0   1 -13         92.73        103.89         5.53 o
   1   1 -13         90.18         95.63         3.78 o
   2   1 -13        594.10        585.06        11.68 o
   3   1 -13        328.08        331.17         8.32 o
   4   1 -13        326.69        329.05         7.70 o
   5   1 -13        263.61        277.57         7.05 o
   6   1 -13         46.81         52.25         3.69 o
   7   1 -13        646.55        654.94        17.20 o
   8   1 -13         54.99         55.78         3.58 o
   9   1 -13        484.42        469.44        12.92 o
  10   1 -13          7.29          8.64         2.94 o
  11   1 -13        193.09        166.76        37.06 o
  12   1 -13          6.98         -3.75        13.47 o
  13   1 -13        203.98        140.67        20.57 o
   1   2 -13        181.20        185.14         5.45 o
   2   2 -13        145.30        161.82         5.93 o
   3   2 -13        543.98        523.42        10.68 o
   4   2 -13        481.30        472.34        10.58 o
   5   2 -13        166.44        164.35         5.29 o
   6   2 -13        304.58        289.35        11.16 o
   7   2 -13          8.05          8.14         4.68 o
   8   2 -13        449.70        437.94        15.66 o
   9   2 -13          3.32          7.43         3.23 o
  10   2 -13        256.06        234.36        11.06 o
  11   2 -13          6.82          9.72         5.14 o
  12   2 -13        138.33        121.08        22.73 o
  13   2 -13         32.06         -1.70        18.69 o
   0   3 -13        250.53        247.84         9.57 o
   1   3 -13         39.88         43.69         2.90 o
   2   3 -13        240.31        233.76         6.23 o
   3   3 -13         65.78         64.60         3.23 o
   4   3 -13        182.75        195.73         6.10 o
   5   3 -13        110.25        121.94         6.47 o
   6   3 -13         58.99         71.06         5.77 o
   7   3 -13        377.18        365.41        23.82 o
   8   3 -13          1.43          1.59         4.91 o
   9   3 -13        223.26        217.39        16.06 o
  10   3 -13         12.62         21.52         4.87 o
  11   3 -13        121.82        120.99         8.34 o
  12   3 -13         16.79         15.57         7.69 o
  13   3 -13         94.76         49.97        23.54 o
  14   3 -13         12.81          0.00        22.60 o
   1   4 -13        470.61        483.46        10.67 o
   2   4 -13         35.31         37.47         2.92 o
   3   4 -13        845.95        840.44        19.84 o
   4   4 -13         18.45         21.31         4.37 o
   5   4 -13        195.91        204.79         8.61 o
   6   4 -13        132.13        158.96        10.92 o
   7   4 -13         36.51         44.64        10.24 o
   8   4 -13        113.01         93.94        21.88 o
   9   4 -13         23.13         21.27         7.11 o
  10   4 -13        113.64        114.06         9.01 o
  11   4 -13          1.64          2.47         4.87 o
  12   4 -13         59.30         57.98        11.47 o
  13   4 -13          0.93         -2.80        11.77 o
  14   4 -13         23.77         -5.44        26.93 o
   0   5 -13        237.51        251.94        11.00 o
   1   5 -13         75.86         72.30         4.31 o
   2   5 -13        441.41        427.72        11.43 o
   3   5 -13        113.70        102.63         4.88 o
   4   5 -13        325.85        325.97        15.56 o
   5   5 -13         44.37         41.88         5.34 o
   6   5 -13        110.30        105.41        10.54 o
   7   5 -13         28.57         26.69        12.19 o
   8   5 -13         37.22         34.80         6.28 o
   9   5 -13        152.30        150.11         9.68 o
  10   5 -13          2.16          1.32         5.94 o
  11   5 -13         55.91         43.52         7.33 o
  12   5 -13          2.24         -1.80        17.84 o
  13   5 -13          7.52         10.48        10.24 o
  14   5 -13         16.75         17.42        32.12 o
   1   6 -13        226.60        242.04         7.68 o
   2   6 -13         64.75         70.21         4.06 o
   3   6 -13        253.80        250.55        14.47 o
   4   6 -13          1.51         -4.90         4.90 o
   5   6 -13        199.11        181.05        13.06 o
   6   6 -13         14.16         26.68        15.05 o
   7   6 -13         38.12         23.04        16.04 o
   8   6 -13        118.78        140.34        11.58 o
   9   6 -13          8.31          9.37         7.47 o
  10   6 -13         43.29         48.54         8.57 o
  11   6 -13          1.47         -5.93         7.62 o
  12   6 -13         14.94         19.84        11.09 o
  13   6 -13         23.36         17.16        10.96 o
   0   7 -13        395.97        422.08        16.92 o
   1   7 -13         21.78         19.51         5.21 o
   2   7 -13        547.38        551.14        19.47 o
   3   7 -13          1.00         -4.37         4.82 o
   4   7 -13        436.61        433.05        29.19 o
   5   7 -13          2.67          9.64        13.37 o
   6   7 -13         55.27         29.74        19.88 o
   7   7 -13         45.47         55.96         8.60 o
   8   7 -13         12.14         13.51         7.42 o
   9   7 -13         22.88         32.09         8.89 o
  10   7 -13         14.40         11.33         9.58 o
  11   7 -13          5.09          3.14         9.60 o
  12   7 -13          7.65         11.90        10.96 o
  13   7 -13         30.63         20.22        13.00 o
   1   8 -13        348.48        346.75        11.48 o
   2   8 -13          9.82         10.10         4.86 o
   3   8 -13        354.62        359.87        39.75 o
   4   8 -13         12.32        -15.51        15.51 o
   5   8 -13        141.72        116.92        18.31 o
   6   8 -13          8.01          1.17        19.46 o
   7   8 -13         65.17         74.96        15.86 o
   8   8 -13          7.50         15.88         8.22 o
   9   8 -13         56.71         55.81        10.53 o
  10   8 -13          4.20          7.48         9.52 o
   0   9 -13        144.23        131.61        13.34 o
   1   9 -13          0.76         -8.11         8.11 o
   2   9 -13        201.19        172.11        13.52 o
   3   9 -13         14.95         -6.74         9.17 o
   4   9 -13        176.73        153.08        43.98 o
   5   9 -13          1.33          1.95        22.43 o
   6   9 -13         75.90         77.84        26.85 o
   8   9 -13         71.34         93.47        31.36 o
   1  10 -13        100.27         65.86        19.97 o
   2  10 -13          1.24          4.16        19.03 o
   3  10 -13        165.35        127.91        25.67 o
   4  10 -13          3.41        -14.44        22.43 o
   5  10 -13         50.58         41.21        25.66 o
   6  10 -13          7.34         -8.16        26.93 o
   7  10 -13         26.64         30.67        31.18 o
   5  11 -13          5.63        -13.42        29.23 o
   6  11 -13         10.43         17.33        35.77 o
   7  11 -13         21.23         25.15        35.94 o
   0   0 -12       1159.79       1122.98        41.06 o
   2   0 -12       1441.14       1397.45        35.82 o
   4   0 -12       1384.22       1400.78        38.45 o
   6   0 -12        516.07        525.04        14.01 o
   8   0 -12        202.31        206.65         7.90 o
  10   0 -12         55.75         64.43        10.73 o
  12   0 -12         14.31         20.02        14.61 o
  14   0 -12        110.53        101.30        16.74 o
   1   1 -12       1527.36       1502.05        26.96 o
   2   1 -12        293.93        322.24         7.27 o
   3   1 -12       1351.77       1308.56        23.26 o
   4   1 -12        430.80        437.31         9.15 o
   5   1 -12        777.19        798.14        14.53 o
   6   1 -12         23.11         26.44         2.13 o
   7   1 -12        445.27        441.43        10.86 o
   8   1 -12        116.18        123.25         5.02 o
   9   1 -12         26.35         27.45         2.88 o
  10   1 -12        125.33        104.40         7.03 o
  11   1 -12          4.16          6.08         2.40 o
  12   1 -12          3.20          0.86         5.12 o
  13   1 -12         13.21         10.11        11.90 o
  14   1 -12          3.31        -11.64        14.02 o
   0   2 -12       1201.51       1250.66        32.12 o
   1   2 -12         11.38         16.51         2.42 o
   2   2 -12        954.58        914.57        16.79 o
   3   2 -12        111.37        108.52         3.83 o
   4   2 -12        463.11        457.51         9.33 o
   5   2 -12         41.47         50.58         2.71 o
   6   2 -12        638.02        641.03        15.23 o
   7   2 -12        200.12        225.57         7.39 o
   8   2 -12        124.72        123.98         6.29 o
   9   2 -12        137.08        133.15         6.47 o
  10   2 -12          9.82          5.87         3.35 o
  11   2 -12         55.64         66.81         5.14 o
  12   2 -12         21.23         19.30         3.98 o
  13   2 -12         35.68         26.31         6.29 o
  14   2 -12          4.90          9.43        17.59 o
  15   2 -12          1.88         -9.52        18.10 o
   1   3 -12        907.00        911.61        17.03 o
   2   3 -12         12.76         14.35         2.15 o
   3   3 -12        145.71        183.77         5.01 o
   4   3 -12        103.90        102.80         3.68 o
   5   3 -12        533.80        582.29        15.61 o
   6   3 -12        156.73        173.51         7.22 o
   7   3 -12        320.33        307.68        11.42 o
   8   3 -12        263.34        249.00        11.34 o
   9   3 -12         24.14         28.23         5.62 o
  10   3 -12        126.44        126.30         7.62 o
  11   3 -12         13.60         18.67         4.36 o
  12   3 -12         99.39         98.26         9.72 o
  13   3 -12          5.47          7.43         7.01 o
  14   3 -12         36.46         13.09        20.90 o
  15   3 -12          8.57        -20.31        22.35 o
   0   4 -12       1622.54       1623.61        42.82 o
   1   4 -12         25.36         24.70         2.45 o
   2   4 -12        676.56        672.02        13.49 o
   3   4 -12        189.42        177.39         6.91 o
   4   4 -12        459.47        478.89        12.70 o
   5   4 -12        403.01        382.70        13.36 o
   6   4 -12        434.08        464.46        17.18 o
   7   4 -12        202.91        227.68        13.32 o
   8   4 -12         61.69         58.82         5.50 o
   9   4 -12        131.64        136.53        20.52 o
  10   4 -12         23.88         28.33         9.52 o
  11   4 -12         88.53         67.73        24.30 o
  12   4 -12         32.68         34.25        18.52 o
  13   4 -12         90.43         71.47        15.89 o
  14   4 -12          1.11         -7.41         7.41 o
   1   5 -12        554.56        546.21        12.66 o
   2   5 -12         84.67         86.93         3.92 o
   3   5 -12        429.76        396.76        10.31 o
   4   5 -12        214.05        216.92        11.07 o
   5   5 -12        347.06        331.37        19.62 o
   6   5 -12        249.93        274.34        16.45 o
   7   5 -12         64.67         59.29         8.91 o
   8   5 -12        171.11        178.09        35.49 o
   9   5 -12         66.90         65.36        12.28 o
  10   5 -12        126.85        123.89        10.89 o
  11   5 -12         22.61         27.73         6.89 o
  12   5 -12        117.69        102.56        17.38 o
  13   5 -12         10.95          3.06         8.33 o
  14   5 -12         37.09         29.10        10.24 o
  15   5 -12         37.04        -13.43        29.23 o
   0   6 -12        280.90        308.92        13.92 o
   1   6 -12         63.60         69.42         4.55 o
   2   6 -12         91.46         92.35         4.55 o
   3   6 -12         94.05         91.91         5.70 o
   4   6 -12         82.27         77.05         7.07 o
   5   6 -12        189.30        204.27        10.72 o
   6   6 -12        136.80        124.63         9.91 o
   7   6 -12        183.68        193.73        22.06 o
   8   6 -12         77.90         77.80         8.59 o
   9   6 -12        271.71        283.17        16.60 o
  10   6 -12          1.68          6.02         8.15 o
  11   6 -12        312.62        389.78        33.88 o
  12   6 -12          4.60          2.04        20.77 o
  13   6 -12         53.05         27.11         9.70 o
  14   6 -12         22.70         32.63        11.39 o
   1   7 -12         79.24         69.29         4.88 o
   2   7 -12         38.02         41.94         4.24 o
   3   7 -12         18.36         21.56        11.66 o
   4   7 -12        294.76        265.01        17.03 o
   5   7 -12          3.02         -7.24        11.36 o
   6   7 -12        200.27        198.92        29.23 o
   7   7 -12         19.04          7.85        12.26 o
   8   7 -12        218.89        246.84        24.96 o
   9   7 -12         13.66         10.53         6.81 o
  10   7 -12        347.77        363.92        22.03 o
  11   7 -12         14.07          3.88         8.24 o
  12   7 -12         94.36         98.49        15.72 o
  13   7 -12         25.96         10.96        11.05 o
  14   7 -12         32.05         44.52        13.68 o
   0   8 -12         72.18         70.16        19.67 o
   1   8 -12         14.42         11.74         3.48 o
   2   8 -12         15.43         19.61        12.20 o
   3   8 -12         88.10         93.45         9.15 o
   4   8 -12         11.04         21.18        10.52 o
   5   8 -12        216.90        179.93        19.13 o
   6   8 -12         13.14          5.03        15.63 o
   7   8 -12        245.05        241.26        25.99 o
   8   8 -12         18.31          7.85        17.97 o
   9   8 -12        145.24        124.45        12.67 o
  10   8 -12          4.60          6.12         8.92 o
  11   8 -12         85.80         88.38        13.60 o
  12   8 -12         15.35         26.51        13.51 o
   1   9 -12         16.78         10.95         4.32 o
   2   9 -12         12.74          6.70        14.08 o
   3   9 -12         35.34         29.85        12.26 o
   4   9 -12         66.63         67.23        15.93 o
   5   9 -12          0.60         11.27        15.20 o
   6   9 -12        170.14        156.79        24.99 o
   7   9 -12          3.17         -2.94         7.34 o
   8   9 -12         73.39         95.73        12.27 o
   9   9 -12         11.86         53.27        29.74 o
   0  10 -12         38.07         32.38         9.30 o
   1  10 -12          0.50         -0.16         7.50 o
   2  10 -12         39.93         49.54        17.93 o
   3  10 -12         19.50          5.39        19.38 o
   4  10 -12          2.01         -4.15        18.50 o
   5  10 -12         31.85         34.24        23.28 o
   6  10 -12          2.73          1.53        23.62 o
   8  10 -12         18.46        -16.31        27.27 o
   1  11 -12          1.82         -6.80        19.03 o
   2  11 -12          2.03         15.80        19.71 o
   3  11 -12          3.09         17.67        22.26 o
   4  11 -12         17.01         34.33        24.22 o
   5  11 -12          8.16         12.91        26.59 o
   6  11 -12         21.27         42.74        29.82 o
   7  11 -12          3.50        -13.08        30.50 o
   6  12 -12          0.74         -5.78        37.47 o
   7  12 -12         14.50         25.57        62.37 o
   2   0 -11        430.29        390.42        12.78 o
   4   0 -11       1057.00       1039.59        27.31 o
   6   0 -11       1135.51       1110.72        26.63 o
   8   0 -11       1712.75       1595.31        36.93 o
  10   0 -11        858.47        859.59        41.33 o
  12   0 -11        802.55        788.31        53.54 o
  14   0 -11        443.42        488.81        36.57 o
   0   1 -11        245.90        242.44         8.21 o
   1   1 -11        288.50        300.48         6.66 o
   2   1 -11        123.64        130.12         5.06 o
   3   1 -11       1030.10       1047.78        20.63 o
   4   1 -11          9.31          7.51         1.67 o
   5   1 -11        468.02        473.51         9.81 o
   6   1 -11          9.02         11.00         1.60 o
   7   1 -11       1228.19       1261.85        21.85 o
   8   1 -11         66.30         71.57         3.28 o
   9   1 -11       1200.44       1155.75        30.54 o
  10   1 -11        169.57        154.03         8.97 o
  11   1 -11        367.73        367.81        14.17 o
  12   1 -11         46.28         48.84         6.12 o
  13   1 -11        341.88        331.57        18.15 o
  14   1 -11          2.34          1.85         7.67 o
   1   2 -11        420.31        459.70         9.60 o
   2   2 -11        740.91        717.18        13.41 o
   3   2 -11        613.43        622.56        12.02 o
   4   2 -11        146.00        136.64         4.05 o
   5   2 -11        202.77        195.24         6.49 o
   6   2 -11        364.63        347.56         9.60 o
   7   2 -11        179.12        171.57         5.22 o
   8   2 -11        576.48        581.94        15.75 o
   9   2 -11         76.19         75.84         4.82 o
  10   2 -11        210.19        199.57        12.08 o
  11   2 -11          1.47          6.78         4.79 o
  12   2 -11        173.47        181.00        18.80 o
  13   2 -11          9.53          5.95        11.01 o
  14   2 -11        129.06        132.92        17.85 o
  15   2 -11          1.51         16.14        16.14 o
  16   2 -11         54.04         31.02        19.54 o
   0   3 -11        503.38        510.74        16.72 o
   1   3 -11         28.39         29.17         2.21 o
   2   3 -11       1085.88       1082.49        19.44 o
   3   3 -11         99.23         88.24         3.39 o
   4   3 -11        540.99        519.64        12.52 o
   5   3 -11        245.83        234.64         7.08 o
   6   3 -11        192.60        178.18         6.18 o
   7   3 -11        262.92        265.66         8.33 o
   8   3 -11        227.33        216.45        11.34 o
   9   3 -11        260.48        266.38        13.74 o
  10   3 -11          0.20          1.43         4.38 o
  11   3 -11        240.33        245.52        13.64 o
  12   3 -11         34.34         35.20         8.11 o
  13   3 -11        110.85         93.49        21.33 o
  14   3 -11          3.09          5.99         6.22 o
  15   3 -11         70.10         64.10        17.67 o
  16   3 -11         12.04         28.12        21.84 o
   1   4 -11        666.77        668.20        14.81 o
   2   4 -11        123.34        128.48         4.15 o
   3   4 -11        232.65        228.96         6.07 o
   4   4 -11        434.71        433.06        11.65 o
   5   4 -11        114.60        130.57         5.90 o
   6   4 -11        215.34        206.64         9.62 o
   7   4 -11        306.03        329.39        16.34 o
   8   4 -11        222.03        231.55        13.01 o
   9   4 -11        165.41        162.83        11.49 o
  10   4 -11        303.85        319.02        21.04 o
  11   4 -11          0.56         -1.16         7.82 o
  12   4 -11         75.76         54.13        21.92 o
  13   4 -11          9.07          5.77         6.72 o
  14   4 -11         80.87         54.40         9.04 o
  15   4 -11         16.53         25.67         8.47 o
  16   4 -11         36.49          7.14        25.75 o
   0   5 -11        759.37        782.66        21.74 o
   1   5 -11          0.77          2.27         1.88 o
   2   5 -11        128.41        129.89         4.27 o
   3   5 -11         55.24         66.02         3.59 o
   4   5 -11         43.33         43.17         3.89 o
   5   5 -11        243.09        255.72        14.01 o
   6   5 -11        167.61        164.16        12.04 o
   7   5 -11        233.56        258.84        15.40 o
   8   5 -11         30.23         29.35         6.28 o
   9   5 -11        229.08        245.05        14.57 o
  10   5 -11          5.02          8.93         5.86 o
  11   5 -11        129.54        127.41        11.08 o
  12   5 -11          7.07          5.56         6.67 o
  13   5 -11         59.21         41.26         9.39 o
  14   5 -11          9.28          5.02         9.90 o
  15   5 -11         47.05         47.10        14.79 o
   1   6 -11        400.72        365.37         8.34 o
   2   6 -11        225.16        211.21         6.69 o
   3   6 -11        259.74        270.10        10.73 o
   4   6 -11         43.46         38.06         4.88 o
   5   6 -11        300.35        321.52        15.21 o
   6   6 -11        218.15        225.72        12.86 o
   7   6 -11         70.51         66.87         7.24 o
   8   6 -11        221.68        227.67        13.78 o
   9   6 -11          6.71          7.95         5.50 o
  10   6 -11        175.63        182.84        39.35 o
  11   6 -11          4.11          1.59         6.25 o
  12   6 -11         42.73         41.21         9.69 o
  13   6 -11          3.47          0.02         8.11 o
  14   6 -11          4.97          5.40        21.67 o
   0   7 -11        646.92        583.34        20.80 o
   1   7 -11         23.50         22.03         3.10 o
   2   7 -11        709.83        699.56        19.66 o
   3   7 -11         40.84         44.71         5.40 o
   4   7 -11        465.39        495.09        20.03 o
   5   7 -11         44.16         58.20         7.40 o
   6   7 -11        236.75        233.92        19.67 o
   7   7 -11         38.83         51.88         7.38 o
   8   7 -11         92.26        104.08        10.32 o
   9   7 -11         54.53         76.96         9.09 o
  10   7 -11          8.50          3.44         6.89 o
  11   7 -11         31.65         24.45        11.89 o
  12   7 -11          0.03         -5.97        19.29 o
  13   7 -11         26.34         16.48        10.62 o
  14   7 -11         24.17         33.90        12.07 o
  15   7 -11         30.06         22.43        13.76 o
   1   8 -11        707.96        667.42        21.97 o
   2   8 -11          0.05         -0.30         4.37 o
   3   8 -11        517.91        509.59        23.64 o
   4   8 -11          0.88          1.88         8.24 o
   5   8 -11        264.52        206.23        19.22 o
   6   8 -11          2.31        -12.51        12.51 o
   7   8 -11         34.43         37.19        14.87 o
   8   8 -11         21.10         16.67         9.58 o
   9   8 -11         12.80          6.46         7.27 o
  10   8 -11          4.15         -0.46         9.45 o
  11   8 -11          0.08          2.72         8.58 o
  12   8 -11          0.09         -9.35         9.35 o
   0   9 -11        356.21        327.16        19.80 o
   1   9 -11          1.81         -2.11         4.35 o
   2   9 -11        406.47        407.01        30.22 o
   3   9 -11         24.64         18.55         5.91 o
   4   9 -11        396.02        319.89        30.02 o
   5   9 -11         13.79         14.62        13.68 o
   6   9 -11         60.04         33.38        16.82 o
   7   9 -11          5.54         -2.13         6.87 o
   8   9 -11         30.54         33.95         8.79 o
   9   9 -11          4.33         -1.09         8.28 o
  10   9 -11         22.54         20.82         9.18 o
   1  10 -11        278.97        264.51        12.85 o
   2  10 -11          9.03         15.38        15.80 o
   3  10 -11        301.16        238.16        23.44 o
   4  10 -11          5.90        -10.76        15.14 o
   5  10 -11        131.55        144.99        28.05 o
   6  10 -11         14.79         12.48         8.67 o
   7  10 -11         61.70         23.71        24.30 o
   8  10 -11         39.52         31.69        27.96 o
   9  10 -11         50.22         24.56        30.17 o
   0  11 -11         59.31         65.26        15.38 o
   1  11 -11          1.07        -10.11        15.89 o
   2  11 -11         96.45         88.89        21.59 o
   3  11 -11          8.80         16.65        20.48 o
   4  11 -11        112.03         88.98        24.39 o
   5  11 -11         20.80         29.99        24.56 o
   6  11 -11         41.72         29.32        27.19 o
   7  11 -11         24.19         62.54        29.99 o
   8  11 -11         33.00         32.29        31.69 o
   2  12 -11         17.61         18.52        21.07 o
   3  12 -11         69.46         72.40        24.98 o
   4  12 -11         18.57         39.17        25.83 o
   5  12 -11         35.88         44.95        29.31 o
   7  12 -11          5.14         19.12        32.80 o
   0   0 -10       2334.57       2209.67        77.19 o
   2   0 -10        701.02        749.25        19.31 o
   4   0 -10        660.02        662.43        18.40 o
   6   0 -10       1556.92       1496.28        40.07 o
   8   0 -10        322.01        297.79         8.49 o
  10   0 -10         18.75         24.97         2.37 o
  12   0 -10         25.09         28.46        10.62 o
  14   0 -10         41.94         43.59        12.24 o
  16   0 -10         26.86          9.69        13.59 o
   1   1 -10       3865.00       4050.33        69.64 o
   2   1 -10         72.81         77.19         2.88 o
   3   1 -10       1122.22       1142.14        21.21 o
   4   1 -10         24.16         23.41         1.83 o
   5   1 -10        792.05        750.96        13.80 o
   6   1 -10         31.19         29.86         1.87 o
   7   1 -10        806.47        775.08        16.04 o
   8   1 -10        557.06        541.84        11.44 o
   9   1 -10        150.13        151.77         5.36 o
  10   1 -10        323.07        296.23        10.97 o
  11   1 -10         11.76         11.17         4.40 o
  12   1 -10         16.43         23.23         3.84 o
  13   1 -10         21.35         22.33         4.17 o
  14   1 -10          2.25          3.94         5.44 o
  15   1 -10         49.51         44.53         6.03 o
  16   1 -10          6.63         23.37        15.89 o
   0   2 -10       5355.33       5660.00       136.68 o
   1   2 -10        129.15        136.82         3.91 o
   2   2 -10       2584.75       2613.38        45.69 o
   3   2 -10        223.42        258.61         5.98 o
   4   2 -10        356.90        357.30         8.02 o
   5   2 -10        169.92        166.30         4.68 o
   6   2 -10        884.45        896.79        20.62 o
   7   2 -10        117.57        113.58         4.60 o
   8   2 -10        749.44        731.43        17.21 o
   9   2 -10        128.18        126.04         8.30 o
  10   2 -10         43.35         48.41         5.79 o
  11   2 -10         23.26         35.60         5.40 o
  12   2 -10          5.34          3.24         8.73 o
  13   2 -10         78.28         80.79         9.15 o
  14   2 -10         29.00         45.33         7.22 o
  15   2 -10         23.57         21.10        11.98 o
  16   2 -10         59.04         34.07        18.01 o
  17   2 -10          0.03          7.05        19.80 o
   1   3 -10       2921.63       2880.58        49.72 o
   2   3 -10         64.05         63.49         2.76 o
   3   3 -10        642.92        628.36        12.09 o
   4   3 -10        287.49        259.73         7.53 o
   5   3 -10       1189.74       1143.77        26.14 o
   6   3 -10        166.73        170.50         6.67 o
   7   3 -10        933.83        943.43        20.70 o
   8   3 -10         12.43         18.60         2.96 o
   9   3 -10         17.09         17.13         4.28 o
  10   3 -10         25.84         28.91         5.50 o
  11   3 -10          4.76          4.17         7.55 o
  12   3 -10         63.27         75.34         7.70 o
  13   3 -10          4.96         -1.96        10.07 o
  14   3 -10         55.40         59.36         8.05 o
  15   3 -10         17.09          5.80        15.51 o
  16   3 -10         21.42         18.91         9.13 o
   0   4 -10       1686.49       1660.96        43.06 o
   1   4 -10        623.00        605.75        12.25 o
   2   4 -10        690.36        681.81        13.54 o
   3   4 -10        433.42        438.16         9.91 o
   4   4 -10        793.21        768.00        19.12 o
   5   4 -10        156.29        142.87         7.16 o
   6   4 -10        978.70        954.73        24.55 o
   7   4 -10         80.60         91.80         5.14 o
   8   4 -10         35.15         50.41         6.38 o
   9   4 -10        126.67        133.71        19.70 o
  10   4 -10          3.69          5.46         7.45 o
  11   4 -10        132.62        144.80        11.44 o
  12   4 -10         15.05          8.03         6.71 o
  13   4 -10         95.60         92.68         9.25 o
  14   4 -10          8.90          4.19         8.03 o
  15   4 -10         37.06         31.21         8.04 o
  16   4 -10         15.75         15.92        18.82 o
  17   4 -10         20.11         28.29        24.81 o
   1   5 -10        768.26        707.73        14.73 o
   2   5 -10         44.73         47.87         2.46 o
   3   5 -10        493.41        468.52        12.10 o
   4   5 -10        318.35        334.18        12.37 o
   5   5 -10        419.44        444.09        14.08 o
   6   5 -10        231.51        241.76         9.37 o
   7   5 -10        130.13        137.28         7.72 o
   8   5 -10        240.49        272.56        19.52 o
   9   5 -10         20.00         20.16         5.57 o
  10   5 -10        308.68        322.79        17.50 o
  11   5 -10         54.36         73.89         8.80 o
  12   5 -10        163.68        161.36        12.38 o
  13   5 -10          9.95         13.55         7.74 o
  14   5 -10         55.27         47.18         9.52 o
  15   5 -10         20.80         14.42        10.15 o
  16   5 -10         46.93         53.28        11.08 o
   0   6 -10       1366.11       1264.19        32.29 o
   1   6 -10         63.15         64.04         3.29 o
   2   6 -10        851.02        778.18        16.71 o
   3   6 -10        593.62        609.11        15.66 o
   4   6 -10        540.03        529.48        15.52 o
   5   6 -10        597.74        621.63        21.22 o
   6   6 -10        221.25        233.49        11.97 o
   7   6 -10        308.25        348.75        13.41 o
   8   6 -10         27.46         19.33         6.39 o
   9   6 -10        301.02        352.27        18.40 o
  10   6 -10         15.66         13.21         5.83 o
  11   6 -10        289.59        275.57        19.83 o
  12   6 -10         16.51         16.60        15.83 o
  13   6 -10         85.12         84.65        22.82 o
  14   6 -10          0.87         -2.25        15.55 o
  15   6 -10         60.92         55.57        12.41 o
  16   6 -10         20.57         19.46        12.49 o
   1   7 -10        252.42        261.21         7.70 o
   2   7 -10         56.82         59.85         3.34 o
   3   7 -10        176.90        182.33        10.76 o
   4   7 -10        255.52        291.57        15.21 o
   5   7 -10        193.45        194.17        19.10 o
   6   7 -10        562.79        587.63        23.28 o
   7   7 -10         19.85         14.27         5.65 o
   8   7 -10        262.58        292.84        16.59 o
   9   7 -10         13.08          8.76         6.85 o
  10   7 -10        306.56        326.82        19.89 o
  11   7 -10         28.29         35.14         8.32 o
  12   7 -10        253.22        255.57        21.12 o
  13   7 -10          5.17          4.56         9.80 o
  14   7 -10         54.19         44.27        12.49 o
  15   7 -10         12.25          7.14        11.73 o
   0   8 -10         11.24         13.93        10.03 o
   1   8 -10         17.47         14.55         4.12 o
   2   8 -10          5.39          6.47         4.08 o
   3   8 -10         61.38         69.81         7.45 o
   4   8 -10         30.86         41.14         6.04 o
   5   8 -10        325.30        357.32        18.78 o
   6   8 -10         23.99         16.96        11.86 o
   7   8 -10        307.50        346.02        21.00 o
   8   8 -10          7.87          3.98        10.83 o
   9   8 -10        223.25        247.94        16.45 o
  10   8 -10          3.62          1.48         7.21 o
  11   8 -10        237.36        227.88        18.53 o
  12   8 -10         10.74          9.60         9.43 o
  13   8 -10         62.02         48.10        12.49 o
   1   9 -10          4.51          0.33         3.96 o
   2   9 -10         39.47         26.09        12.99 o
   3   9 -10          1.64         -4.95         4.95 o
   4   9 -10        165.93        211.40        14.09 o
   5   9 -10          4.77         10.48        14.83 o
   6   9 -10        127.66        106.25        17.47 o
   7   9 -10         12.89         11.47         7.84 o
   8   9 -10         89.67         87.52        10.79 o
   9   9 -10          2.46          7.62         7.34 o
  10   9 -10        156.76        144.94        14.46 o
  11   9 -10         50.93         32.37        10.71 o
   0  10 -10         87.82         96.03        16.40 o
   1  10 -10          3.20          2.66         7.64 o
   2  10 -10         46.23         65.34        17.25 o
   3  10 -10         82.79         87.88        15.07 o
   4  10 -10         15.01         23.36        14.12 o
   5  10 -10        148.10        117.62        18.79 o
   6  10 -10          8.33          6.90         7.71 o
   7  10 -10         67.24         75.88        10.80 o
   8  10 -10          1.17          6.12         8.07 o
   9  10 -10        128.40        118.30        29.91 o
   1  11 -10         29.87         22.12         8.57 o
   2  11 -10         14.00         14.02        17.08 o
   3  11 -10         44.61         11.22        19.20 o
   4  11 -10         54.10         22.60        20.73 o
   5  11 -10          6.28         -6.88        21.24 o
   6  11 -10         74.73         67.56        25.83 o
   7  11 -10          4.13         11.22        25.83 o
   8  11 -10         66.17         85.65        30.00 o
   0  12 -10          5.92         19.29        14.87 o
   1  12 -10         10.48          0.34        16.91 o
   2  12 -10         14.32         40.19        19.97 o
   3  12 -10         20.03         -0.08        20.90 o
   4  12 -10         13.98         11.73        23.28 o
   5  12 -10         60.77         61.86        28.21 o
   6  12 -10          1.09        -27.53        27.53 o
   7  12 -10         16.06          4.84        30.67 o
   3  13 -10         20.26         39.17        26.68 o
   4  13 -10         28.98         33.90        28.04 o
   5  13 -10         15.92        -16.31        30.42 o
   6  13 -10         10.84         20.22        33.05 o
   2   0  -9        199.09        186.23         6.20 o
   4   0  -9        118.43        108.06         4.62 o
   6   0  -9       1866.35       1788.10        46.15 o
   8   0  -9       1596.10       1617.89        46.72 o
  10   0  -9        598.80        623.03        19.92 o
  12   0  -9        778.24        774.62        36.33 o
  14   0  -9        537.09        524.79        25.97 o
  16   0  -9         53.77         22.94        17.16 o
   0   1  -9        174.52        155.85         6.00 o
   1   1  -9        149.08        156.85         4.07 o
   2   1  -9        351.94        338.13         7.18 o
   3   1  -9        199.26        210.83         5.48 o
   4   1  -9        166.03        168.27         4.58 o
   5   1  -9       1357.74       1312.45        23.14 o
   6   1  -9         15.25         22.46         2.15 o
   7   1  -9       1771.85       1771.25        37.20 o
   8   1  -9        333.02        313.41        10.71 o
   9   1  -9        917.34        944.34        20.00 o
  10   1  -9         55.03         53.05         3.74 o
  11   1  -9        513.92        476.28        17.00 o
  12   1  -9        164.69        170.90         8.39 o
  13   1  -9        515.09        487.43        19.28 o
  14   1  -9          2.35         -1.93         3.79 o
  15   1  -9        203.95        191.72        10.53 o
  16   1  -9          0.82         -1.72         5.04 o
  17   1  -9         41.96         38.24        17.76 o
   1   2  -9       1334.34       1387.06        24.56 o
   2   2  -9        266.46        275.74         6.07 o
   3   2  -9        803.63        877.37        16.56 o
   4   2  -9        616.11        625.88        12.85 o
   5   2  -9        706.29        732.08        14.77 o
   6   2  -9        450.55        407.30        11.07 o
   7   2  -9        197.35        202.08         6.08 o
   8   2  -9       1140.46       1138.90        23.27 o
   9   2  -9        129.47        140.72         6.09 o
  10   2  -9        903.21        911.49        28.99 o
  11   2  -9         36.83         38.15         4.10 o
  12   2  -9        282.01        266.52        10.93 o
  13   2  -9         21.97         23.37         5.96 o
  14   2  -9        183.28        199.49        10.71 o
  15   2  -9          0.94          1.97         4.64 o
  16   2  -9        131.15        136.32        15.92 o
  17   2  -9          7.67          2.72        17.33 o
  18   2  -9         29.38         13.09        22.18 o
   0   3  -9       1444.78       1533.28        39.58 o
   1   3  -9         80.41         84.61         2.94 o
   2   3  -9       1106.14       1095.35        22.36 o
   3   3  -9        734.61        745.62        14.74 o
   4   3  -9        724.35        717.31        17.14 o
   5   3  -9        146.43        142.88         7.00 o
   6   3  -9         25.41         32.39         2.90 o
   7   3  -9        316.44        295.91         9.53 o
   8   3  -9         63.28         67.74         4.16 o
   9   3  -9        699.95        728.06        17.26 o
  10   3  -9         79.23         73.17         6.99 o
  11   3  -9        241.91        233.70        13.26 o
  12   3  -9          8.33          0.43         4.70 o
  13   3  -9        138.07        135.02        13.56 o
  14   3  -9         24.29         22.52         6.12 o
  15   3  -9         70.48         49.12        18.61 o
  16   3  -9         13.66         20.26         7.04 o
  17   3  -9         28.15         35.42        12.11 o
  18   3  -9          7.19         -2.04        22.69 o
   1   4  -9        306.57        263.03         6.23 o
   2   4  -9          3.78          4.30         1.46 o
   3   4  -9        956.74        933.10        19.91 o
   4   4  -9        216.89        231.32         8.47 o
   5   4  -9        330.17        323.13        10.11 o
   6   4  -9        402.54        382.61        15.20 o
   7   4  -9        165.08        157.50         6.04 o
   8   4  -9        259.00        274.69         9.87 o
   9   4  -9        174.41        170.81         9.24 o
  10   4  -9        180.19        155.04        11.10 o
  11   4  -9         18.70         18.77         5.65 o
  12   4  -9        127.89        125.99        10.21 o
  13   4  -9         33.71         32.51         6.89 o
  14   4  -9         78.05         69.42        21.24 o
  15   4  -9         23.72         18.40         7.25 o
  16   4  -9         31.90         27.45         9.35 o
  17   4  -9          9.46         11.07         8.62 o
   0   5  -9       1580.30       1460.67        39.92 o
   1   5  -9          4.14          5.20         1.50 o
   2   5  -9       1648.44       1628.00        29.05 o
   3   5  -9        189.84        199.52         9.94 o
   4   5  -9        621.96        639.67        17.98 o
   5   5  -9        356.69        354.80        11.66 o
   6   5  -9        446.58        447.08        13.09 o
   7   5  -9        204.72        196.33         6.94 o
   8   5  -9        147.85        149.95         7.20 o
   9   5  -9        205.00        198.72        10.66 o
  10   5  -9         20.47         24.76         5.21 o
  11   5  -9        182.19        163.53        15.24 o
  12   5  -9          4.15          8.07         5.95 o
  13   5  -9        101.02         82.15         9.54 o
  14   5  -9         11.79          5.56         7.26 o
  15   5  -9         67.57         60.20        10.04 o
  16   5  -9          4.17         17.22        11.13 o
  17   5  -9          8.79         15.80        10.96 o
   1   6  -9       1753.35       1712.92        31.13 o
   2   6  -9        540.18        495.08        13.43 o
   3   6  -9        308.81        354.75        13.02 o
   4   6  -9        169.20        166.36         7.26 o
   5   6  -9        227.63        211.76         8.02 o
   6   6  -9        172.24        171.35         8.32 o
   7   6  -9        246.19        264.44        10.50 o
   8   6  -9        262.21        252.89        14.45 o
   9   6  -9          5.45          7.94         4.70 o
  10   6  -9        174.73        163.53        12.12 o
  11   6  -9         20.97         14.44         6.19 o
  12   6  -9        119.87        119.25        11.26 o
  13   6  -9         49.81         55.15         9.32 o
  14   6  -9         50.94         46.99        10.15 o
  15   6  -9         13.37          9.48        11.34 o
  16   6  -9          4.95         -2.21        10.96 o
  17   6  -9          9.25         27.87        12.91 o
   0   7  -9        815.68        784.06        23.44 o
   1   7  -9        232.89        228.41         7.42 o
   2   7  -9        769.53        765.81        17.98 o
   3   7  -9        137.42        137.73         7.16 o
   4   7  -9        498.73        484.75        14.80 o
   5   7  -9        104.40        103.79        10.11 o
   6   7  -9        246.67        291.67        23.76 o
   7   7  -9        132.09        144.61         8.10 o
   8   7  -9         87.94        106.16         9.17 o
   9   7  -9        140.65        130.75        10.73 o
  10   7  -9          5.81          5.90         9.82 o
  11   7  -9         20.11         26.77         7.53 o
  12   7  -9         72.96         84.58        10.30 o
  13   7  -9         14.56          7.92        15.68 o
  14   7  -9         45.35         53.02        13.17 o
  15   7  -9          7.15          1.53        11.47 o
   1   8  -9        986.26        922.32        32.65 o
   2   8  -9         31.96         29.59         4.16 o
   3   8  -9       1426.34       1337.73        53.30 o
   4   8  -9         12.55         14.25         6.69 o
   5   8  -9        651.82        636.55        29.61 o
   6   8  -9         50.86         61.70        12.08 o
   7   8  -9         90.94         89.83         9.75 o
   8   8  -9          4.01          3.77         5.95 o
   9   8  -9         48.09         44.70        17.37 o
  10   8  -9         21.93         30.60         8.20 o
  11   8  -9         16.60          5.84         7.28 o
  12   8  -9         15.63          8.20        19.58 o
  13   8  -9         18.00         14.02         9.86 o
  14   8  -9          5.75         -7.99        11.47 o
   0   9  -9        975.35        878.70        61.06 o
   1   9  -9         19.28         20.40         7.49 o
   2   9  -9       1012.85        964.50        49.17 o
   3   9  -9         26.50         19.05        11.54 o
   4   9  -9        776.01        730.95        29.21 o
   5   9  -9         13.64         12.61        11.40 o
   6   9  -9        287.83        286.95        34.77 o
   7   9  -9          2.19         -1.79         6.26 o
   8   9  -9         71.20         59.04         8.59 o
   9   9  -9          3.89         22.13        16.71 o
  10   9  -9         42.95         42.16         9.16 o
  11   9  -9         13.80         10.50         8.38 o
  12   9  -9          6.74          7.31        10.79 o
   1  10  -9        335.76        358.23        31.97 o
   2  10  -9          7.33         16.57        14.27 o
   3  10  -9        404.91        349.26        36.40 o
   4  10  -9         27.76         19.42        13.25 o
   5  10  -9        182.62        154.11        18.99 o
   6  10  -9          7.35         -0.01         6.50 o
   7  10  -9         61.04         64.64         9.45 o
   8  10  -9         10.44         19.80         8.30 o
   9  10  -9         33.13         35.41         9.19 o
  10  10  -9         21.04         26.26        26.76 o
   0  11  -9        262.49        284.71        27.63 o
   1  11  -9         11.72         18.52         9.67 o
   2  11  -9        234.91        188.28        21.91 o
   3  11  -9          7.35          2.48        16.12 o
   4  11  -9        171.52        180.04        36.72 o
   5  11  -9          4.52          7.52         7.19 o
   6  11  -9         45.41         41.21        11.04 o
   7  11  -9         31.85         24.13        24.64 o
   8  11  -9         23.59         -4.16        24.73 o
   9  11  -9         17.05         31.27        28.46 o
   1  12  -9        193.64        195.53        32.13 o
   2  12  -9          8.69         28.55        18.61 o
   3  12  -9        140.92         74.53        23.20 o
   4  12  -9         11.04         14.87        21.84 o
   5  12  -9         90.86         86.25        26.26 o
   6  12  -9         45.16         34.41        26.68 o
   7  12  -9         35.56          0.59        27.79 o
   8  12  -9         25.65          4.25        30.25 o
   1  13  -9          4.09         -6.37        18.35 o
   2  13  -9         36.87         26.51        21.75 o
   3  13  -9         14.27         -2.04        23.11 o
   4  13  -9         42.16          2.46        24.98 o
   5  13  -9         15.66         21.84        28.55 o
   6  13  -9         26.21         26.77        30.16 o
   7  13  -9         17.96         30.25        33.31 o
   5  14  -9         12.85         20.48        40.10 o
   6  14  -9         14.99         21.58        41.21 o
   0   0  -8       7770.38       7560.59       253.73 o
   2   0  -8       4711.83       4869.66       129.63 o
   4   0  -8       1954.61       1912.12        53.31 o
   6   0  -8        999.05        974.55        22.17 o
   8   0  -8        449.69        463.36        14.60 o
  10   0  -8        244.77        252.89         9.35 o
  12   0  -8        136.47        133.72         9.52 o
  14   0  -8         31.85         36.16         5.09 o
  16   0  -8         70.59         75.02        16.57 o
  18   0  -8         15.34         17.76        17.16 o
   1   1  -8       3897.99       3604.47        63.54 o
   2   1  -8       1247.51       1280.13        23.76 o
   3   1  -8       2234.37       2044.18        39.72 o
   4   1  -8        392.40        385.04         8.05 o
   5   1  -8       2439.28       2427.43        43.08 o
   6   1  -8        332.32        339.24         7.96 o
   7   1  -8        696.19        694.74        14.12 o
   8   1  -8        175.55        186.40         5.53 o
   9   1  -8         74.53         76.04         4.07 o
  10   1  -8         20.79         21.16         2.95 o
  11   1  -8        131.50        132.81         6.20 o
  12   1  -8         28.23         27.42         4.11 o
  13   1  -8         30.84         26.92         3.78 o
  14   1  -8         23.27         19.88         2.87 o
  15   1  -8         46.44         43.66         3.72 o
  16   1  -8         22.98         25.33         5.00 o
  17   1  -8         37.36         42.77         7.16 o
  18   1  -8         18.77          5.69        18.61 o
   0   2  -8       3647.05       3587.84        94.39 o
   1   2  -8        140.65        162.39         4.02 o
   2   2  -8       1486.27       1445.06        26.00 o
   3   2  -8        249.40        259.16         5.80 o
   4   2  -8       2080.88       2050.37        38.63 o
   5   2  -8        134.12        142.12         5.31 o
   6   2  -8       1968.76       1993.68        41.91 o
   7   2  -8        987.97        994.31        21.58 o
   8   2  -8         56.25         61.52         3.90 o
   9   2  -8        327.00        332.88         9.08 o
  10   2  -8         55.84         61.06         3.94 o
  11   2  -8         32.85         37.43         4.88 o
  12   2  -8         45.01         54.13         7.73 o
  13   2  -8          6.02          4.90         3.95 o
  14   2  -8         54.01         51.49         5.81 o
  15   2  -8         15.72         18.30         5.04 o
  16   2  -8         55.28         59.68         6.92 o
  17   2  -8          1.43          2.50         6.30 o
  18   2  -8         39.79         45.12        21.24 o
  19   2  -8          5.37         -8.24        23.71 o
   1   3  -8       4498.45       4515.13        80.92 o
   2   3  -8        948.35       1003.80        19.95 o
   3   3  -8       2549.91       2492.64        52.72 o
   4   3  -8        161.32        163.27         5.81 o
   5   3  -8       1381.87       1328.87        29.64 o
   6   3  -8        871.27        865.09        22.41 o
   7   3  -8        930.18        909.79        21.05 o
   8   3  -8        295.05        299.99         9.09 o
   9   3  -8        225.20        218.74         7.45 o
  10   3  -8        296.71        301.45         9.23 o
  11   3  -8        174.06        175.63        10.83 o
  12   3  -8        153.83        168.65        15.72 o
  13   3  -8         17.10         16.11         4.42 o
  14   3  -8         80.57         75.69        10.60 o
  15   3  -8        118.00        132.15        16.00 o
  16   3  -8          0.88          2.88         5.34 o
  17   3  -8         46.46         36.66        13.00 o
  18   3  -8          7.33          0.42        20.65 o
   0   4  -8       2678.73       2707.63        71.58 o
   1   4  -8        134.59        124.60         3.83 o
   2   4  -8       2891.10       2888.43        60.76 o
   3   4  -8        895.18        890.16        23.52 o
   4   4  -8        904.28        921.19        25.10 o
   5   4  -8        891.60        928.71        22.93 o
   6   4  -8        830.28        863.52        21.99 o
   7   4  -8        180.39        171.85         6.30 o
   8   4  -8        432.72        436.19        12.61 o
   9   4  -8        279.91        294.86         8.83 o
  10   4  -8         42.83         49.88         7.51 o
  11   4  -8        328.19        349.06        18.07 o
  12   4  -8        144.19        154.57        10.04 o
  13   4  -8        132.57        147.67        12.09 o
  14   4  -8         18.18         17.41         6.77 o
  15   4  -8         86.41        100.93        26.26 o
  16   4  -8         61.02         54.75         9.35 o
  17   4  -8         38.12         29.47         9.35 o
  18   4  -8          4.17          7.65        12.66 o
   1   5  -8        582.99        557.55        10.80 o
   2   5  -8        298.44        311.77         6.73 o
   3   5  -8        377.95        386.78        15.19 o
   4   5  -8        627.89        623.45        16.44 o
   5   5  -8        393.59        380.44        10.78 o
   6   5  -8        753.79        737.99        18.46 o
   7   5  -8        353.73        342.53        10.26 o
   8   5  -8        383.69        379.61        11.64 o
   9   5  -8          5.92          3.91         2.84 o
  10   5  -8        374.45        407.79        18.21 o
  11   5  -8         46.75         42.42         6.66 o
  12   5  -8        296.54        291.61        15.91 o
  13   5  -8         25.68         15.18         6.59 o
  14   5  -8         45.10         52.63         8.48 o
  15   5  -8          8.86          1.53         8.24 o
  16   5  -8         61.54         54.47        29.19 o
  17   5  -8          7.45         15.63        11.05 o
  18   5  -8         14.99         11.56        11.90 o
   0   6  -8        737.50        688.95        20.80 o
   1   6  -8         60.90         64.97         3.71 o
   2   6  -8        192.45        182.79         5.74 o
   3   6  -8         21.35         26.12         3.24 o
   4   6  -8        170.74        184.74         7.43 o
   5   6  -8        810.69        764.74        21.87 o
   6   6  -8        450.46        444.85        12.64 o
   7   6  -8        850.55        820.83        20.53 o
   8   6  -8        147.87        150.51         7.57 o
   9   6  -8        711.37        739.68        25.68 o
  10   6  -8         24.97         22.40         6.03 o
  11   6  -8        517.59        511.94        24.81 o
  12   6  -8          4.21         10.55         6.32 o
  13   6  -8        157.31        161.16        13.14 o
  14   6  -8          4.16         -1.87         7.67 o
  15   6  -8         32.36         37.31         9.65 o
  16   6  -8          3.87         -2.72        10.20 o
  17   6  -8         42.13         45.37        12.92 o
   1   7  -8        859.70        853.69        24.57 o
   2   7  -8         81.95         75.97         4.09 o
   3   7  -8        123.84        115.36         6.04 o
   4   7  -8        690.18        680.91        18.03 o
   5   7  -8         88.20        107.50         5.84 o
   6   7  -8        422.60        416.54        13.62 o
   7   7  -8         53.55         64.61         7.79 o
   8   7  -8        356.06        362.36        17.16 o
   9   7  -8         10.14          6.13         6.29 o
  10   7  -8        363.37        330.08        18.90 o
  11   7  -8         10.90         12.70         6.41 o
  12   7  -8        254.53        270.03        17.10 o
  13   7  -8          8.95          8.01        11.36 o
  14   7  -8        156.31        117.12        29.32 o
  15   7  -8          3.84          6.63        10.20 o
  16   7  -8         50.16         47.58        13.77 o
   0   8  -8        240.52        243.42        18.42 o
   1   8  -8          3.34          7.32         3.83 o
   2   8  -8          2.28          3.49         2.69 o
   3   8  -8        180.64        184.13         7.88 o
   4   8  -8         55.30         62.53         4.97 o
   5   8  -8        457.80        466.12        17.98 o
   6   8  -8         20.14         16.24         3.98 o
   7   8  -8        193.90        190.93        20.23 o
   8   8  -8          9.35          2.89         5.73 o
   9   8  -8        116.64        131.68        12.51 o
  10   8  -8          9.30         17.51         9.79 o
  11   8  -8        239.30        266.34        16.58 o
  12   8  -8          9.44         24.42        11.80 o
  13   8  -8        149.65        152.13        17.34 o
  14   8  -8          7.49          7.90        10.79 o
   1   9  -8         67.92         71.13        14.36 o
   2   9  -8         96.23         81.48        11.90 o
   3   9  -8         51.66         51.45        11.11 o
   4   9  -8        171.22        155.49        18.79 o
   5   9  -8         68.36         76.25         7.98 o
   6   9  -8        229.32        245.68        29.45 o
   7   9  -8         21.47         24.28         6.66 o
   8   9  -8        293.48        290.51        20.96 o
   9   9  -8          2.80          4.91         6.42 o
  10   9  -8        325.80        280.21        19.99 o
  11   9  -8          6.65         17.84         8.37 o
  12   9  -8        115.04        126.03        15.89 o
   0  10  -8         82.24         68.58        14.79 o
   1  10  -8         37.62         26.76         8.26 o
   2  10  -8         62.42         57.45        14.87 o
   3  10  -8         88.96         70.54        14.83 o
   4  10  -8         53.31         65.39        18.99 o
   5  10  -8        155.43        184.36        19.47 o
   6  10  -8          1.80          2.95        11.29 o
   7  10  -8        146.26        158.45        27.31 o
   8  10  -8          0.00          2.23         6.51 o
   9  10  -8        234.61        283.02        38.12 o
  10  10  -8          7.32         14.68        15.89 o
   1  11  -8         33.69         42.33        15.38 o
   2  11  -8         23.35         19.41         7.04 o
   3  11  -8         40.75         45.97        28.98 o
   4  11  -8        191.04        170.19        21.78 o
   5  11  -8         33.23         37.32        14.26 o
   6  11  -8         87.64         84.39        10.30 o
   7  11  -8          4.46          9.25         7.78 o
   9  11  -8          2.70          7.90        26.08 o
   0  12  -8        139.76        120.09        18.87 o
   1  12  -8          6.80          3.74         8.87 o
   2  12  -8         21.24         13.51        19.29 o
   3  12  -8          6.03        -10.28        18.35 o
   4  12  -8         29.51         21.50        20.73 o
   5  12  -8         58.21         47.93        23.11 o
   6  12  -8         19.35         42.06        24.90 o
   8  12  -8          0.39          6.80        28.21 o
   1  13  -8        134.65        107.60        30.38 o
   2  13  -8          1.03        -19.03        19.03 o
   3  13  -8         22.91          5.18        22.09 o
   4  13  -8         26.80         23.37        24.39 o
   5  13  -8         22.67         14.95        26.43 o
   6  13  -8         30.94         32.20        31.78 o
   7  13  -8          9.70         33.31        30.93 o
   2  14  -8         37.85        -22.35        23.11 o
   3  14  -8         19.32         39.59        26.00 o
   4  14  -8         26.27          9.26        28.38 o
   5  14  -8         13.50         26.08        29.91 o
   6  14  -8         31.40         29.40        33.99 o
   2   0  -7        747.29        699.62        18.68 o
   4   0  -7        146.87        124.39         4.81 o
   6   0  -7       4289.12       4493.93       122.84 o
   8   0  -7       2746.75       2674.19        73.35 o
  10   0  -7        766.13        718.06        23.14 o
  12   0  -7        610.87        579.18        26.82 o
  14   0  -7        530.25        574.89        27.97 o
  16   0  -7        164.93        155.66        11.27 o
  18   0  -7         43.37         22.09        16.91 o
   0   1  -7       2214.58       2548.37        62.19 o
   1   1  -7        961.95       1016.52        18.09 o
   2   1  -7       1214.19       1264.86        23.74 o
   3   1  -7        501.60        476.54         9.63 o
   4   1  -7          7.24          5.45         1.21 o
   5   1  -7       1774.37       1662.63        31.21 o
   6   1  -7         40.85         36.20         2.14 o
   7   1  -7       3304.33       3269.45        62.48 o
   8   1  -7        111.36        111.16         4.09 o
   9   1  -7        897.13        859.92        18.57 o
  10   1  -7        141.75        140.95         4.70 o
  11   1  -7        655.21        666.76        14.81 o
  12   1  -7         84.80         88.40         4.82 o
  13   1  -7        971.46        935.98        30.47 o
  14   1  -7          4.53          6.89         3.12 o
  15   1  -7        249.80        236.78         9.78 o
  16   1  -7          5.89          4.13         3.27 o
  17   1  -7         56.32         51.93         6.45 o
  18   1  -7         18.71         21.68         8.85 o
   1   2  -7       3799.66       4026.08        72.74 o
   2   2  -7       4716.21       4906.37        92.01 o
   3   2  -7       1933.74       1868.08        37.65 o
   4   2  -7       2348.28       2339.19        55.84 o
   5   2  -7        157.09        132.79         4.90 o
   6   2  -7       2596.26       2523.12        49.51 o
   7   2  -7        233.32        238.67         6.13 o
   8   2  -7       3476.54       3579.44        71.44 o
   9   2  -7        311.11        337.26         8.46 o
  10   2  -7       1422.51       1417.57        29.79 o
  11   2  -7        104.35        110.06         4.68 o
  12   2  -7        632.61        621.12        20.94 o
  13   2  -7         76.14         69.43         8.41 o
  14   2  -7        358.73        357.54        13.07 o
  15   2  -7         10.67         15.40         2.92 o
  16   2  -7         55.79         49.81         5.29 o
  17   2  -7         10.96          8.23         6.85 o
  18   2  -7          6.78          4.97         6.91 o
  19   2  -7          4.08          1.61        21.58 o
   0   3  -7        726.68        666.21        18.60 o
   1   3  -7        244.50        237.76         5.69 o
   2   3  -7        879.83        857.52        17.65 o
   3   3  -7        980.29        941.05        20.67 o
   4   3  -7       1502.07       1579.49        37.50 o
   5   3  -7       1243.55       1226.96        28.56 o
   6   3  -7        138.95        170.74         7.77 o
   7   3  -7       2222.47       2211.95        46.83 o
   8   3  -7        208.80        222.79         8.23 o
   9   3  -7       3342.03       3288.79        68.18 o
  10   3  -7        256.20        283.32         7.77 o
  11   3  -7        943.83        950.47        19.89 o
  12   3  -7         78.82         79.76         6.34 o
  13   3  -7        312.70        343.91        12.61 o
  14   3  -7         13.28         16.17         4.89 o
  15   3  -7        152.95        142.97         9.13 o
  16   3  -7         13.64         19.38         5.78 o
  17   3  -7         35.23         30.75        14.70 o
  18   3  -7          4.34          9.00         8.17 o
   1   4  -7       1117.90       1003.28        21.82 o
   2   4  -7          5.20          5.60         1.18 o
   3   4  -7       1238.20       1163.91        28.82 o
   4   4  -7        349.47        338.26        10.05 o
   5   4  -7       1195.11       1225.66        28.77 o
   6   4  -7        597.31        571.30        14.00 o
   7   4  -7        107.34        109.68         6.84 o
   8   4  -7       1073.49       1002.42        22.00 o
   9   4  -7          5.14          1.91         2.53 o
  10   4  -7        456.69        456.72        11.37 o
  11   4  -7          6.25          8.31         3.52 o
  12   4  -7        377.30        378.55        17.79 o
  13   4  -7         11.82         16.83         7.59 o
  14   4  -7        317.15        329.42        17.28 o
  15   4  -7         22.08         11.13         7.47 o
  16   4  -7         65.15         57.73         9.05 o
  17   4  -7         12.18         20.23        12.49 o
  18   4  -7         28.78         29.31        10.54 o
   0   5  -7       1902.40       1922.11        54.36 o
   1   5  -7        264.36        265.40         6.86 o
   2   5  -7       2498.03       2559.37        57.82 o
   3   5  -7        392.96        373.63        11.31 o
   4   5  -7       1674.30       1689.16        38.25 o
   5   5  -7         84.54         76.67         4.97 o
   6   5  -7        361.33        351.09         9.15 o
   7   5  -7        136.70        131.95         5.24 o
   8   5  -7        231.83        227.91         9.81 o
   9   5  -7         51.45         47.82         3.86 o
  10   5  -7          2.99          4.53         2.86 o
  11   5  -7         39.69         45.71         6.54 o
  12   5  -7         48.81         56.14         7.53 o
  13   5  -7        232.82        220.32        15.64 o
  14   5  -7         80.97         98.79         9.85 o
  15   5  -7         97.07        109.70        11.67 o
  16   5  -7         43.09         45.08        10.71 o
  17   5  -7         14.12         27.02        11.39 o
  18   5  -7         43.74         34.58        12.15 o
   1   6  -7       2864.84       2876.06        71.85 o
   2   6  -7         60.08         61.25         3.53 o
   3   6  -7       1973.34       1955.04        43.65 o
   4   6  -7         22.69         27.72         3.16 o
   5   6  -7        509.03        541.48        13.80 o
   6   6  -7          8.96         10.38         2.62 o
   7   6  -7        458.65        446.72        12.96 o
   8   6  -7        209.78        204.69         8.13 o
   9   6  -7        167.73        157.40         6.34 o
  10   6  -7        122.92        129.91        17.44 o
  11   6  -7        120.87        122.26        24.45 o
  12   6  -7         47.37         38.23         7.52 o
  13   6  -7         96.66        110.66        10.62 o
  14   6  -7         50.20         48.79         9.85 o
  15   6  -7         32.96         32.34         8.91 o
  16   6  -7          9.27         -3.06        10.62 o
  17   6  -7         34.32         47.75        12.58 o
   0   7  -7       1551.46       1550.64        69.05 o
   1   7  -7        160.50        147.28         6.04 o
   2   7  -7       1185.76       1163.38        26.62 o
   3   7  -7        416.52        423.65        12.89 o
   4   7  -7        964.76        972.07        23.03 o
   5   7  -7         44.77         42.56         4.01 o
   6   7  -7        527.21        492.55        12.64 o
   7   7  -7        204.12        215.97         7.47 o
   8   7  -7         58.46         55.71         5.33 o
   9   7  -7        310.88        313.23        27.55 o
  10   7  -7         66.15         53.94         7.71 o
  11   7  -7         84.81         74.20        10.26 o
  12   7  -7         20.62         17.00         7.20 o
  13   7  -7          4.45          7.79         7.45 o
  14   7  -7         20.69         17.84         9.03 o
  15   7  -7          4.38          1.61         9.26 o
  16   7  -7          5.35          9.18        10.96 o
   2   8  -7        603.98        581.14        18.03 o
   3   8  -7        754.48        696.79        22.04 o
   4   8  -7          7.32         -0.02         2.93 o
   5   8  -7        347.99        364.09        12.04 o
   6   8  -7        125.89        127.62         5.71 o
   7   8  -7         56.78         68.62         6.19 o
   8   8  -7         24.57         37.65         6.24 o
   9   8  -7        113.62         98.95         9.83 o
  10   8  -7          1.66          7.40         6.35 o
  11   8  -7         77.38         64.67        10.88 o
  12   8  -7         47.56         44.87         9.05 o
  13   8  -7          0.01         10.46         8.99 o
  14   8  -7          9.60         11.05        10.28 o
   0   9  -7        253.00        284.45        20.41 o
   1   9  -7         20.39         20.82         8.39 o
   2   9  -7        902.03        865.72        28.56 o
   3   9  -7         74.69         77.81         8.33 o
   4   9  -7        537.28        512.52        25.28 o
   5   9  -7         45.75         45.67         5.91 o
   6   9  -7         56.99         70.34         6.14 o
   7   9  -7          7.49          4.65         5.26 o
   8   9  -7        164.89        149.64        16.84 o
   9   9  -7         36.97         38.49        14.80 o
  10   9  -7         61.86         58.90        16.33 o
  11   9  -7          0.26         -2.48         7.59 o
  12   9  -7         19.13         27.95        10.62 o
  13   9  -7          1.56         -9.09        10.03 o
   1  10  -7        732.31        634.97        31.02 o
   2  10  -7         73.59         75.83        12.83 o
   3  10  -7        725.85        655.04        51.58 o
   4  10  -7         34.60         39.94        23.03 o
   5  10  -7        323.20        316.02        21.49 o
   6  10  -7         29.24         22.52         7.27 o
   7  10  -7         92.63         90.41        10.34 o
   8  10  -7         15.08          5.06         9.62 o
   9  10  -7         50.84         56.24        11.73 o
  10  10  -7         10.81          7.22         8.50 o
  11  10  -7          1.18         10.35         9.78 o
   0  11  -7        451.95        403.40        34.87 o
   1  11  -7          1.52          7.54         8.38 o
   2  11  -7        385.76        361.23        20.28 o
   3  11  -7          2.25          1.87         5.10 o
   4  11  -7        258.92        252.71        24.31 o
   5  11  -7          7.78         -4.55         5.80 o
   6  11  -7        128.27        137.42        19.51 o
   7  11  -7         24.34         22.73         7.35 o
   8  11  -7         42.31         35.89         9.08 o
   9  11  -7         39.00         16.31        24.98 o
  10  11  -7          2.01         -1.87        29.74 o
   1  12  -7        105.22        116.89        12.35 o
   2  12  -7          4.99         -8.89         8.89 o
   3  12  -7        150.19        157.86        11.53 o
   4  12  -7          7.46          6.21         6.76 o
   5  12  -7         48.87         47.75        21.75 o
   6  12  -7         17.40         14.78        22.77 o
   7  12  -7         27.50         34.16        29.31 o
   8  12  -7          9.02        -26.85        26.85 o
   9  12  -7         22.35         10.54        47.07 o
   0  13  -7         33.39         46.82        16.91 o
   1  13  -7         19.95         15.89        13.51 o
   2  13  -7         27.37         17.57         9.15 o
   3  13  -7         34.80         43.30        12.36 o
   4  13  -7         34.64         32.54        22.43 o
   5  13  -7         26.94         31.27        24.56 o
   7  13  -7         37.22         48.35        30.33 o
   1  14  -7         39.30         17.08        20.48 o
   2  14  -7         10.30         10.54        22.60 o
   3  14  -7         20.57        -11.98        24.30 o
   4  14  -7         15.73         10.45        26.17 o
   5  14  -7         17.14         -8.50        28.55 o
   6  14  -7         27.28         11.13        30.93 o
   4  15  -7         16.13        -15.55        33.39 o
   5  15  -7         10.68          0.42        39.42 o
   0   0  -6      14124.37      15941.29       656.74 o
   2   0  -6       3840.95       3868.90       111.06 o
   4   0  -6       1723.01       1768.29        45.62 o
   6   0  -6       2389.49       2448.68        61.31 o
   8   0  -6       1323.95       1285.22        35.86 o
  10   0  -6         12.07         16.21         3.16 o
  12   0  -6        213.27        223.70         9.61 o
  14   0  -6         86.89         80.04         7.40 o
  16   0  -6         42.57         33.40        13.98 o
  18   0  -6         35.03         34.53         7.79 o
   1   1  -6       8550.73       9022.56       156.81 o
   2   1  -6         51.86         52.54         1.88 o
   3   1  -6       2640.18       2554.69        50.38 o
   4   1  -6        176.18        198.02         4.87 o
   5   1  -6       4128.31       4032.21        72.56 o
   6   1  -6         96.76        112.99         3.77 o
   7   1  -6       1397.13       1396.57        27.00 o
   8   1  -6        218.72        213.13         5.26 o
   9   1  -6        358.19        378.02         9.18 o
  10   1  -6        177.11        171.99         5.08 o
  11   1  -6        173.84        177.03         5.57 o
  12   1  -6         69.60         76.19         3.90 o
  13   1  -6         57.05         55.60         4.21 o
  14   1  -6         13.57         17.23         3.22 o
  15   1  -6         37.24         34.49         3.97 o
  16   1  -6          2.52          3.26         3.41 o
  17   1  -6         38.03         35.63         5.09 o
  18   1  -6          9.31         13.67         4.57 o
  19   1  -6         40.98         49.45        20.56 o
  20   1  -6          8.19         21.33        23.88 o
   0   2  -6      18931.69      20897.39       863.33 o
   1   2  -6        817.10        909.45        17.73 o
   2   2  -6       8331.05       8887.49       172.06 o
   3   2  -6        407.56        415.96        10.24 o
   4   2  -6       2483.75       2419.95        56.10 o
   5   2  -6       1774.10       1754.92        36.87 o
   6   2  -6       2486.55       2596.41        49.79 o
   7   2  -6        394.77        349.95         8.56 o
   8   2  -6        669.45        704.22        15.56 o
   9   2  -6        149.99        164.05         6.24 o
  10   2  -6          0.31         -0.34         1.34 o
  11   2  -6        292.43        300.14         7.48 o
  12   2  -6         81.39         78.03         3.75 o
  13   2  -6          9.08          7.46         2.52 o
  14   2  -6         16.19         17.37         4.49 o
  15   2  -6         63.31         68.55         4.83 o
  16   2  -6         68.13         67.96         5.02 o
  17   2  -6         13.08         14.44         5.59 o
  18   2  -6         50.20         49.24         9.42 o
  19   2  -6          2.08          6.94         8.67 o
   1   3  -6       7221.62       7038.83       153.41 o
   2   3  -6        703.44        677.89        14.49 o
   3   3  -6       3078.54       3067.35        69.56 o
   4   3  -6       1177.33       1150.03        34.43 o
   5   3  -6        544.58        567.71        15.48 o
   6   3  -6        962.43        942.26        21.20 o
   7   3  -6       1211.34       1165.87        25.61 o
   8   3  -6        167.61        168.70         6.35 o
   9   3  -6        273.44        278.60         7.39 o
  10   3  -6        271.47        293.21         7.98 o
  11   3  -6        386.20        382.84         9.54 o
  12   3  -6        124.78        145.07         6.15 o
  13   3  -6        121.37        113.71         7.42 o
  14   3  -6        138.89        145.50         9.35 o
  15   3  -6        107.20        107.68         7.91 o
  16   3  -6         78.00         69.27         7.37 o
  17   3  -6         84.57         71.33         8.42 o
  18   3  -6          0.57         -1.30         7.31 o
  19   3  -6         19.13          2.12         9.86 o
   0   4  -6        612.39        632.69        22.15 o
   1   4  -6        354.14        335.31         8.31 o
   2   4  -6       1570.34       1539.33        29.19 o
   3   4  -6        180.42        176.49         6.32 o
   4   4  -6       2203.44       2186.15        54.85 o
   5   4  -6       1465.63       1517.38        35.70 o
   6   4  -6       1249.67       1252.54        27.95 o
   7   4  -6       2025.35       2119.67        42.49 o
   8   4  -6        235.69        249.81         7.21 o
   9   4  -6        860.78        868.16        19.23 o
  10   4  -6         14.67         18.48         3.14 o
  11   4  -6        780.20        786.58        19.17 o
  12   4  -6         19.14         15.11         3.89 o
  13   4  -6        430.39        461.45        21.00 o
  14   4  -6         28.13         23.41         6.02 o
  15   4  -6         37.32         40.58         6.92 o
  16   4  -6         74.48         74.34         8.05 o
  17   4  -6         10.88         13.02         7.35 o
  18   4  -6         23.77         19.83        22.56 o
  19   4  -6          1.28          1.95        10.54 o
   1   5  -6       1518.29       1450.88        30.06 o
   2   5  -6         20.90         25.14         2.22 o
   3   5  -6       1301.45       1214.91        30.32 o
   4   5  -6       1087.25       1123.85        25.04 o
   5   5  -6       1283.09       1263.52        29.29 o
   6   5  -6       1935.86       1971.62        40.42 o
   7   5  -6        315.56        317.39         8.73 o
   8   5  -6       1653.04       1638.16        34.44 o
   9   5  -6         27.44         27.19         3.57 o
  10   5  -6       1085.02       1082.56        24.02 o
  11   5  -6        103.12         98.56         5.96 o
  12   5  -6        300.90        294.03        15.97 o
  13   5  -6         46.64         48.43         7.73 o
  14   5  -6        166.30        189.17        12.78 o
  15   5  -6          8.29         11.54         7.18 o
  16   5  -6         70.47         62.82         9.84 o
  17   5  -6         16.60         13.74         9.64 o
  18   5  -6         16.35         25.24        11.22 o
   0   6  -6        133.87        196.50        36.30 o
   1   6  -6         70.03         65.41         4.74 o
   2   6  -6        769.67        761.77        19.76 o
   3   6  -6        678.91        625.98        15.68 o
   4   6  -6        223.56        210.01         7.52 o
   5   6  -6       1111.53       1145.69        26.67 o
   6   6  -6         53.48         64.20         3.68 o
   7   6  -6        607.13        645.67        15.60 o
   8   6  -6        251.82        263.92        11.47 o
   9   6  -6        560.37        588.26        14.43 o
  10   6  -6         86.60         87.58         5.46 o
  11   6  -6        323.87        361.58        15.40 o
  12   6  -6         71.30         74.26         8.77 o
  13   6  -6        172.23        167.58        25.62 o
  14   6  -6         13.44         12.39         7.18 o
  15   6  -6        109.25        117.81        12.63 o
  16   6  -6         13.94         16.64        10.72 o
  17   6  -6         43.17         49.11        12.24 o
   1   7  -6         26.11         27.72         4.22 o
   2   7  -6        291.46        302.40         9.09 o
   3   7  -6        105.83        105.23         5.74 o
   4   7  -6        148.46        130.76         6.02 o
   5   7  -6        166.97        171.75         6.75 o
   6   7  -6        615.21        601.57        15.62 o
   7   7  -6         88.16        100.50         5.32 o
   8   7  -6        258.88        254.22         8.27 o
   9   7  -6         86.52         80.65         5.46 o
  10   7  -6        200.16        245.22        12.81 o
  11   7  -6         10.78         13.85         6.35 o
  12   7  -6        430.54        446.54        21.68 o
  13   7  -6          3.76          0.90         7.66 o
  14   7  -6         89.96         78.34        11.58 o
  15   7  -6          1.44         -5.60         8.31 o
  16   7  -6         34.63         45.46        12.66 o
   0   8  -6       2176.54       2026.12        90.81 o
   1   8  -6         13.70          5.71         4.40 o
   2   8  -6         40.95         27.10         4.05 o
   3   8  -6         16.27         15.30         3.29 o
   4   8  -6        100.32         85.47         5.47 o
   5   8  -6        242.04        255.31         8.35 o
   6   8  -6        190.17        187.69         7.13 o
   7   8  -6        369.24        386.68        10.94 o
   8   8  -6         78.01         84.50         6.01 o
   9   8  -6        354.22        364.99        28.99 o
  10   8  -6         34.18         31.97         7.13 o
  11   8  -6        385.04        393.46        21.16 o
  12   8  -6         16.58          9.72         7.32 o
  13   8  -6        182.95        161.52        15.71 o
  14   8  -6          2.38          6.20         9.77 o
  15   8  -6         60.21         50.13        16.23 o
   1   9  -6         42.29         32.60         7.19 o
   2   9  -6        266.04        273.80        12.14 o
   3   9  -6         80.70         92.98         6.38 o
   4   9  -6        555.05        589.26        17.71 o
   5   9  -6         21.87         20.76         4.02 o
   6   9  -6        238.93        255.10        14.28 o
   7   9  -6         16.44         25.28         5.86 o
   8   9  -6        324.51        365.99        23.74 o
   9   9  -6         12.79         11.17         6.31 o
  10   9  -6        441.86        446.17        67.61 o
  11   9  -6         51.47         21.68        15.93 o
  12   9  -6        161.12        144.47        14.09 o
  13   9  -6          6.34          5.61        10.28 o
   0  10  -6        118.24        117.48        14.87 o
   1  10  -6         59.47         59.33         8.25 o
   2  10  -6         17.46         30.64         7.46 o
   3  10  -6        231.04        252.51        13.42 o
   4  10  -6          0.52          2.57         3.14 o
   5  10  -6        250.73        208.36        18.11 o
   6  10  -6         31.33         34.56         7.37 o
   7  10  -6        148.44        149.62        11.92 o
   8  10  -6          0.79          0.95         6.30 o
   9  10  -6        189.67        233.96        23.71 o
  10  10  -6          3.41          6.16         7.62 o
  11  10  -6        192.10        210.83        33.06 o
   1  11  -6        102.41         93.83        10.59 o
   2  11  -6         21.24         23.07         7.38 o
   3  11  -6        100.71         89.40        28.89 o
   4  11  -6         68.72         90.96         6.46 o
   5  11  -6         12.85          7.07        30.89 o
   6  11  -6        149.68        147.22        17.21 o
   7  11  -6          6.94         -4.81         6.76 o
   8  11  -6        109.86        123.87        12.17 o
   9  11  -6          3.16          2.65         8.27 o
  10  11  -6        133.34        130.80        31.28 o
   0  12  -6        104.49        100.74        40.79 o
   1  12  -6          4.17         11.15        11.75 o
   2  12  -6         70.90         67.42        10.07 o
   3  12  -6         21.27         22.82         5.53 o
   4  12  -6         80.47         66.97         8.27 o
   5  12  -6         77.34         79.09        11.37 o
   6  12  -6         50.51         44.70        10.15 o
   7  12  -6         38.97         21.92        23.71 o
   8  12  -6          2.22         -3.74        24.81 o
   9  12  -6         69.47         74.78        30.59 o
   1  13  -6         74.79         59.65        11.10 o
   2  13  -6          6.19          2.84        10.20 o
   3  13  -6         31.15         33.99         8.56 o
   4  13  -6         13.01          6.80        21.50 o
   5  13  -6         56.74         97.63        26.60 o
   7  13  -6         12.31         -4.42        26.93 o
   0  14  -6         49.35         39.94        18.35 o
   1  14  -6          2.73         -8.80        11.79 o
   2  14  -6         40.95         32.66        11.24 o
   3  14  -6          9.32        -12.40        23.37 o
   4  14  -6         23.89         32.97        25.32 o
   5  14  -6         10.25         -1.19        27.36 o
   6  14  -6         13.59          9.09        29.40 o
   1  15  -6         22.97         -1.10        27.27 o
   2  15  -6          0.39        -25.23        25.23 o
   3  15  -6         34.32         39.26        29.82 o
   4  15  -6          2.74          4.16        30.16 o
   5  15  -6         23.80        -22.26        39.17 o
   2   0  -5       2319.58       2407.61        61.60 o
   4   0  -5       1456.78       1478.18        41.68 o
   6   0  -5        885.75        797.55        21.02 o
   8   0  -5       1218.04       1174.38        32.54 o
  10   0  -5        232.76        217.10         8.31 o
  12   0  -5        440.03        442.20        14.94 o
  14   0  -5       1056.45       1077.60        49.68 o
  16   0  -5        105.46        105.17        13.09 o
  18   0  -5         42.06         36.57         7.50 o
  20   0  -5         71.10        101.55        25.41 o
   0   1  -5       1173.91       1352.36        33.20 o
   1   1  -5       2876.87       2953.30        52.13 o
   2   1  -5        141.26        162.90         3.93 o
   3   1  -5       1563.61       1529.62        32.40 o
   4   1  -5        121.25        134.48         3.90 o
   5   1  -5        174.77        165.15         4.37 o
   6   1  -5         70.37         74.00         2.50 o
   7   1  -5       3861.67       3843.83        69.70 o
   8   1  -5        335.61        322.23         7.72 o
   9   1  -5       2059.26       2057.40        42.99 o
  10   1  -5        230.82        223.89         6.46 o
  11   1  -5        465.01        488.63        11.31 o
  12   1  -5        419.97        409.59        10.42 o
  13   1  -5        586.49        623.76        15.26 o
  14   1  -5         23.77         22.76         3.53 o
  15   1  -5        271.08        253.59        10.75 o
  16   1  -5         19.55         14.27         3.75 o
  17   1  -5         80.33         74.09         5.53 o
  18   1  -5          8.96         13.45         4.51 o
  19   1  -5         17.84         20.86         7.80 o
  20   1  -5          4.02         21.58        23.11 o
   1   2  -5        881.71       1015.28        22.12 o
   2   2  -5       1505.54       1566.58        32.58 o
   3   2  -5         57.57         62.56         2.73 o
   4   2  -5        273.89        318.73         7.93 o
   5   2  -5        239.02        250.73         7.65 o
   6   2  -5       4876.22       5046.34        98.80 o
   7   2  -5        438.12        398.42         9.33 o
   8   2  -5       4084.76       4139.12        80.26 o
   9   2  -5        175.02        181.05         5.25 o
  10   2  -5       1140.81       1149.99        26.01 o
  11   2  -5        135.73        130.71         5.27 o
  12   2  -5       1032.42       1075.15        23.53 o
  13   2  -5          0.53          1.81         2.27 o
  14   2  -5        461.42        466.71        15.08 o
  15   2  -5         19.28         19.85         3.51 o
  16   2  -5        135.29        132.11         7.39 o
  17   2  -5          2.27          2.33         3.84 o
  18   2  -5         27.89         19.61         4.89 o
  19   2  -5          6.52          5.84         7.70 o
   0   3  -5       1568.96       1536.17        53.34 o
   1   3  -5       1442.81       1458.17        33.49 o
   2   3  -5       1952.60       2029.15        47.14 o
   3   3  -5       2589.38       2682.43        66.29 o
   4   3  -5        191.97        190.52        10.10 o
   5   3  -5       2067.95       2258.23        47.68 o
   6   3  -5        118.05        124.78         4.12 o
   7   3  -5       2425.30       2425.18        47.90 o
   8   3  -5        655.35        637.72        14.27 o
   9   3  -5       1459.35       1436.95        30.40 o
  10   3  -5        918.00        930.56        19.03 o
  11   3  -5        448.34        458.65        10.32 o
  12   3  -5        424.05        434.70        10.15 o
  13   3  -5        885.95        906.28        20.54 o
  14   3  -5         21.34         20.56         3.61 o
  15   3  -5        497.11        473.58        17.50 o
  16   3  -5         33.93         30.34         4.36 o
  17   3  -5          4.04          7.39         4.30 o
  18   3  -5          9.73          7.46         4.83 o
  19   3  -5         14.29         14.05        10.15 o
  20   3  -5         25.58         33.48        14.53 o
   1   4  -5       7980.46       8080.59       155.47 o
   2   4  -5       2505.98       2576.47        57.21 o
   3   4  -5       2464.27       2525.58        58.86 o
   4   4  -5        719.68        738.17        17.54 o
   5   4  -5        643.49        606.15        14.39 o
   6   4  -5        324.64        326.90         8.29 o
   7   4  -5        983.59       1029.58        21.49 o
   8   4  -5       2077.76       2090.04        42.14 o
   9   4  -5        923.92        899.39        19.80 o
  10   4  -5        803.78        817.37        19.66 o
  11   4  -5          1.14         -1.39         2.59 o
  12   4  -5        161.26        158.13         7.31 o
  13   4  -5        154.05        157.02        12.21 o
  14   4  -5        459.69        426.64        17.22 o
  15   4  -5         14.72         10.86         5.42 o
  16   4  -5         30.92         20.62         6.35 o
  17   4  -5         26.23         20.22         7.20 o
  18   4  -5          8.20         10.94         8.52 o
  19   4  -5         49.19         53.36        12.58 o
   0   5  -5       9213.31       8870.84       263.51 o
   1   5  -5          6.34         11.19         2.96 o
   2   5  -5       4221.03       4038.46        87.74 o
   3   5  -5          6.77         12.41         2.55 o
   4   5  -5       1988.18       2105.80        45.15 o
   5   5  -5         68.31         76.42         4.25 o
   6   5  -5        906.11        931.61        20.33 o
   7   5  -5        637.69        637.21        14.25 o
   8   5  -5        507.76        524.95        12.62 o
   9   5  -5        942.95       1000.03        20.99 o
  10   5  -5         65.04         67.89         4.08 o
  11   5  -5        349.09        356.64        10.81 o
  12   5  -5        277.89        297.71        14.42 o
  13   5  -5        156.23        178.01        25.65 o
  14   5  -5         56.05         50.49         8.32 o
  15   5  -5         41.91         38.22         7.77 o
  16   5  -5         18.65         12.31         7.99 o
  17   5  -5         21.06         24.73        19.37 o
  18   5  -5         84.03         89.06        14.11 o
   1   6  -5       4118.14       3810.46       100.35 o
   2   6  -5       1387.33       1383.20        33.11 o
   3   6  -5       2529.01       2433.83        65.09 o
   4   6  -5         88.51         93.45         4.68 o
   5   6  -5       1246.18       1237.25        25.39 o
   6   6  -5         76.94         73.89         3.64 o
   7   6  -5        153.07        138.55         7.80 o
   8   6  -5        123.85        125.27         5.21 o
   9   6  -5         81.13         97.15         7.04 o
  10   6  -5         81.67         97.05         6.22 o
  11   6  -5          5.30          6.50         3.55 o
  12   6  -5         54.30         53.94         6.77 o
  13   6  -5         59.03         66.08         8.67 o
  14   6  -5         54.38         60.62         8.46 o
  15   6  -5         43.87         55.07        10.86 o
  16   6  -5         47.57         52.23        11.26 o
  17   6  -5         34.36         29.31        11.73 o
   0   7  -5       1854.89       1664.64       114.63 o
   1   7  -5        190.57        180.01         9.05 o
   2   7  -5       1988.71       1770.44        51.23 o
   3   7  -5        223.06        251.07         7.78 o
   4   7  -5       1529.09       1519.51        33.60 o
   5   7  -5         29.75         31.87         2.89 o
   6   7  -5        418.04        423.31        10.39 o
   7   7  -5        335.41        344.41        10.31 o
   8   7  -5        342.73        363.59        11.31 o
   9   7  -5        481.33        483.18        13.06 o
  10   7  -5        184.30        195.03         8.46 o
  11   7  -5         25.63         32.01         5.83 o
  12   7  -5          6.57         10.25         6.51 o
  13   7  -5         45.86         33.73         8.11 o
  14   7  -5         15.40         17.35         8.08 o
  15   7  -5          4.26         -4.87         7.98 o
  16   7  -5          7.71          5.52        10.28 o
   1   8  -5       1499.66       1405.19        48.52 o
   2   8  -5         37.89         42.43         5.51 o
   3   8  -5       1628.55       1596.42        39.78 o
   4   8  -5         89.84         78.55         4.53 o
   5   8  -5        562.16        576.84        14.77 o
   6   8  -5          4.56          1.77         3.97 o
   7   8  -5        191.49        212.20         8.27 o
   8   8  -5        163.46        146.67         6.46 o
   9   8  -5        142.54        154.81         7.86 o
  10   8  -5         47.47         38.07         6.51 o
  11   8  -5         11.17         10.86         6.90 o
  12   8  -5         35.34         34.82         9.01 o
  13   8  -5          4.58         -2.17        14.94 o
  14   8  -5          6.83          6.19         8.76 o
  15   8  -5          4.43          4.33        10.28 o
   0   9  -5        489.79        430.64        28.11 o
   1   9  -5         14.76          6.20         5.80 o
   2   9  -5       1008.81        995.93        37.53 o
   3   9  -5        122.39        129.54         8.59 o
   4   9  -5        772.23        762.85        21.45 o
   5   9  -5          9.53         16.47         3.62 o
   6   9  -5        168.87        160.71         9.41 o
   7   9  -5         72.32         75.56        10.90 o
   8   9  -5         59.87         70.07         8.72 o
   9   9  -5         35.98         42.39         6.85 o
  10   9  -5          9.44          2.28         6.33 o
  11   9  -5          7.56          9.37         7.34 o
  12   9  -5         12.59         11.47         8.28 o
  13   9  -5          7.74          8.16        10.28 o
   1  10  -5        952.20        900.45        34.57 o
   2  10  -5         90.11         69.47         7.55 o
   3  10  -5        999.20       1017.43        34.08 o
   4  10  -5         22.84         35.94         4.45 o
   5  10  -5        418.00        388.99        19.87 o
   6  10  -5         13.02          8.08         5.80 o
   7  10  -5        142.28        162.36        20.89 o
   8  10  -5          3.29          8.85         6.16 o
   9  10  -5         24.98         19.94        15.31 o
  10  10  -5         27.34         27.39         8.62 o
  11  10  -5          4.03          3.82         7.84 o
   0  11  -5         87.76         89.32        16.83 o
   1  11  -5         18.43          7.46         7.66 o
   2  11  -5        808.14        794.82        42.96 o
   3  11  -5         63.15         65.00        11.09 o
   4  11  -5        664.25        731.40        34.86 o
   5  11  -5         88.91         89.98         9.54 o
   6  11  -5         81.33         77.22        12.31 o
   7  11  -5          7.74          6.39         6.52 o
   8  11  -5         43.15         42.50        10.82 o
   9  11  -5          5.00          4.52         7.58 o
  10  11  -5         19.84         11.05        25.15 o
   1  12  -5        147.34        160.87        13.78 o
   2  12  -5         78.85         88.09        11.57 o
   3  12  -5        442.00        508.89        20.43 o
   4  12  -5         33.72         45.27         7.15 o
   5  12  -5        103.51        112.92        12.77 o
   6  12  -5         48.69         52.52         8.79 o
   7  12  -5         20.18          8.44         8.67 o
   8  12  -5         45.08          0.51        25.07 o
   9  12  -5         23.19         22.69        27.19 o
   0  13  -5        116.59         84.31        19.55 o
   1  13  -5          6.71         -0.80         9.18 o
   2  13  -5        111.23        108.40        11.21 o
   3  13  -5         13.31         14.30         8.49 o
   4  13  -5        130.48        143.08        12.23 o
   5  13  -5         16.35         25.49        23.20 o
   6  13  -5         60.52         96.62        43.42 o
   7  13  -5         41.29         18.44        26.85 o
   8  13  -5         12.39        -26.51        29.99 o
   1  14  -5         17.23         13.76        19.80 o
   2  14  -5         20.77         16.55        11.94 o
   3  14  -5         38.32         57.78        11.14 o
   4  14  -5         55.80         46.06        24.13 o
   5  14  -5         14.36         -9.52        26.00 o
   6  14  -5         13.63         11.39        27.87 o
   0  15  -5         11.26        -15.63        19.46 o
   1  15  -5          2.82          9.33        16.39 o
   2  15  -5         21.01         11.22        25.41 o
   4  15  -5          4.23         33.22        28.97 o
   2   0  -4       5937.65       5993.44       165.73 o
   4   0  -4       3673.45       3583.51        95.79 o
   6   0  -4       3527.28       3460.86        86.75 o
   8   0  -4        967.20        905.29        27.34 o
  10   0  -4        510.10        495.19        16.92 o
  12   0  -4        483.05        479.20        18.64 o
  14   0  -4         31.74         27.19         4.34 o
  16   0  -4         31.62         32.13         5.83 o
  18   0  -4         29.72         30.47         7.52 o
  20   0  -4         69.65         64.57        12.88 o
   1   1  -4      24569.76      22537.17      1292.82 o
   2   1  -4       1540.75       1502.34        31.95 o
   3   1  -4       3473.70       3252.34        63.20 o
   4   1  -4       1211.49       1231.87        24.26 o
   5   1  -4       4021.65       3753.23        67.42 o
   6   1  -4        272.60        266.72         5.63 o
   7   1  -4       4059.15       4062.03        76.69 o
   8   1  -4         78.12         72.54         3.05 o
   9   1  -4        606.64        591.20        12.85 o
  10   1  -4        375.27        364.38         8.83 o
  11   1  -4        110.93        122.23         7.06 o
  12   1  -4        294.09        306.11         8.71 o
  13   1  -4         20.22         20.81         2.56 o
  14   1  -4          0.01          2.50         2.69 o
  15   1  -4         64.94         65.41         5.01 o
  16   1  -4         41.85         45.63         4.82 o
  17   1  -4         33.31         29.67         4.26 o
  18   1  -4          4.17          4.06         4.44 o
  19   1  -4         30.64         29.33         5.61 o
  20   1  -4          5.80          7.73         9.21 o
   0   2  -4      14894.46      15781.55       666.12 o
   1   2  -4       1849.83       1747.18        36.47 o
   2   2  -4       7139.63       6985.90       153.89 o
   3   2  -4        761.64        753.92        16.91 o
   4   2  -4       4175.57       3845.27        83.56 o
   5   2  -4        715.96        657.93        12.88 o
   6   2  -4       2603.24       2560.28        56.77 o
   7   2  -4        273.58        263.08         5.84 o
   8   2  -4       1952.09       2037.22        40.11 o
   9   2  -4        344.10        332.19         7.73 o
  10   2  -4        152.08        148.37         4.73 o
  11   2  -4        214.56        221.63         6.70 o
  12   2  -4        207.78        199.18         6.27 o
  13   2  -4        195.46        183.73         6.03 o
  14   2  -4        202.88        198.73         7.61 o
  15   2  -4        108.27        112.17         6.22 o
  16   2  -4         88.07         86.40         7.04 o
  17   2  -4         34.35         35.06         4.81 o
  18   2  -4         50.34         48.86         8.14 o
  19   2  -4          9.19         10.57         5.49 o
  20   2  -4         29.26         35.35        12.07 o
   1   3  -4      10649.82      10652.87       258.18 o
   2   3  -4        303.46        309.95         8.50 o
   3   3  -4       4480.12       4340.21       107.51 o
   4   3  -4       1292.27       1293.44        28.86 o
   5   3  -4       1908.01       1626.31        36.10 o
   6   3  -4        453.19        405.63        10.22 o
   7   3  -4       1019.21       1024.82        20.89 o
   8   3  -4        889.67        889.10        17.41 o
   9   3  -4         46.04         48.72         2.29 o
  10   3  -4        488.35        497.92        11.42 o
  11   3  -4        185.54        192.42         6.58 o
  12   3  -4        147.75        158.11         6.61 o
  13   3  -4         46.37         49.24         3.40 o
  14   3  -4        241.68        263.59         9.27 o
  15   3  -4         85.75         93.23         6.07 o
  16   3  -4         38.54         39.86         4.60 o
  17   3  -4        107.09         97.45         6.99 o
  18   3  -4         13.39         10.58         5.47 o
  19   3  -4         74.99         81.99        13.98 o
  20   3  -4          7.24         26.51        12.32 o
   0   4  -4       7271.62       7188.38       217.57 o
   1   4  -4        670.10        683.15        16.68 o
   2   4  -4       5750.11       5741.96       126.48 o
   3   4  -4        654.06        806.51        19.19 o
   4   4  -4       2954.97       2861.48        62.51 o
   5   4  -4       2164.81       2170.55        47.28 o
   6   4  -4       1125.65       1111.18        24.37 o
   7   4  -4        926.61        906.38        20.26 o
   8   4  -4        204.20        213.82         5.93 o
   9   4  -4        268.61        294.92         9.35 o
  10   4  -4        184.14        178.02         5.67 o
  11   4  -4        171.08        187.48         6.66 o
  12   4  -4         60.32         74.57         4.52 o
  13   4  -4        220.49        237.69         8.73 o
  14   4  -4         18.96         21.90         5.12 o
  15   4  -4        135.50        135.27         9.58 o
  16   4  -4         61.22         58.87         7.19 o
  17   4  -4         37.74         28.96        10.07 o
  18   4  -4         30.55         20.44         9.47 o
  19   4  -4          1.14          7.02         9.35 o
   1   5  -4        864.01        714.02        24.06 o
   2   5  -4        445.67        406.61        11.38 o
   3   5  -4       2516.59       2421.14        54.25 o
   4   5  -4       1072.19       1106.86        26.58 o
   5   5  -4       1221.14       1216.88        26.35 o
   6   5  -4       1856.89       1778.38        35.83 o
   7   5  -4        239.32        254.32         7.34 o
   8   5  -4        562.52        572.88        13.63 o
   9   5  -4        288.88        319.72         8.84 o
  10   5  -4        675.11        676.62        17.31 o
  11   5  -4        148.62        148.54         6.65 o
  12   5  -4        277.46        297.83        13.10 o
  13   5  -4          4.09          1.17         3.65 o
  14   5  -4        217.58        233.53        22.22 o
  15   5  -4         17.50         15.77         7.14 o
  16   5  -4         48.33         58.83         9.65 o
  17   5  -4         20.32         19.03        18.35 o
  18   5  -4          1.37         13.34        10.03 o
   0   6  -4       1050.63        998.82        42.16 o
   1   6  -4        908.50        899.98        27.25 o
   2   6  -4        310.69        268.03        10.48 o
   3   6  -4        393.33        403.34        10.62 o
   4   6  -4        578.89        532.12        12.94 o
   5   6  -4        860.56        778.99        17.77 o
   6   6  -4        407.98        413.24        10.00 o
   7   6  -4       1342.64       1383.79        29.19 o
   8   6  -4          1.49          3.97         2.24 o
   9   6  -4       1104.25       1156.24        27.81 o
  10   6  -4        154.02        164.34         8.57 o
  11   6  -4        749.02        789.17        20.48 o
  12   6  -4          0.76          2.20         5.19 o
  13   6  -4        356.63        372.06        21.32 o
  14   6  -4          8.20          9.56         6.53 o
  15   6  -4         60.21         62.83         9.26 o
  16   6  -4         25.02         12.78         8.54 o
  17   6  -4         23.03         35.52        11.47 o
   1   7  -4        676.90        669.05        23.59 o
   2   7  -4         29.94         23.28         4.25 o
   3   7  -4        568.04        546.28        14.99 o
   4   7  -4         74.94         71.80         3.68 o
   5   7  -4        923.18        904.64        19.41 o
   6   7  -4       1050.06       1036.92        23.33 o
   7   7  -4        118.42        117.34         5.53 o
   8   7  -4        692.11        712.79        16.24 o
   9   7  -4         13.17         16.56         3.03 o
  10   7  -4        762.37        798.45        19.52 o
  11   7  -4        118.27        125.95         6.98 o
  12   7  -4        371.57        371.60        14.84 o
  13   7  -4         19.51         12.93        13.06 o
  14   7  -4         42.11         33.11         8.22 o
  15   7  -4          6.77          0.53         8.00 o
  16   7  -4         62.14         79.28        12.66 o
   0   8  -4       1262.36       1135.60        57.62 o
   1   8  -4         36.62         25.12         5.17 o
   2   8  -4        528.51        541.53        18.71 o
   3   8  -4        373.99        413.44        13.71 o
   4   8  -4        152.02        148.78         6.51 o
   5   8  -4        618.45        626.25        15.59 o
   6   8  -4        261.77        263.47         8.27 o
   7   8  -4        350.40        372.02        10.18 o
   8   8  -4         66.12         61.66         5.55 o
   9   8  -4        330.07        368.43        11.87 o
  10   8  -4         41.64         44.23         5.04 o
  11   8  -4        221.66        220.31        11.95 o
  12   8  -4         13.12          3.71        11.64 o
  13   8  -4         85.51         93.49        11.40 o
  14   8  -4          1.14         -8.25         8.25 o
  15   8  -4         82.72         54.98        13.09 o
   1   9  -4        173.71        163.86        10.35 o
   2   9  -4         55.10         63.97         6.91 o
   3   9  -4          9.46          9.67         6.75 o
   4   9  -4        532.12        538.98        15.49 o
   5   9  -4          7.92          3.82         3.23 o
   6   9  -4        266.68        259.41         9.52 o
   7   9  -4         15.80          6.85         4.37 o
   8   9  -4        127.42        140.95        13.11 o
   9   9  -4         47.31         47.77         5.42 o
  10   9  -4        212.59        206.37        16.84 o
  11   9  -4          0.60         -6.23         6.23 o
  12   9  -4        287.79        303.53        34.79 o
  13   9  -4          0.80          1.61        13.47 o
   0  10  -4        469.33        428.95        46.62 o
   1  10  -4         38.05         25.79         6.78 o
   2  10  -4        163.05        159.17        10.54 o
   3  10  -4        224.08        234.61        13.45 o
   4  10  -4          9.70         10.37         3.15 o
   5  10  -4        367.77        358.07        12.92 o
   6  10  -4         11.86         14.55         4.17 o
   7  10  -4        428.49        415.77        17.56 o
   8  10  -4         58.72         74.21         8.94 o
   9  10  -4        540.24        520.91        25.30 o
  10  10  -4          5.24          6.03         7.28 o
  11  10  -4        353.95        346.97        21.00 o
  12  10  -4         13.46         10.79        10.20 o
   1  11  -4         86.30         84.97         8.40 o
   2  11  -4         84.84         84.27         9.26 o
   3  11  -4         22.95         34.01         7.29 o
   4  11  -4        300.77        314.22        13.96 o
   5  11  -4         37.59         28.76         4.64 o
   6  11  -4        157.33        145.65        11.19 o
   7  11  -4         34.11         57.24        16.19 o
   8  11  -4        250.51        270.12        33.37 o
   9  11  -4          6.27          9.86         7.62 o
  10  11  -4        307.69        288.29        31.37 o
   0  12  -4        246.94        231.69        29.37 o
   1  12  -4         51.77         48.76         9.27 o
   2  12  -4         83.45         86.62         8.43 o
   3  12  -4        160.27        172.56        16.99 o
   4  12  -4         63.74         58.92         9.83 o
   5  12  -4         38.82         32.46         5.87 o
   6  12  -4         83.82         63.82        16.66 o
   7  12  -4         23.00         21.42        10.15 o
   8  12  -4          2.34         21.84        23.28 o
   9  12  -4         59.91         31.95        25.92 o
   1  13  -4        143.85        139.66        10.25 o
   2  13  -4         27.72         18.12         6.44 o
   3  13  -4        188.15        203.01        15.29 o
   4  13  -4          3.41          0.32         5.34 o
   5  13  -4         95.48         78.67        18.99 o
   6  13  -4         14.97         39.59        36.96 o
   7  13  -4          6.71         26.76        24.72 o
   8  13  -4         34.08         28.29        26.77 o
   0  14  -4         44.66         21.33        18.69 o
   1  14  -4          6.92          0.44        11.63 o
   2  14  -4         79.62         66.69        41.85 o
   3  14  -4         12.93         15.71        15.14 o
   4  14  -4         58.14         47.43        10.71 o
   5  14  -4          4.35          0.68        25.49 o
   6  14  -4         22.78         27.53        28.46 o
   1  15  -4         39.37         28.60        23.71 o
   2  15  -4          3.41        -12.69        12.69 o
   3  15  -4         25.02          3.74        27.27 o
   4  15  -4          7.07         19.46        29.31 o
   2  16  -4         31.46         25.83        29.14 o
   2   0  -3       9175.11      10029.19       409.04 o
   4   0  -3       3410.99       3155.37        87.70 o
   6   0  -3       1111.85       1120.39        28.54 o
   8   0  -3       3327.42       3490.36        93.33 o
  10   0  -3       2307.64       2245.15        65.81 o
  12   0  -3       1886.97       1903.41        57.21 o
  14   0  -3        536.69        519.77        18.08 o
  16   0  -3        205.18        220.69        24.77 o
  18   0  -3         34.11         32.57         7.37 o
  20   0  -3          9.48         12.23        14.49 o
   1   1  -3       1414.16       1410.56        30.25 o
   2   1  -3       1997.53       1889.96        43.67 o
   3   1  -3        151.56        132.58         3.50 o
   4   1  -3       2043.70       1988.22        37.21 o
   5   1  -3       2364.27       2102.20        41.82 o
   6   1  -3        980.50       1032.79        20.93 o
   7   1  -3       5594.78       5779.26       120.52 o
   8   1  -3        225.90        216.17         5.38 o
   9   1  -3       2498.41       2510.19        54.04 o
  10   1  -3        590.45        579.71        13.66 o
  11   1  -3        599.88        555.27        13.31 o
  12   1  -3        609.77        568.21        13.23 o
  13   1  -3        672.84        674.84        15.04 o
  14   1  -3         58.93         52.03         3.54 o
  15   1  -3        317.52        323.50        10.97 o
  16   1  -3         58.58         44.77         4.63 o
  17   1  -3         81.87         86.62         6.34 o
  18   1  -3         27.37         26.25         5.11 o
  19   1  -3         11.40         13.97         7.19 o
  20   1  -3          3.13         -2.34         9.80 o
   1   2  -3      21624.47      24714.43       828.79 o
   2   2  -3        418.47        378.79         9.73 o
   3   2  -3        953.84        914.36        20.71 o
   4   2  -3        253.06        224.40         5.22 o
   5   2  -3        248.44        239.32         5.71 o
   6   2  -3       3801.20       3455.45        71.78 o
   7   2  -3         62.69         66.26         2.52 o
   8   2  -3       3722.04       3639.38        74.82 o
   9   2  -3        183.66        196.80         5.94 o
  10   2  -3        817.73        809.17        20.41 o
  11   2  -3         49.32         50.99         4.05 o
  12   2  -3        371.04        349.94         9.79 o
  13   2  -3         12.13         15.12         2.55 o
  14   2  -3        961.93        960.73        21.83 o
  15   2  -3         77.66         69.35         4.83 o
  16   2  -3        115.14        112.87         8.01 o
  17   2  -3          2.91         11.23         5.65 o
  18   2  -3         42.58         42.11         5.25 o
  19   2  -3          3.74          7.39         5.64 o
  20   2  -3         31.66         31.30        10.40 o
   0   3  -3       7508.05       7779.87       257.40 o
   1   3  -3       2718.42       2657.55        58.75 o
   2   3  -3       1574.72       1431.48        33.09 o
   3   3  -3       3207.83       3086.96        69.94 o
   4   3  -3       1424.80       1281.29        27.63 o
   5   3  -3       3005.27       2800.61        59.74 o
   6   3  -3        475.83        443.18         9.91 o
   7   3  -3       1626.56       1481.91        31.07 o
   8   3  -3        540.39        608.17        11.85 o
   9   3  -3       1552.46       1521.91        31.38 o
  10   3  -3         33.13         33.49         2.30 o
  11   3  -3       1019.09       1013.00        21.99 o
  12   3  -3        236.49        242.41         6.97 o
  13   3  -3       1091.63       1100.07        23.61 o
  14   3  -3         23.73         20.51         3.14 o
  15   3  -3        426.50        407.42        14.69 o
  16   3  -3         10.85         11.83         3.92 o
  17   3  -3         16.03         14.64         4.53 o
  18   3  -3         37.40         47.18         8.89 o
  19   3  -3         60.16         56.10        11.89 o
   1   4  -3       9053.63       9299.58       233.81 o
   2   4  -3       2248.39       2392.76        59.17 o
   3   4  -3       2043.35       2045.72        43.71 o
   4   4  -3       1397.25       1352.82        28.87 o
   5   4  -3        164.12        137.12         6.93 o
   6   4  -3       2870.32       2582.60        51.21 o
   7   4  -3        297.45        270.97         6.46 o
   8   4  -3       3364.34       3394.40        66.04 o
   9   4  -3        805.36        801.33        16.87 o
  10   4  -3       1275.22       1295.18        26.43 o
  11   4  -3        275.03        273.38         8.03 o
  12   4  -3        514.69        489.72        11.19 o
  13   4  -3         65.54         67.61         3.97 o
  14   4  -3        384.67        399.03        10.92 o
  15   4  -3         67.98         69.97         5.49 o
  16   4  -3        108.22         96.84         7.33 o
  17   4  -3         21.80         18.96         5.36 o
  18   4  -3         14.01         19.00         8.04 o
  19   4  -3         38.45         40.33        10.30 o
   0   5  -3       1084.04       1368.71       102.48 o
   1   5  -3       1044.31       1016.66        29.52 o
   2   5  -3       2599.15       2706.86        67.02 o
   3   5  -3       1438.70       1472.77        33.00 o
   4   5  -3       4092.00       3948.08        82.53 o
   5   5  -3        422.74        362.62         8.23 o
   6   5  -3        528.80        465.90        11.12 o
   7   5  -3       1771.21       1745.13        35.50 o
   8   5  -3        434.14        460.24        11.08 o
   9   5  -3       1767.12       1824.41        36.96 o
  10   5  -3        155.00        144.96         5.91 o
  11   5  -3        334.67        327.44        10.03 o
  12   5  -3         47.56         46.43         3.97 o
  13   5  -3        124.02        129.18         6.92 o
  14   5  -3         39.39         42.47         5.15 o
  15   5  -3        154.98        179.99        12.91 o
  16   5  -3         18.44         27.97         7.78 o
  17   5  -3         35.55         22.36        11.51 o
  18   5  -3         29.69         29.40        10.54 o
   1   6  -3       2215.19       1975.24        62.19 o
   2   6  -3       1255.97       1247.46        40.25 o
   3   6  -3       3792.79       3720.46        84.47 o
   4   6  -3        758.09        717.83        15.06 o
   5   6  -3       2359.52       2325.95        46.57 o
   6   6  -3        265.71        281.93         7.10 o
   7   6  -3        233.87        216.60         9.01 o
   8   6  -3        469.90        468.36        11.50 o
   9   6  -3        449.07        453.28        11.13 o
  10   6  -3        346.24        348.17         9.91 o
  11   6  -3        160.63        164.16         6.24 o
  12   6  -3        106.28        115.22         7.40 o
  13   6  -3         36.35         36.60         4.72 o
  14   6  -3         70.92         82.92         8.29 o
  15   6  -3         19.80         23.17         7.49 o
  16   6  -3          6.39         10.85        13.64 o
  17   6  -3         12.51         21.07        10.20 o
   0   7  -3       3785.08       3569.29       154.69 o
   1   7  -3         23.13         17.14         3.94 o
   2   7  -3       2608.22       2539.53        67.40 o
   3   7  -3         74.13         74.21         5.85 o
   4   7  -3       2516.00       2453.97        52.00 o
   5   7  -3          7.20          5.00         2.39 o
   6   7  -3        274.69        274.83         7.52 o
   7   7  -3         74.07         72.67         4.27 o
   8   7  -3        169.72        170.32         6.22 o
   9   7  -3         11.50          5.60         2.64 o
  10   7  -3        511.23        484.26        12.52 o
  11   7  -3         56.53         53.22         4.98 o
  12   7  -3         99.81        101.67         6.57 o
  13   7  -3         53.26         43.33         5.72 o
  14   7  -3         27.76         27.62         7.94 o
  15   7  -3          4.38          3.64         8.02 o
  16   7  -3          6.07         11.05         9.94 o
   1   8  -3       2426.03       2300.12        72.00 o
   2   8  -3         52.94         46.15         5.27 o
   3   8  -3       1749.01       1721.43        53.36 o
   4   8  -3         26.56         36.47         3.09 o
   5   8  -3        891.59        846.85        19.26 o
   6   8  -3         22.02         29.09         3.52 o
   7   8  -3        252.34        244.26         9.68 o
   8   8  -3         40.53         35.86         3.53 o
   9   8  -3         21.92         12.90         3.42 o
  10   8  -3         38.81         48.33         4.93 o
  11   8  -3        103.34        120.01         7.92 o
  12   8  -3          5.89         -2.26         4.66 o
  13   8  -3         82.65        101.69         9.93 o
  14   8  -3          7.72          6.54         7.40 o
  15   8  -3         21.10         17.59        11.05 o
   0   9  -3        426.08        458.30        23.67 o
   1   9  -3         75.49         78.54         7.57 o
   2   9  -3       1196.09       1140.06        34.87 o
   3   9  -3         73.00         70.51         7.43 o
   4   9  -3        865.38        829.57        21.55 o
   5   9  -3         22.69         22.69         3.27 o
   6   9  -3        224.22        243.76         9.02 o
   7   9  -3         15.81         14.82         4.75 o
   8   9  -3        148.83        137.58         7.68 o
   9   9  -3         18.05         27.21         4.67 o
  10   9  -3         14.43         18.07         5.34 o
  11   9  -3         18.81         25.68         7.01 o
  12   9  -3         32.98         35.39         8.20 o
  13   9  -3          6.51          7.24         8.21 o
   1  10  -3        957.42        952.82        32.49 o
   2  10  -3         10.59          9.30         5.52 o
   3  10  -3        986.26        981.00        27.24 o
   4  10  -3         25.19         28.42         3.68 o
   5  10  -3        141.17        133.05         6.17 o
   6  10  -3         57.05         51.01         5.08 o
   7  10  -3        106.67        112.07         7.16 o
   8  10  -3          1.25          3.57         5.77 o
   9  10  -3         33.31         28.72         7.16 o
  10  10  -3         26.25         31.37         8.13 o
  11  10  -3          7.21         -0.27         7.32 o
  12  10  -3          8.72         10.37        11.30 o
   0  11  -3        214.38        206.43        25.06 o
   1  11  -3         29.92         26.68         6.81 o
   2  11  -3        467.37        450.26        16.09 o
   3  11  -3         19.07         21.72         5.10 o
   4  11  -3        406.37        406.26        15.57 o
   5  11  -3         51.73         56.23         5.57 o
   6  11  -3        154.96        169.51        10.63 o
   7  11  -3         10.18          5.92         7.91 o
   8  11  -3         29.25         22.31         9.08 o
   9  11  -3         15.44          6.34         7.48 o
  10  11  -3         17.61         15.42         8.35 o
  11  11  -3         46.20         15.04        42.06 o
   1  12  -3        105.81        107.16        12.13 o
   2  12  -3         58.14         69.79         6.99 o
   3  12  -3        310.99        268.67        12.62 o
   4  12  -3         84.35         84.90         7.61 o
   5  12  -3        127.79        118.72         8.65 o
   6  12  -3         52.31         45.08         7.99 o
   7  12  -3         33.38         23.90         8.55 o
   8  12  -3        105.95        126.34        12.49 o
   9  12  -3         22.36         22.01        24.98 o
   0  13  -3        213.11        238.60        23.00 o
   1  13  -3         27.24         19.89         6.79 o
   2  13  -3        302.72        299.86        14.05 o
   3  13  -3         70.18         70.57         7.60 o
   4  13  -3        125.97        114.42        13.70 o
   5  13  -3         42.25         42.83        12.22 o
   7  13  -3         53.95         50.05        26.77 o
   8  13  -3         37.05         51.75        28.72 o
   1  14  -3         58.64         62.68        11.70 o
   2  14  -3         22.68         11.71        11.03 o
   3  14  -3        104.38         62.11        12.70 o
   4  14  -3         10.32         -1.28        22.31 o
   5  14  -3         39.55         17.51        12.24 o
   6  14  -3         20.37         12.32        25.92 o
   0  15  -3          5.59          6.63        19.20 o
   1  15  -3          6.42          7.60        13.84 o
   2  15  -3          3.06         12.34        13.76 o
   3  15  -3          9.73         -4.29        12.46 o
   4  15  -3         13.04          5.27        27.87 o
   1  16  -3          1.20         22.09        26.17 o
   2  16  -3          5.67        -28.63        28.63 o
   2   0  -2       7006.15       7672.54       240.01 o
   4   0  -2      13450.38      14971.40       495.28 o
   6   0  -2       8796.41      10023.49       281.32 o
   8   0  -2       1811.84       1899.15        55.81 o
  10   0  -2         15.00         15.84         2.89 o
  12   0  -2         72.06         54.66         4.61 o
  14   0  -2        259.64        278.92        11.84 o
  16   0  -2        121.92        130.62        16.39 o
  18   0  -2         93.14        116.60         9.85 o
  20   0  -2         46.98         48.09        18.18 o
   1   1  -2      18769.15      22120.52      1122.84 o
   2   1  -2       5191.35       5393.43       117.89 o
   3   1  -2       4574.70       4733.44       105.83 o
   4   1  -2       1824.08       2000.33        38.44 o
   5   1  -2       6617.45       6971.32       136.93 o
   6   1  -2       2271.70       2585.20        50.72 o
   7   1  -2       2154.45       2447.14        51.73 o
   8   1  -2        444.25        541.32        13.41 o
   9   1  -2        237.79        227.70         5.98 o
  10   1  -2        304.12        307.07         7.77 o
  11   1  -2         82.48         91.87         3.74 o
  12   1  -2        196.32        203.52         6.39 o
  13   1  -2         11.46         13.43         2.39 o
  14   1  -2        315.74        288.59         8.99 o
  15   1  -2        180.12        181.38         6.58 o
  16   1  -2         27.29         20.84         4.16 o
  17   1  -2         45.67         43.34         4.98 o
  18   1  -2         12.02         11.45         4.77 o
  19   1  -2         54.39         51.68         6.75 o
  20   1  -2         16.28         14.46         6.86 o
   0   2  -2      39810.59      21846.49      1959.96 o
   1   2  -2       2059.61       2033.21        49.54 o
   2   2  -2       3805.83       4034.70        85.66 o
   3   2  -2        192.57        185.27         4.63 o
   4   2  -2       4648.11       4736.13        85.27 o
   5   2  -2       1911.06       2071.42        38.40 o
   6   2  -2       2637.26       2733.81        57.35 o
   7   2  -2        226.60        282.13         6.74 o
   8   2  -2        289.95        274.66         7.16 o
   9   2  -2        992.16        958.70        20.88 o
  10   2  -2        442.61        464.19        10.68 o
  11   2  -2        677.67        718.13        15.51 o
  12   2  -2        350.58        367.29         9.24 o
  13   2  -2        149.52        148.90         5.35 o
  14   2  -2         51.97         49.79         3.94 o
  15   2  -2        143.54        152.97         6.71 o
  16   2  -2         82.09         82.46         5.81 o
  17   2  -2         32.18         35.15         4.68 o
  18   2  -2         42.02         46.09         5.74 o
  19   2  -2          2.78          6.43         5.30 o
  20   2  -2         42.88         35.48         7.33 o
   1   3  -2       5942.21       6113.61       184.51 o
   2   3  -2        311.65        335.95         8.06 o
   3   3  -2       3507.72       3479.94        68.82 o
   4   3  -2       4421.30       4611.88        90.75 o
   5   3  -2       1202.44       1103.18        22.97 o
   6   3  -2       1464.26       1537.52        29.81 o
   7   3  -2        819.69        829.41        16.59 o
   8   3  -2        254.48        250.73         6.04 o
   9   3  -2        367.82        360.14         7.96 o
  10   3  -2        952.58        916.07        18.79 o
  11   3  -2        343.58        358.63         9.13 o
  12   3  -2        147.71        141.21         7.68 o
  13   3  -2         71.98         66.77         4.08 o
  14   3  -2        255.88        260.07         8.93 o
  15   3  -2         83.61         84.62         5.33 o
  16   3  -2         86.92         83.77         6.36 o
  17   3  -2         38.79         39.24         6.53 o
  18   3  -2         10.38          6.97         5.02 o
  19   3  -2         20.45         14.80         5.93 o
  20   3  -2          4.08          8.49        12.39 o
   0   4  -2         41.37         38.50         4.84 o
   1   4  -2        648.06        673.48        18.86 o
   2   4  -2        711.95        742.93        19.39 o
   3   4  -2       1553.97       1715.08        37.27 o
   4   4  -2        115.93         89.34         4.29 o
   5   4  -2       1456.89       1423.28        29.56 o
   6   4  -2        876.37        830.03        19.15 o
   7   4  -2        946.68        878.58        21.03 o
   8   4  -2        504.23        493.12        10.83 o
   9   4  -2        775.43        818.28        16.47 o
  10   4  -2        351.25        367.82         8.10 o
  11   4  -2        208.98        219.98         6.38 o
  12   4  -2        255.42        264.60         7.48 o
  13   4  -2        208.74        217.67         6.60 o
  14   4  -2         14.95         16.01         3.01 o
  15   4  -2        156.37        164.29         8.97 o
  16   4  -2         78.75         74.79         6.04 o
  17   4  -2         24.07         26.21         4.84 o
  18   4  -2         18.76         18.56         5.46 o
  19   4  -2         10.73         13.67         9.80 o
  20   4  -2         10.91          6.80        27.02 o
   1   5  -2       5678.91       5626.42       161.76 o
   2   5  -2         51.20         59.27         4.07 o
   3   5  -2       1904.27       1819.65        43.41 o
   4   5  -2        616.86        711.03        16.22 o
   5   5  -2        705.37        695.34        16.13 o
   6   5  -2       2538.69       2606.12        57.29 o
   7   5  -2        494.98        454.22        11.40 o
   8   5  -2       1304.19       1297.50        28.42 o
   9   5  -2         83.28         83.49         4.07 o
  10   5  -2        765.70        800.81        19.78 o
  11   5  -2        904.49        920.59        21.60 o
  12   5  -2        535.67        544.58        14.25 o
  13   5  -2        133.85        135.13         6.63 o
  14   5  -2        116.26        122.18         6.35 o
  15   5  -2         38.61         37.26         4.98 o
  16   5  -2         48.67         53.00         7.51 o
  17   5  -2         51.35         56.08         8.70 o
  18   5  -2         24.09         19.55        13.17 o
  19   5  -2         20.83          6.12        29.82 o
   0   6  -2       4161.42       3924.87       167.73 o
   1   6  -2        102.29        106.28         6.67 o
   2   6  -2       1839.35       1767.34        48.22 o
   3   6  -2        860.08        869.28        23.68 o
   4   6  -2       1165.39       1126.58        22.95 o
   5   6  -2       1884.27       1924.21        40.85 o
   6   6  -2        803.37        873.46        18.59 o
   7   6  -2        811.63        752.31        16.77 o
   8   6  -2         50.36         48.80         3.10 o
   9   6  -2        335.50        329.08         9.84 o
  10   6  -2         78.11         70.08         3.95 o
  11   6  -2        537.09        567.22        14.18 o
  12   6  -2         51.17         53.40         5.40 o
  13   6  -2        296.29        340.07        12.10 o
  14   6  -2         13.17          7.55         6.22 o
  15   6  -2         66.16         64.69         8.79 o
  16   6  -2         11.63         19.25         8.66 o
  17   6  -2         28.71         29.06        10.88 o
  19   6  -2          3.10         61.85        40.10 o
   1   7  -2        472.81        425.18        15.15 o
   2   7  -2       1055.14        995.74        29.12 o
   3   7  -2        254.06        242.53         8.28 o
   4   7  -2       1495.40       1485.10        32.46 o
   5   7  -2       1025.50       1119.88        24.08 o
   6   7  -2       1115.50       1072.14        22.21 o
   7   7  -2        389.40        413.32        10.57 o
   8   7  -2        724.70        709.81        17.20 o
   9   7  -2         43.33         34.94         3.19 o
  10   7  -2        543.97        522.66        13.44 o
  11   7  -2         29.76         26.87         4.25 o
  12   7  -2        277.80        297.53        13.15 o
  13   7  -2          1.30          2.66         4.46 o
  14   7  -2        200.95        199.40        10.15 o
  15   7  -2          7.38         -1.94         7.29 o
  16   7  -2         55.64         51.75        12.15 o
   0   8  -2        320.67        282.05        18.81 o
   1   8  -2        223.98        199.55         9.53 o
   2   8  -2        138.28        127.92         7.87 o
   3   8  -2        533.08        526.09        15.15 o
   4   8  -2         21.33         21.93         3.17 o
   5   8  -2        912.33        912.42        21.42 o
   6   8  -2        314.66        300.42         9.60 o
   7   8  -2       1320.52       1329.57        31.55 o
   8   8  -2          3.72          4.65         3.19 o
   9   8  -2       1505.75       1507.38        33.77 o
  10   8  -2          2.61          3.00         3.75 o
  11   8  -2        949.98        945.41        27.92 o
  12   8  -2         61.72         58.39         5.67 o
  13   8  -2        223.61        226.75        12.46 o
  14   8  -2          0.33          8.46         6.78 o
  15   8  -2         46.67         44.53        12.07 o
   1   9  -2        264.89        244.09        11.68 o
   2   9  -2         90.35         78.36         5.79 o
   3   9  -2         26.23         33.60         5.05 o
   4   9  -2        744.70        771.65        21.51 o
   5   9  -2         38.31         41.73         3.53 o
   6   9  -2        590.72        619.66        16.85 o
   7   9  -2         57.19         72.46         4.97 o
   8   9  -2        652.22        676.24        17.47 o
   9   9  -2          7.27          8.09         4.32 o
  10   9  -2        986.95        976.10        34.21 o
  11   9  -2         37.70         41.83         5.57 o
  12   9  -2        412.45        423.25        26.76 o
  13   9  -2         18.68         13.41         7.51 o
   0  10  -2        216.45        203.94        17.11 o
   1  10  -2         49.50         67.44         7.03 o
   2  10  -2         53.58         47.13         4.87 o
   3  10  -2        467.28        462.09        16.77 o
   4  10  -2         43.79         50.85         4.96 o
   5  10  -2        559.88        589.67        16.52 o
   6  10  -2          7.31          8.48         3.64 o
   7  10  -2         88.41         99.20         7.09 o
   8  10  -2         30.65         42.83         5.28 o
   9  10  -2        194.08        215.61        12.49 o
  10  10  -2         15.73          9.99         6.32 o
  11  10  -2        230.76        243.88        19.25 o
  12  10  -2         12.65         16.54         8.53 o
  13  10  -2         88.96        127.38        29.15 o
   1  11  -2        406.94        375.94        17.09 o
   2  11  -2         11.36         13.23         4.76 o
   3  11  -2        115.62        117.25         7.27 o
   4  11  -2        229.61        234.27        10.84 o
   5  11  -2        158.57        175.21         9.34 o
   6  11  -2         94.83        117.67         7.81 o
   7  11  -2         40.37         35.11         5.66 o
   8  11  -2        175.21        172.30        15.21 o
   9  11  -2          7.48         10.14         7.57 o
  10  11  -2        194.25        202.16        14.22 o
  11  11  -2          3.39         -1.36        18.81 o
  12  11  -2        108.52        124.16        35.01 o
   0  12  -2        177.03        175.38        12.52 o
   1  12  -2          3.55          0.09         4.66 o
   2  12  -2         95.70        100.84         7.44 o
   3  12  -2         49.20         51.51         7.05 o
   4  12  -2        110.65        117.21         8.20 o
   5  12  -2         49.21         57.10         8.28 o
   6  12  -2         70.45         60.90         8.73 o
   7  12  -2        112.95        120.78        11.10 o
   8  12  -2          7.15         -1.76         6.94 o
   9  12  -2        171.50        151.09        27.20 o
  10  12  -2          0.54         93.97        35.68 o
   1  13  -2         42.77         37.98         5.40 o
   2  13  -2         33.59         52.46         7.12 o
   3  13  -2         22.44         12.19         5.89 o
   4  13  -2         55.90         52.39         6.95 o
   5  13  -2         36.64         20.14         6.15 o
   6  13  -2         49.36         53.81        22.37 o
   7  13  -2          3.98          5.18        24.55 o
   8  13  -2         50.86         28.30        27.53 o
   0  14  -2         26.76         29.24         8.21 o
   1  14  -2         20.82         24.52         5.87 o
   2  14  -2         72.88         65.32         8.27 o
   3  14  -2         25.16         10.13         9.89 o
   4  14  -2         61.52         59.50        12.38 o
   5  14  -2          6.36          4.71        13.74 o
   6  14  -2         18.80         33.99        26.08 o
   1  15  -2         54.36         49.87        17.21 o
   2  15  -2          5.71         -3.12        13.08 o
   3  15  -2         83.09         74.20        14.56 o
   4  15  -2          9.51         -1.05        17.97 o
   5  15  -2         19.57         18.27        15.97 o
   0  16  -2         36.36         36.03        23.96 o
   1  16  -2          3.09        -24.64        24.64 o
   2  16  -2         37.43          0.85        22.60 o
   2   0  -1       4470.86       4555.33       155.02 o
   4   0  -1       3223.98       3110.85        86.19 o
   6   0  -1      16341.87      17643.79       736.74 o
   8   0  -1       5601.30       5939.61       173.35 o
  10   0  -1       1741.19       1641.57        50.89 o
  12   0  -1        556.11        666.28        20.42 o
  14   0  -1        355.59        368.52        13.53 o
  16   0  -1        190.87        214.07        10.85 o
  18   0  -1         17.21          5.29         6.34 o
  20   0  -1          9.94         26.17        11.05 o
   0   1  -1        548.62        524.00        14.43 o
   1   1  -1        733.15        655.74        16.13 o
   2   1  -1        380.26        323.21         6.21 o
   4   1  -1        808.38        799.38        15.95 o
   5   1  -1       5767.52       5788.13       113.43 o
   6   1  -1        143.40        140.72         4.01 o
   7   1  -1       3955.60       4066.73        80.14 o
   8   1  -1        326.29        341.62         9.14 o
   9   1  -1       2329.16       2245.54        45.20 o
  10   1  -1        125.69        107.78         3.86 o
  11   1  -1       1633.12       1720.64        35.50 o
  12   1  -1        193.43        199.01         6.02 o
  13   1  -1        785.15        786.18        16.61 o
  14   1  -1         34.92         36.42         3.46 o
  15   1  -1        393.19        386.66        10.49 o
  16   1  -1         51.77         52.84         4.49 o
  17   1  -1         62.92         63.15         7.40 o
  18   1  -1         11.39         14.31         6.48 o
  19   1  -1          1.43         -0.50         6.70 o
  20   1  -1         30.04         20.22         7.68 o
  21   1  -1          0.23          4.33        11.05 o
   1   2  -1       8394.97       9378.63       246.63 o
   2   2  -1       2139.38       2248.08        40.52 o
   3   2  -1       1359.52       1278.40        23.16 o
   4   2  -1       1538.28       1582.38        31.48 o
   5   2  -1        136.18        138.49         3.24 o
   6   2  -1       3095.49       3110.57        56.68 o
   7   2  -1        353.58        428.93         8.91 o
   8   2  -1       2564.82       2482.74        47.53 o
   9   2  -1         51.50         51.89         3.12 o
  10   2  -1       1790.87       1743.61        35.36 o
  11   2  -1        294.65        306.69         7.98 o
  12   2  -1       1041.82       1050.31        21.51 o
  13   2  -1         60.14         62.03         3.53 o
  14   2  -1        764.32        760.60        17.35 o
  15   2  -1        119.34        117.36         5.15 o
  16   2  -1        173.79        170.35         7.23 o
  17   2  -1         20.59         26.33         4.55 o
  18   2  -1         30.17         42.08         5.58 o
  19   2  -1          5.77         11.67         6.10 o
  20   2  -1         18.94          5.35        23.96 o
   0   3  -1      45160.67      25344.50      2416.24 o
   1   3  -1        697.76        678.89        18.67 o
   2   3  -1       2994.94       3019.92        70.45 o
   3   3  -1        721.39        601.90        13.15 o
   4   3  -1       1138.96       1099.55        24.41 o
   5   3  -1        867.37        953.22        19.42 o
   6   3  -1        227.01        214.96         5.28 o
   7   3  -1       2485.98       2447.27        46.51 o
   8   3  -1        593.31        605.16        14.09 o
   9   3  -1       1708.73       1724.53        34.49 o
  10   3  -1          9.39          9.14         1.83 o
  11   3  -1        462.35        482.96        10.72 o
  12   3  -1         65.36         71.66         3.64 o
  13   3  -1        618.20        618.10        14.46 o
  14   3  -1         69.34         67.40         4.01 o
  15   3  -1        357.47        353.23        10.79 o
  16   3  -1         73.72         77.67         5.18 o
  17   3  -1         83.46         86.80         6.50 o
  18   3  -1          8.59          3.83         4.91 o
  19   3  -1         64.62         53.04         7.62 o
  20   3  -1         20.11         23.22        14.57 o
   1   4  -1       3464.43       3125.78        98.17 o
   2   4  -1        548.70        550.94        15.57 o
   3   4  -1       1497.56       1455.21        32.06 o
   4   4  -1        879.02        907.47        19.56 o
   5   4  -1        333.92        351.24         8.63 o
   6   4  -1        111.20        116.73         3.89 o
   7   4  -1        388.43        377.88         9.32 o
   8   4  -1       2551.74       2537.58        46.04 o
   9   4  -1        256.44        258.78         6.62 o
  10   4  -1       1194.89       1203.50        24.10 o
  11   4  -1        295.29        296.32         7.79 o
  12   4  -1        371.69        338.64        10.26 o
  13   4  -1        103.51         99.68         5.58 o
  14   4  -1        565.81        527.92        15.43 o
  15   4  -1         14.74         16.46         3.53 o
  16   4  -1         99.86        101.61         5.83 o
  17   4  -1         12.33         18.99         5.10 o
  18   4  -1         31.20         30.33         5.96 o
  19   4  -1         19.10         18.77        13.54 o
  20   4  -1         34.96         13.48        22.13 o
   0   5  -1       5380.16       5322.61       231.17 o
   1   5  -1        334.91        312.97        15.23 o
   2   5  -1       2030.81       2071.33        52.27 o
   3   5  -1       2505.48       2715.45        61.43 o
   4   5  -1       4165.85       4370.95        80.14 o
   5   5  -1        426.19        378.71         8.53 o
   6   5  -1        887.88        920.27        19.47 o
   7   5  -1        948.45        872.67        17.82 o
   8   5  -1        680.15        676.51        15.29 o
   9   5  -1       1571.19       1567.56        32.18 o
  10   5  -1        760.43        755.34        18.77 o
  11   5  -1        419.92        394.87        12.85 o
  12   5  -1        115.05        121.53         7.36 o
  13   5  -1        408.29        398.83        10.75 o
  14   5  -1         56.88         44.57         4.76 o
  15   5  -1        189.17        184.32         8.16 o
  16   5  -1          9.29          8.84         4.59 o
  17   5  -1         10.36         12.34         6.96 o
  18   5  -1         29.23         35.32        15.19 o
  19   5  -1         14.17         47.41        28.21 o
   1   6  -1       7700.50       7351.81       201.99 o
   2   6  -1        150.67        152.51         7.30 o
   3   6  -1       4430.21       4263.12       103.08 o
   4   6  -1        447.77        448.08        11.73 o
   5   6  -1       2093.19       2077.94        44.42 o
   6   6  -1        480.08        464.11        11.05 o
   7   6  -1        596.90        558.87        13.36 o
   8   6  -1        345.97        340.01         8.56 o
   9   6  -1        938.11        913.85        19.91 o
  10   6  -1        197.58        208.83         7.08 o
  11   6  -1        123.33        130.78         5.52 o
  12   6  -1        456.12        461.74        12.70 o
  13   6  -1        142.82        147.94         7.25 o
  14   6  -1         54.34         46.57         5.41 o
  15   6  -1          8.80          9.76         4.64 o
  16   6  -1         24.31         23.83         7.20 o
  17   6  -1         15.00         19.46        10.71 o
  18   6  -1         15.98         17.67        24.22 o
  19   6  -1         56.72         41.47        28.13 o
   0   7  -1       3359.57       3313.88       200.83 o
   1   7  -1         41.82         49.09         4.80 o
   2   7  -1       3641.26       3642.31        88.20 o
   3   7  -1        129.56        136.50         5.77 o
   4   7  -1       1804.37       1746.02        45.89 o
   5   7  -1        146.02        145.08         4.91 o
   6   7  -1        651.15        646.62        16.55 o
   7   7  -1        115.73        115.99         5.30 o
   8   7  -1        380.69        367.63        10.61 o
   9   7  -1         82.92         85.82         4.21 o
  10   7  -1        150.90        162.11         6.21 o
  11   7  -1        145.51        152.83         7.21 o
  12   7  -1        176.50        169.30        10.30 o
  13   7  -1         27.13         15.98         4.88 o
  14   7  -1         41.34         49.73         9.25 o
  15   7  -1          1.50          5.02         5.42 o
  16   7  -1         38.41         34.07        11.90 o
  18   7  -1         71.29         72.82        28.89 o
  19   7  -1          6.85         -6.63        30.67 o
   1   8  -1       2135.62       2100.82        57.58 o
   2   8  -1         78.32         81.74         4.94 o
   3   8  -1       2428.56       2302.94        56.79 o
   4   8  -1        170.32        176.25         7.42 o
   5   8  -1       1571.28       1581.29        34.57 o
   6   8  -1        159.63        156.90         6.40 o
   7   8  -1        515.75        485.67        13.70 o
   8   8  -1         22.77         23.31         3.51 o
   9   8  -1         57.29         60.15         4.66 o
  10   8  -1         42.40         49.77         4.79 o
  11   8  -1         27.38         26.96         4.49 o
  12   8  -1         35.38         34.37         6.28 o
  13   8  -1         35.17         45.64         6.06 o
  14   8  -1         21.49         21.39         5.28 o
  15   8  -1         39.03         31.67        10.17 o
   0   9  -1       1641.37       1609.31        58.22 o
   1   9  -1         47.54         45.65         5.68 o
   2   9  -1       1130.07       1097.76        29.13 o
   3   9  -1         40.20         32.79         4.25 o
   4   9  -1        839.99        796.58        22.30 o
   5   9  -1        211.83        206.26         9.33 o
   6   9  -1        387.16        380.30        11.90 o
   7   9  -1         30.38         38.80         4.63 o
   8   9  -1         31.53         26.12         4.09 o
   9   9  -1         43.16         54.20         5.17 o
  10   9  -1         42.04         39.97         5.38 o
  11   9  -1          3.39          2.36         4.55 o
  12   9  -1         11.31          9.81         4.77 o
  13   9  -1         14.79         14.43         5.36 o
  14   9  -1         10.21        -10.37        19.80 o
  15   9  -1          7.81         -1.10        23.54 o
   1  10  -1        121.54        130.50        12.06 o
   2  10  -1         58.65         51.57         5.44 o
   3  10  -1        670.28        675.99        20.66 o
   4  10  -1        106.56        112.86         6.76 o
   5  10  -1        256.36        269.75         9.86 o
   6  10  -1         16.92         18.14         3.13 o
   7  10  -1         37.58         46.11         4.98 o
   8  10  -1          4.50         -0.78         3.89 o
   9  10  -1          3.27          7.38         4.69 o
  10  10  -1         56.85         67.81        11.77 o
  11  10  -1         19.01         20.09         5.44 o
  12  10  -1         14.48         11.86         7.40 o
  13  10  -1          5.45         12.07        23.11 o
  14  10  -1          4.76          5.78        25.74 o
   0  11  -1        112.79        131.92         9.11 o
   1  11  -1         51.28         66.92         5.72 o
   2  11  -1        443.52        471.35        15.04 o
   3  11  -1         34.71         29.22         4.79 o
   4  11  -1        377.10        424.80        16.09 o
   5  11  -1         23.36         24.05         3.96 o
   6  11  -1        162.57        180.52         7.89 o
   7  11  -1         60.11         50.24         5.60 o
   8  11  -1         58.89         62.58         7.40 o
   9  11  -1        100.44         98.39         7.75 o
  10  11  -1         17.99         18.27         7.04 o
  11  11  -1         28.69         25.34        23.77 o
  12  11  -1          1.06          0.76        25.91 o
  13  11  -1          3.49         -6.54        29.14 o
   1  12  -1        517.34        533.40        19.57 o
   2  12  -1         16.76         21.20         4.87 o
   3  12  -1        312.82        329.85        17.72 o
   4  12  -1          2.04         -1.35         4.57 o
   5  12  -1        130.32        122.03        13.22 o
   6  12  -1         18.10         27.08         6.37 o
   7  12  -1         96.83        109.30        10.22 o
   8  12  -1          9.50          4.92         6.87 o
   9  12  -1         41.61         36.49        19.02 o
  10  12  -1         16.71         18.35        27.44 o
  11  12  -1          3.84         -5.27        29.74 o
   0  13  -1         95.04        117.90        10.70 o
   1  13  -1          8.69          0.74         4.33 o
   2  13  -1        210.29        250.96        14.33 o
   3  13  -1         19.68         14.21         5.92 o
   4  13  -1        153.82        159.24         9.94 o
   5  13  -1         14.24         14.41         7.05 o
   6  13  -1         41.08         45.30         7.19 o
   7  13  -1         14.82         18.10        18.26 o
   8  13  -1         18.03         13.76        23.05 o
   9  13  -1         18.45         31.18        32.29 o
   1  14  -1         44.86         59.63         6.47 o
   2  14  -1         13.08          7.24         4.99 o
   3  14  -1         93.29         98.64        10.95 o
   4  14  -1         15.93         18.98        10.16 o
   5  14  -1         54.73         60.31        15.69 o
   6  14  -1         34.97         43.08        29.57 o
   0  15  -1         13.27          7.31        18.86 o
   1  15  -1          6.90        -15.26        15.26 o
   2  15  -1         22.46         28.54        12.98 o
   3  15  -1         33.46         22.93        12.56 o
   4  15  -1         29.82         16.80        12.99 o
   5  15  -1         14.17         -0.53        12.65 o
   6  15  -1          6.92        -40.61        44.01 o
   7  15  -1         34.47         12.41        50.13 o
   1  16  -1         14.05          5.48        16.62 o
   2  16  -1         33.41         41.64        23.28 o
   3  16  -1          3.20          5.01        17.93 o
   2   0   0      53889.20     138170.78      6018.96 o
   4   0   0       2260.08       1876.79        55.21 o
   6   0   0      18058.33      19759.88       813.85 o
   8   0   0       2386.84       2491.12        66.31 o
  10   0   0        242.74        267.52         9.24 o
  12   0   0          4.07          4.18         2.80 o
  14   0   0        215.08        208.83        15.82 o
  16   0   0        151.69        169.59         9.35 o
  18   0   0        177.57        218.33        25.84 o
  20   0   0         80.93         93.47        14.02 o
   1   1   0      31573.47      47075.52      2391.69 o
   2   1   0        930.90        994.82        18.59 o
   3   1   0       1768.45       1855.17        34.51 o
   4   1   0      10775.33      11183.81       290.79 o
   5   1   0      16409.87      17642.66       459.61 o
   6   1   0          3.32          3.42         1.06 o
   7   1   0       5622.74       5887.90       114.95 o
   8   1   0       1453.54       1851.63        37.06 o
   9   1   0        312.50        302.10         7.76 o
  10   1   0        145.39        139.68         5.42 o
  11   1   0        131.88        153.08         4.75 o
  12   1   0         86.80        101.75         4.04 o
  13   1   0        143.83        142.72         5.18 o
  14   1   0        389.37        380.28         9.59 o
  15   1   0        279.97        271.41         7.92 o
  16   1   0         26.96         20.22         3.19 o
  17   1   0         78.08         82.35         6.25 o
  18   1   0          7.36          3.56         4.57 o
  19   1   0         64.78         67.09         7.11 o
  20   1   0          4.50         -3.31         9.77 o
   0   2   0        462.76        366.82        16.41 o
   1   2   0        889.01        837.15        19.07 o
   2   2   0        801.25        703.42        15.16 o
   3   2   0       2740.87       2563.38        45.48 o
   4   2   0       3840.00       3662.05        67.90 o
   5   2   0       7983.83       8337.79       162.18 o
   6   2   0       6519.78       6362.18       124.18 o
   7   2   0       5815.50       6064.84       118.52 o
   8   2   0       1932.55       1964.00        39.26 o
   9   2   0       1251.81       1237.86        25.42 o
  10   2   0        301.90        279.47         7.72 o
  11   2   0        272.87        312.63         7.96 o
  12   2   0         40.45         57.64         3.27 o
  13   2   0         83.09         93.40         4.45 o
  14   2   0         31.59         23.93         2.92 o
  15   2   0        166.66        170.22         6.22 o
  16   2   0        118.30        117.49         7.96 o
  17   2   0         22.61         27.59         4.33 o
  18   2   0          0.84         -0.30         5.59 o
  19   2   0          7.16          9.77         5.86 o
  20   2   0         28.94         24.64        10.45 o
   1   3   0      27174.34      28433.16       739.56 o
   2   3   0         85.50         95.88         4.86 o
   3   3   0        422.45        411.17        13.18 o
   4   3   0        136.46        130.86         8.03 o
   5   3   0         44.77         56.80         1.93 o
   6   3   0       4879.46       4996.37        92.85 o
   7   3   0        478.98        381.93         8.76 o
   8   3   0       2349.63       2363.59        47.21 o
   9   3   0        261.20        267.49         6.81 o
  10   3   0       2504.23       2645.10        56.17 o
  11   3   0        880.01        890.27        19.14 o
  12   3   0        363.58        442.05        11.26 o
  13   3   0        213.42        195.79         6.28 o
  14   3   0         53.65         62.57         3.79 o
  15   3   0         64.76         79.22         4.45 o
  16   3   0        142.96        154.89         6.88 o
  17   3   0          9.63          8.89         3.93 o
  18   3   0         26.27         23.85         5.42 o
  19   3   0          3.58          8.20         7.71 o
  20   3   0          0.87         -2.63         8.88 o
   0   4   0       1051.91       1100.44        47.82 o
   1   4   0       1157.12       1115.38        30.74 o
   2   4   0       2869.65       2550.96        67.96 o
   3   4   0       4554.87       4326.14        96.42 o
   4   4   0       1043.33        985.25        20.26 o
   5   4   0       3352.30       3377.52        66.72 o
   6   4   0        976.46        938.97        21.21 o
   7   4   0         71.61         67.32         3.41 o
   8   4   0        174.36        187.91         4.92 o
   9   4   0       1102.33       1155.77        22.83 o
  10   4   0         19.78         20.76         2.08 o
  11   4   0        581.31        650.58        14.79 o
  12   4   0         14.92         11.44         2.25 o
  13   4   0         53.34         73.99         3.92 o
  14   4   0          9.16          9.81         2.81 o
  15   4   0        146.51        165.81         6.81 o
  16   4   0         45.37         50.03         5.18 o
  17   4   0          9.10          8.15         4.12 o
  18   4   0         61.35         55.90         6.81 o
  19   4   0          7.22         10.95         7.69 o
  20   4   0         14.73          8.37         9.68 o
   1   5   0        944.98        826.73        26.39 o
   2   5   0        677.03        657.15        21.28 o
   3   5   0       2711.78       2301.35        56.43 o
   4   5   0        108.86         99.78         3.50 o
   5   5   0       1556.45       1364.27        29.89 o
   6   5   0       1111.84       1116.30        23.29 o
   7   5   0       2993.15       2993.86        59.80 o
   8   5   0        236.82        272.34         7.21 o
   9   5   0         98.98         97.90         4.62 o
  10   5   0         22.55         30.54         3.52 o
  11   5   0       1093.72       1075.69        24.79 o
  12   5   0         63.90         64.83         3.38 o
  13   5   0         94.67         92.20         4.18 o
  14   5   0        228.65        235.05        10.43 o
  15   5   0         31.22         36.70         3.92 o
  16   5   0         17.13         19.53         4.18 o
  17   5   0         96.86        106.12         7.00 o
  18   5   0         16.20         22.62         7.45 o
  20   5   0          0.17         33.99        33.14 o
   0   6   0       1564.48       1493.26        53.78 o
   1   6   0         27.00         29.71         3.53 o
   2   6   0       1377.39       1194.07        30.63 o
   3   6   0        596.66        697.14        20.82 o
   4   6   0        689.06        630.48        19.13 o
   5   6   0        232.49        257.81         6.87 o
   6   6   0        739.71        742.64        17.51 o
   7   6   0       1360.55       1412.21        31.46 o
   8   6   0          6.42          7.72         1.93 o
   9   6   0        222.60        217.99         7.68 o
  10   6   0         39.35         39.84         3.04 o
  11   6   0        155.69        157.06         6.11 o
  12   6   0        224.24        206.68         9.29 o
  13   6   0        365.51        354.91        11.90 o
  14   6   0         37.32         48.97         5.73 o
  15   6   0         58.14         58.87         7.02 o
  16   6   0         58.28         55.95         5.63 o
  17   6   0         38.26         38.58        20.90 o
  18   6   0          1.92         17.50        22.94 o
   1   7   0        818.20        878.31        23.45 o
   2   7   0         70.19         72.47         4.26 o
   3   7   0        434.54        461.65        14.94 o
   4   7   0       1452.01       1342.11        37.46 o
   5   7   0       1109.73       1158.86        25.91 o
   6   7   0       1269.30       1286.49        31.21 o
   7   7   0        114.62        121.68         5.19 o
   8   7   0        571.98        582.23        14.84 o
   9   7   0         21.19         17.78         3.23 o
  10   7   0        900.16        927.86        23.65 o
  11   7   0        602.27        622.98        17.97 o
  12   7   0        755.91        777.25        21.91 o
  13   7   0        174.69        159.15         7.78 o
  14   7   0        157.24        131.56         8.25 o
  15   7   0          4.77          2.45         4.76 o
  16   7   0         51.71         50.47        12.41 o
  17   7   0          2.23         20.90        21.24 o
  18   7   0          7.10         18.44        24.64 o
   0   8   0        189.72        204.41        12.64 o
   1   8   0          0.94          3.25         2.81 o
   2   8   0         31.69         33.17         3.45 o
   3   8   0        728.02        711.50        19.93 o
   4   8   0        598.04        618.48        17.81 o
   5   8   0       1518.36       1589.19        35.04 o
   6   8   0        717.05        729.33        20.28 o
   7   8   0        573.77        591.41        18.33 o
   8   8   0          7.74         10.32         2.96 o
   9   8   0        891.30        888.91        21.75 o
  10   8   0         34.85         40.71         4.52 o
  11   8   0       1016.14       1059.87        28.65 o
  12   8   0         92.49         86.41         6.13 o
  13   8   0        209.68        200.60        10.42 o
  14   8   0         13.89         11.17         4.90 o
  15   8   0         71.86         61.45        10.05 o
  16   8   0          0.25         -8.58        19.12 o
  17   8   0         69.27         49.80        23.88 o
   1   9   0          2.64         -0.39         2.74 o
   2   9   0        159.77        185.51         8.06 o
   3   9   0        100.60         89.95         5.80 o
   4   9   0        898.20        960.92        28.46 o
   5   9   0         18.41         21.54         3.18 o
   6   9   0        348.36        355.18        10.73 o
   7   9   0          2.15          8.45         3.20 o
   8   9   0        617.62        583.18        16.38 o
   9   9   0         10.03         12.86         3.84 o
  10   9   0        752.44        769.09        22.22 o
  11   9   0         29.28         27.20         4.76 o
  12   9   0        200.72        194.33         9.18 o
  13   9   0          0.17          1.89         4.86 o
  14   9   0         51.00         40.45         8.12 o
  15   9   0          5.05        -14.27        23.28 o
   0  10   0         26.31         23.87         4.31 o
   1  10   0        213.69        195.18         8.35 o
   2  10   0          0.83          0.99         3.32 o
   3  10   0         59.65         57.12         5.25 o
   4  10   0        124.42         89.04         6.30 o
   5  10   0        314.49        309.31        11.63 o
   6  10   0          3.94          4.12         2.89 o
   7  10   0          4.70         -3.46         3.46 o
   8  10   0         12.01         11.17         4.12 o
   9  10   0        210.88        234.40         9.89 o
  10  10   0         13.74          7.59         9.23 o
  11  10   0        471.35        529.40        17.64 o
  12  10   0          0.33         -1.67         5.05 o
  13  10   0        134.73        127.05        11.47 o
  14  10   0          6.22         -1.27        25.40 o
   1  11   0        532.88        566.62        15.36 o
   2  11   0         15.13          8.02         3.82 o
   3  11   0         13.74          5.80         3.92 o
   4  11   0         80.96         83.05         6.31 o
   5  11   0        124.41        133.60         7.78 o
   6  11   0         20.97         24.44         4.78 o
   7  11   0         29.48         33.21         4.98 o
   8  11   0          8.52          8.54         5.20 o
   9  11   0          2.41         -4.84         4.84 o
  10  11   0        118.73        138.89         8.50 o
  11  11   0          0.02          4.59         7.58 o
  12  11   0        111.40        110.37        22.39 o
   0  12   0        138.03        160.01        10.45 o
   1  12   0         15.73         13.68         3.81 o
   2  12   0         82.14         69.13         5.18 o
   3  12   0         61.32         66.81         6.35 o
   4  12   0         87.20         82.27         7.18 o
   5  12   0         59.06         67.98         5.56 o
   6  12   0         79.95         79.68         6.18 o
   7  12   0         65.29         51.30         8.11 o
   8  12   0          6.86          1.41         6.86 o
   9  12   0         16.04         17.44        11.41 o
  10  12   0          1.28         20.20        16.31 o
  11  12   0         32.12         31.27        27.45 o
   1  13   0         64.58         63.49         5.71 o
   2  13   0         13.41         10.24         5.38 o
   3  13   0         89.46         85.04         6.38 o
   4  13   0         80.49        103.36        10.99 o
   5  13   0         44.11         40.06         7.05 o
   6  13   0         28.75         14.21         6.37 o
   7  13   0         23.64         17.82        14.79 o
   8  13   0         64.78         50.90        35.86 o
   0  14   0         46.79         46.00         8.43 o
   1  14   0          0.19         -4.91         5.22 o
   2  14   0         47.78         52.74         6.24 o
   3  14   0         19.85         27.90         6.17 o
   4  14   0         64.51         80.69         8.01 o
   5  14   0         21.21         22.22         6.31 o
   6  14   0         27.98         18.89        17.39 o
   7  14   0         37.91         56.16        25.94 o
   8  14   0          0.20         28.46        38.06 o
   9  14   0         50.84         58.46        42.57 o
   1  15   0          6.34        -11.09        11.63 o
   2  15   0          0.35         -1.07        12.20 o
   3  15   0         32.63         31.50        13.14 o
   4  15   0          0.63          2.88        22.26 o
   5  15   0         16.20          1.78        14.06 o
   6  15   0          9.22        -12.24        39.68 o
   7  15   0          0.74        -41.38        41.38 o
   8  15   0          0.60        -19.88        47.16 o
   9  15   0          0.13        -49.87        54.46 o
   0  16   0         28.09          2.04        25.75 o
   1  16   0          0.75        -16.65        20.73 o
   2  16   0         63.47         40.28        21.16 o
   3  16   0          0.18          2.21        18.95 o
   4  16   0         27.86         42.82        18.78 o
   2   0   1       4619.70       4742.92       269.05 o
   4   0   1       2867.84       2794.97        76.93 o
   6   0   1      16490.43      18059.38       602.53 o
   8   0   1       5579.50       5899.15       155.29 o
  10   0   1       1781.57       1719.91        45.94 o
  12   0   1        584.38        698.61        20.49 o
  14   0   1        363.23        384.34        13.51 o
  16   0   1        214.13        208.54        10.07 o
  18   0   1         23.65         28.53         7.68 o
   0   1   1        472.31        430.78        16.53 o
   1   1   1        756.55        673.43        19.77 o
   2   1   1        330.41        276.05         6.15 o
   3   1   1        105.67        101.16         3.36 o
   4   1   1        806.65        785.58        15.96 o
   5   1   1       5911.01       5862.34       113.57 o
   6   1   1        167.15        162.36         4.56 o
   7   1   1       4002.72       4108.54        76.11 o
   8   1   1        348.16        361.10         7.77 o
   9   1   1       2331.10       2282.38        42.95 o
  10   1   1        124.40        113.74         3.78 o
  11   1   1       1646.87       1771.00        33.83 o
  12   1   1        196.00        203.67         5.85 o
  13   1   1        732.42        747.78        19.43 o
  14   1   1         33.36         35.47         3.33 o
  15   1   1        382.73        398.80        11.04 o
  16   1   1         51.20         66.63         4.68 o
  17   1   1         60.97         62.37         5.03 o
  18   1   1          9.07          9.62         5.90 o
  19   1   1          0.82         -4.03         5.64 o
  20   1   1         27.93         30.84        11.90 o
   1   2   1       8452.28       9562.18       246.71 o
   2   2   1       1918.06       2051.68        52.31 o
   3   2   1       1253.19       1170.76        22.96 o
   4   2   1       1715.81       1784.44        33.26 o
   5   2   1         97.00         98.07         4.55 o
   6   2   1       2918.60       2924.28        63.17 o
   7   2   1        302.28        366.67         8.77 o
   8   2   1       2363.78       2271.18        50.10 o
   9   2   1         58.64         53.47         2.57 o
  10   2   1       1763.74       1738.33        35.41 o
  11   2   1        294.98        316.85         7.73 o
  12   2   1        951.10        956.02        21.41 o
  13   2   1         57.86         65.69         3.43 o
  14   2   1        752.87        765.32        16.66 o
  15   2   1        118.35        116.49         5.10 o
  16   2   1        169.91        167.48         6.59 o
  17   2   1         17.28         12.89         3.91 o
  18   2   1         25.38         25.37         5.76 o
  19   2   1          4.37         12.63         6.05 o
  20   2   1         16.74         18.35        10.01 o
   0   3   1      47119.98      29066.23      3027.45 o
   1   3   1        666.51        656.69        16.76 o
   2   3   1       3272.57       3332.06        76.17 o
   3   3   1        788.47        659.62        13.16 o
   4   3   1       1078.12       1039.94        23.22 o
   5   3   1        947.47       1047.41        19.35 o
   6   3   1        319.60        294.82         6.08 o
   7   3   1       2485.36       2463.48        51.58 o
   8   3   1        597.97        607.07        13.18 o
   9   3   1       1671.71       1669.21        34.40 o
  10   3   1          8.52          9.27         1.78 o
  11   3   1        399.36        404.65        11.31 o
  12   3   1         68.21         72.95         4.63 o
  13   3   1        636.25        626.92        13.81 o
  14   3   1         62.44         54.28         3.65 o
  15   3   1        377.66        371.27         9.96 o
  16   3   1         68.47         79.52         5.06 o
  17   3   1         80.90         85.30         6.09 o
  18   3   1         15.18         16.57         8.24 o
  19   3   1         63.24         66.23        10.37 o
  20   3   1         21.58          5.67         9.87 o
   1   4   1       3723.84       3457.68        80.23 o
   2   4   1        485.90        503.56        15.33 o
   3   4   1       1632.04       1593.80        37.29 o
   4   4   1        826.56        851.33        18.14 o
   5   4   1        454.24        474.78        14.36 o
   6   4   1        147.59        160.28        12.33 o
   7   4   1        450.90        426.05         9.16 o
   8   4   1       2582.86       2545.00        48.11 o
   9   4   1        284.17        290.89         6.68 o
  10   4   1       1235.24       1234.38        25.65 o
  11   4   1        295.18        300.24         8.54 o
  12   4   1        448.89        416.28         9.91 o
  13   4   1        119.34        113.95         4.54 o
  14   4   1        544.78        509.02        12.62 o
  15   4   1         20.33         23.19         3.65 o
  16   4   1         92.70         95.41         5.80 o
  17   4   1         16.18         27.60         4.45 o
  18   4   1         32.75         33.20         5.80 o
  19   4   1         20.62         17.20         8.57 o
  20   4   1         34.90         36.09        15.68 o
   0   5   1       5618.49       5720.22       189.56 o
   1   5   1        307.38        297.49         9.70 o
   2   5   1       2145.65       2162.08        51.83 o
   3   5   1       2451.82       2707.95        66.08 o
   4   5   1       3935.59       4165.66        95.62 o
   5   5   1        353.41        319.34         8.89 o
   6   5   1        884.66        917.49        20.71 o
   7   5   1        811.42        748.48        19.82 o
   8   5   1        724.86        706.65        16.05 o
   9   5   1       1547.07       1522.25        33.77 o
  10   5   1        735.09        744.61        19.19 o
  11   5   1        458.89        441.53        10.67 o
  12   5   1        124.98        131.69         4.60 o
  13   5   1        383.74        368.85         9.81 o
  14   5   1         69.06         62.13         3.99 o
  15   5   1        176.00        176.30         6.76 o
  16   5   1         20.16          9.16         3.81 o
  17   5   1         18.77         16.55         4.34 o
  18   5   1         24.65         23.96         6.22 o
  19   5   1         12.41          4.58         8.61 o
  20   5   1         18.81         49.54        35.35 o
   1   6   1       8063.17       7924.62       170.74 o
   2   6   1        163.16        166.54         6.17 o
   3   6   1       4334.56       4245.69       102.86 o
   4   6   1        508.06        516.91        13.67 o
   5   6   1       2059.16       2033.73        43.80 o
   6   6   1        414.34        394.89        15.05 o
   7   6   1        632.76        616.06        15.21 o
   8   6   1        298.27        293.61         9.37 o
   9   6   1        903.90        858.05        22.33 o
  10   6   1        153.23        161.43         8.48 o
  11   6   1        122.89        127.86         6.59 o
  12   6   1        414.07        416.22        13.51 o
  13   6   1        129.13        122.41         6.65 o
  14   6   1         63.01         65.64         5.21 o
  15   6   1         11.59          5.26         4.17 o
  16   6   1         26.57         28.85         5.06 o
  17   6   1         14.15         16.84         7.19 o
  18   6   1         15.09         12.58        21.50 o
  19   6   1         58.02        100.78        30.34 o
   0   7   1       3321.86       3361.65       100.15 o
   1   7   1         38.58         39.77         3.14 o
   2   7   1       3626.46       3570.32        96.22 o
   3   7   1        115.36        112.81         5.46 o
   4   7   1       1941.24       1898.18        45.85 o
   5   7   1        118.18        109.46         4.63 o
   6   7   1        692.77        698.27        17.16 o
   7   7   1         96.28         93.29         5.49 o
   8   7   1        376.15        371.44        16.36 o
   9   7   1         70.22         67.71         6.35 o
  10   7   1        172.23        175.04         6.95 o
  11   7   1        148.80        150.49         7.65 o
  12   7   1        170.75        142.21         7.18 o
  13   7   1         39.04         29.19         4.31 o
  14   7   1         39.38         42.42         5.26 o
  15   7   1          0.06          1.40         4.67 o
  16   7   1         32.61         27.53         7.12 o
  17   7   1         17.52         20.24        10.88 o
  18   7   1         71.33         72.65        26.34 o
   1   8   1       2093.23       2049.14        48.10 o
   2   8   1         75.72         80.47         4.66 o
   3   8   1       2344.92       2228.61        56.51 o
   4   8   1        162.61        173.54         9.05 o
   5   8   1       1541.37       1534.46        39.99 o
   6   8   1        160.55        150.26         7.33 o
   7   8   1        545.46        547.92        14.28 o
   8   8   1         23.15         25.20         3.32 o
   9   8   1         62.60         58.80         4.52 o
  10   8   1         46.44         46.11         4.48 o
  11   8   1         25.14         25.18         4.08 o
  12   8   1         39.37         36.88         5.29 o
  13   8   1         40.12         53.28         5.41 o
  14   8   1         17.74          6.75         5.42 o
  15   8   1         38.96         26.28        12.65 o
  16   8   1          3.10         -0.89        10.39 o
  17   8   1         35.56         33.82        23.54 o
   0   9   1       1560.78       1515.81        48.62 o
   1   9   1         47.41         45.21         3.34 o
   2   9   1       1098.52       1066.56        26.90 o
   3   9   1         37.90         41.12         4.28 o
   4   9   1        814.96        780.19        22.12 o
   5   9   1        205.61        197.07         8.37 o
   6   9   1        397.88        380.95        10.67 o
   7   9   1         29.85         34.89         3.88 o
   8   9   1         29.17         26.45         3.98 o
   9   9   1         45.16         64.79         5.03 o
  10   9   1         34.32         24.95         4.44 o
  11   9   1          3.76          6.41         3.93 o
  12   9   1         10.76         11.14         4.51 o
  13   9   1         14.71         14.71         5.17 o
  14   9   1         10.66          1.53        18.01 o
  15   9   1          8.19         12.35         8.74 o
  16   9   1         34.39         46.14        22.43 o
   1  10   1        227.47        252.49         8.01 o
   2  10   1         52.68         49.92         4.86 o
   3  10   1        728.72        731.53        19.35 o
   4  10   1         98.17        100.86         6.45 o
   5  10   1        300.74        331.95        14.54 o
   6  10   1         23.34         23.64         3.35 o
   7  10   1         53.27         49.71         4.65 o
   8  10   1          4.25          1.80         3.74 o
   9  10   1          6.00          9.43         4.27 o
  10  10   1         53.11         52.61         6.56 o
  11  10   1         20.55         15.36         4.81 o
  12  10   1         13.41         12.55         6.54 o
  13  10   1          3.76          8.38         8.18 o
  14  10   1          4.25          8.09         8.83 o
   0  11   1        129.41        149.70         9.28 o
   1  11   1         50.82         59.50         5.18 o
   2  11   1        445.68        457.10        13.22 o
   3  11   1         35.19         33.11         4.92 o
   4  11   1        404.83        448.40        14.18 o
   5  11   1         27.71         24.80         4.68 o
   6  11   1        173.98        172.80         7.63 o
   7  11   1         51.70         41.10         5.10 o
   8  11   1         59.47         59.14         6.66 o
   9  11   1         83.81         79.16         7.01 o
  10  11   1         22.98         25.69         5.48 o
  11  11   1         22.96         36.81         8.08 o
  12  11   1          1.02          0.56         7.60 o
  13  11   1          6.66         14.49         9.73 o
   1  12   1        465.41        487.29        14.64 o
   2  12   1         22.19         32.43         4.21 o
   3  12   1        295.37        332.69        11.02 o
   4  12   1          3.07          2.00         4.70 o
   5  12   1        130.65        123.40         8.06 o
   6  12   1         13.91         15.34         4.79 o
   7  12   1         83.75         81.80         8.84 o
   8  12   1         18.77         17.15         5.70 o
   9  12   1         33.73         29.12         9.87 o
  10  12   1         21.62         37.45        13.45 o
  11  12   1          4.03          9.26        19.88 o
   0  13   1        104.26        122.54        11.55 o
   1  13   1          7.14          2.82         4.01 o
   2  13   1        216.76        268.61        15.91 o
   3  13   1         15.59         20.41         5.71 o
   4  13   1        155.69        168.87         9.30 o
   5  13   1         14.31         11.07         4.53 o
   6  13   1         45.40         35.42         6.26 o
   7  13   1         18.14         15.02        14.54 o
   8  13   1         15.43         10.82        24.46 o
   9  13   1         29.02         42.14        24.90 o
   1  14   1         52.32         66.65         6.62 o
   2  14   1         14.91         15.00         5.32 o
   3  14   1         99.46        110.58         9.14 o
   4  14   1         16.97          6.84         8.99 o
   5  14   1         54.23         60.86        10.37 o
   6  14   1         31.14         23.17        11.33 o
   7  14   1         12.89          8.50        33.82 o
   8  14   1         40.15         17.93        35.77 o
   9  14   1         11.12        -29.74        39.17 o
  10  14   1         17.93        -11.90        42.57 o
   0  15   1         16.43         -0.21        16.60 o
   1  15   1          7.22         11.59        11.56 o
   2  15   1         21.50         26.60        19.15 o
   3  15   1         32.70         33.67         8.86 o
   4  15   1         26.71         22.47         8.20 o
   5  15   1         11.24         14.54        11.64 o
   6  15   1          6.33         -0.39         7.60 o
   7  15   1         30.99         23.28         9.94 o
   2  16   1         30.62          7.05        22.18 o
   3  16   1          2.06        -10.45        18.01 o
   4  16   1         18.33         18.69        18.18 o
   5  16   1          0.84         -2.80        17.11 o
   6  16   1          9.94         29.65        58.54 o
   2   0   2       5894.49       6247.38       290.48 o
   4   0   2      13150.83      14455.53       494.45 o
   6   0   2       8238.08       9239.34       280.95 o
   8   0   2       1701.09       1828.53        49.91 o
  10   0   2         16.77         18.41         2.65 o
  12   0   2         66.86         60.35         6.11 o
  14   0   2        243.36        235.28        14.72 o
  16   0   2        125.10        154.63         8.60 o
  18   0   2         63.05         65.27        11.78 o
   1   1   2      19827.59      21702.96      1551.06 o
   2   1   2       5262.71       5279.57       139.47 o
   3   1   2       3445.40       3573.05        82.69 o
   4   1   2       1759.97       1907.86        36.44 o
   5   1   2       6661.92       7121.47       155.48 o
   6   1   2       2316.08       2567.51        50.72 o
   7   1   2       2213.75       2497.18        46.47 o
   8   1   2        481.50        571.66        11.53 o
   9   1   2        221.22        216.26         5.68 o
  10   1   2        321.44        334.14         8.12 o
  11   1   2         75.54         87.73         4.47 o
  12   1   2        191.69        214.88         6.25 o
  13   1   2          5.68          6.17         2.26 o
  14   1   2        295.06        267.08         7.65 o
  15   1   2        172.98        172.70         7.50 o
  16   1   2         26.16         26.25         3.29 o
  17   1   2         42.46         41.83         4.05 o
  18   1   2         12.18         14.13         5.13 o
  19   1   2         47.76         34.85         7.83 o
  20   1   2         15.71         32.80        31.18 o
   0   2   2      42692.80      27298.47      2144.44 o
   1   2   2       2092.89       2084.81        49.40 o
   2   2   2       4234.73       4311.18       108.43 o
   3   2   2        157.80        147.73         4.19 o
   4   2   2       4886.63       4965.07       100.19 o
   5   2   2       1889.89       1996.69        49.33 o
   6   2   2       2954.88       3066.92        54.47 o
   7   2   2        188.37        244.16         5.88 o
   8   2   2        372.70        363.35         7.30 o
   9   2   2        956.62        914.62        18.60 o
  10   2   2        444.66        467.68        10.21 o
  11   2   2        658.88        693.14        14.77 o
  12   2   2        353.99        364.22         9.44 o
  13   2   2        127.67        132.80         6.76 o
  14   2   2         68.42         66.20         4.13 o
  15   2   2        147.72        156.88         5.72 o
  16   2   2         87.31         84.10         4.56 o
  17   2   2         30.82         28.33         5.20 o
  18   2   2         55.87         59.10         5.50 o
  19   2   2          2.02          2.86         8.18 o
  20   2   2         43.34         43.34        32.54 o
   1   3   2       7317.84       7930.64       170.10 o
   2   3   2        328.99        354.76        10.02 o
   3   3   2       3576.19       3529.52        83.96 o
   4   3   2       4453.64       4650.87        95.99 o
   5   3   2       1218.41       1139.96        22.76 o
   6   3   2       1534.48       1589.46        33.31 o
   7   3   2        971.24        956.64        19.39 o
   8   3   2        208.63        189.86         5.60 o
   9   3   2        316.52        317.63         7.70 o
  10   3   2        879.03        842.15        17.75 o
  11   3   2        325.92        338.48         8.82 o
  12   3   2        105.84        106.32         5.00 o
  13   3   2         82.79         77.46         4.10 o
  14   3   2        273.79        284.56        10.19 o
  15   3   2        100.39        108.11         4.87 o
  16   3   2         78.55         78.78         5.41 o
  17   3   2         46.84         46.91         4.65 o
  18   3   2          6.94          7.54         4.48 o
  19   3   2         29.69         34.38         9.76 o
  20   3   2          5.07         35.35        30.16 o
   0   4   2         41.01         39.13         2.56 o
   1   4   2        612.31        639.24        15.29 o
   2   4   2        747.68        774.56        19.34 o
   3   4   2       1371.99       1545.66        40.14 o
   4   4   2         67.31         53.72         2.41 o
   5   4   2       1538.27       1481.86        33.35 o
   6   4   2       1076.81       1020.52        21.79 o
   7   4   2       1030.87        989.66        20.79 o
   8   4   2        509.99        497.19        11.17 o
   9   4   2        732.59        766.58        17.04 o
  10   4   2        329.88        341.66         8.86 o
  11   4   2        233.93        245.79         6.74 o
  12   4   2        254.60        257.59         9.63 o
  13   4   2        225.18        234.77         7.29 o
  14   4   2         13.92         13.92         2.76 o
  15   4   2        149.58        153.62         6.69 o
  16   4   2         83.75         79.69         6.04 o
  17   4   2         23.87         24.16         4.30 o
  18   4   2         15.10          7.53         7.25 o
  19   4   2         12.13         29.72        16.06 o
  20   4   2         13.17         19.80        36.20 o
   1   5   2       5285.21       5407.20       113.68 o
   2   5   2         75.88         85.26         3.54 o
   3   5   2       1981.04       1974.62        46.66 o
   4   5   2        795.80        879.91        22.00 o
   5   5   2        844.03        814.58        19.39 o
   6   5   2       2736.11       2793.38        61.10 o
   7   5   2        504.36        448.50        11.79 o
   8   5   2       1447.70       1448.00        32.19 o
   9   5   2        115.08        116.95         4.59 o
  10   5   2        882.79        891.86        19.66 o
  11   5   2        934.17        926.17        24.17 o
  12   5   2        542.73        561.16        13.25 o
  13   5   2        127.44        133.71         5.21 o
  14   5   2        123.75        123.95         5.24 o
  15   5   2         39.62         42.53         3.89 o
  16   5   2         64.87         67.92         5.54 o
  17   5   2         45.11         34.83         5.48 o
  18   5   2         22.19         19.92         7.60 o
  19   5   2         16.03         17.63         9.67 o
   0   6   2       4085.71       4014.72       117.90 o
   1   6   2        109.43        106.08         3.94 o
   2   6   2       1723.58       1707.81        39.87 o
   3   6   2       1032.79       1104.08        25.45 o
   4   6   2       1039.57       1035.21        27.88 o
   5   6   2       2000.18       2101.74        42.98 o
   6   6   2        780.59        810.87        21.82 o
   7   6   2        809.94        752.44        19.79 o
   8   6   2         34.82         35.74         3.11 o
   9   6   2        461.96        456.10        11.30 o
  10   6   2         69.81         68.63         4.22 o
  11   6   2        592.46        595.04        17.46 o
  12   6   2         50.78         55.64         4.72 o
  13   6   2        305.40        348.11        10.87 o
  14   6   2         11.27          4.19         3.52 o
  15   6   2         73.93         77.66         5.44 o
  16   6   2          9.97         16.73         6.61 o
  17   6   2         28.74         24.89         7.03 o
  18   6   2         18.23         48.52        23.88 o
   1   7   2        385.10        368.63        10.34 o
   2   7   2       1007.08        970.68        23.74 o
   3   7   2        226.17        210.15         7.97 o
   4   7   2       1453.96       1430.81        37.04 o
   5   7   2       1027.13       1122.89        26.96 o
   6   7   2        994.29        951.55        24.39 o
   7   7   2        388.13        402.03        12.01 o
   8   7   2        699.44        662.06        18.56 o
   9   7   2         31.97         24.14         3.13 o
  10   7   2        575.32        562.43        16.39 o
  11   7   2         26.50         23.29         3.63 o
  12   7   2        278.76        302.08        11.65 o
  13   7   2          1.16         -3.42         3.42 o
  14   7   2        183.80        191.76         9.98 o
  15   7   2          7.16          1.72         4.29 o
  16   7   2         51.96         60.68         7.72 o
  17   7   2          6.42         10.62        20.14 o
   0   8   2        328.51        315.80        12.34 o
   1   8   2        198.15        180.75         6.25 o
   2   8   2        150.41        141.27         5.26 o
   3   8   2        467.50        479.61        13.76 o
   4   8   2         24.56         26.95         4.52 o
   5   8   2        865.09        858.53        21.98 o
   6   8   2        316.71        308.60         8.75 o
   7   8   2       1248.92       1220.46        32.75 o
   8   8   2          6.85          7.28         2.92 o
   9   8   2       1434.11       1413.59        37.53 o
  10   8   2          4.42          2.35         3.14 o
  11   8   2        886.38        875.06        24.66 o
  12   8   2         60.50         66.64         5.71 o
  13   8   2        210.92        213.80         9.15 o
  14   8   2          0.15         -1.75         4.17 o
  15   8   2         53.07         48.80         6.92 o
  16   8   2          2.08          5.86        18.27 o
   1   9   2        267.29        247.66         8.51 o
   2   9   2         64.30         63.07         3.87 o
   3   9   2         25.97         25.80         3.54 o
   4   9   2        713.72        729.67        19.67 o
   5   9   2         37.48         33.17         4.10 o
   6   9   2        541.54        583.74        14.92 o
   7   9   2         55.55         59.95         4.48 o
   8   9   2        537.19        521.24        17.00 o
   9   9   2          5.96          0.73         3.26 o
  10   9   2        913.83        905.01        25.65 o
  11   9   2         37.24         47.84         4.88 o
  12   9   2        427.73        428.74        15.62 o
  13   9   2         19.21         25.81         5.13 o
  14   9   2         61.15         66.46        11.84 o
  15   9   2         11.29         -0.11        18.31 o
   0  10   2        238.38        235.44        11.09 o
   1  10   2         59.90         75.62         6.30 o
   2  10   2         62.13         60.10         4.02 o
   3  10   2        478.40        488.95        13.08 o
   4  10   2         35.13         34.85         4.89 o
   5  10   2        548.70        555.94        19.86 o
   6  10   2          5.74          7.61         2.99 o
   7  10   2        110.50        119.31         6.26 o
   8  10   2         31.23         37.51         4.45 o
   9  10   2        207.89        217.53         9.05 o
  10  10   2         16.53         11.48         6.20 o
  11  10   2        245.88        248.06        13.50 o
  12  10   2         15.76         20.36         5.87 o
  13  10   2         84.02         96.93        27.15 o
   1  11   2        374.17        362.43        11.17 o
   2  11   2          6.74          5.46         3.11 o
   3  11   2        114.11        106.12         5.54 o
   4  11   2        244.01        252.93         8.77 o
   5  11   2        146.25        139.46         7.74 o
   6  11   2        111.50        126.80         7.74 o
   7  11   2         37.59         32.26         4.83 o
   8  11   2        197.73        198.40        11.38 o
   9  11   2          7.75          9.23         4.89 o
  10  11   2        220.53        223.95        18.29 o
  11  11   2          3.89          6.28         6.99 o
  12  11   2        111.02        101.81        20.06 o
   0  12   2        163.76        151.04        10.80 o
   1  12   2          2.21          4.03         3.58 o
   2  12   2         83.54         85.97         5.57 o
   3  12   2         58.03         64.56         5.54 o
   4  12   2        115.26        132.25         6.70 o
   5  12   2         52.06         57.10         6.23 o
   6  12   2         73.33         78.05         6.13 o
   7  12   2         94.19        117.30         7.71 o
   8  12   2          5.52          4.50         5.06 o
   9  12   2        171.45        176.46        11.02 o
  10  12   2          0.52         -0.59        10.61 o
  11  12   2        139.85        144.68        13.95 o
   1  13   2         36.76         36.27         4.93 o
   2  13   2         33.50         45.50         5.71 o
   3  13   2         25.88         20.75         8.44 o
   4  13   2         52.93         55.78         5.74 o
   5  13   2         41.44         31.42         4.93 o
   6  13   2         45.32         55.31         5.42 o
   7  13   2          2.27          1.53         5.47 o
   8  13   2         42.90         48.18        13.80 o
   9  13   2          7.73         25.97        17.45 o
  10  13   2         29.37         38.58        34.33 o
  11  13   2          4.88         -6.97        40.53 o
   0  14   2         29.82         36.26         8.58 o
   1  14   2         19.23         25.16         6.13 o
   2  14   2         81.47         79.00         6.96 o
   3  14   2         20.47         15.99         5.16 o
   4  14   2         61.05         50.73         7.01 o
   5  14   2          6.10          6.18         5.68 o
   6  14   2         16.93          7.88        10.71 o
   7  14   2         16.95         12.92        16.00 o
   8  14   2          1.69          7.11         7.38 o
   9  14   2          3.06          5.21         7.65 o
  10  14   2          3.61         -4.84         8.50 o
   1  15   2         59.58         43.38         8.70 o
   2  15   2          6.19          0.81        12.53 o
   3  15   2         82.75         75.98        11.98 o
   4  15   2         11.95          3.06         7.42 o
   5  15   2         22.38         14.21         7.82 o
   6  15   2          7.88          4.79        11.77 o
   7  15   2         15.27         19.50         9.00 o
   8  15   2          6.20         12.74         9.77 o
   9  15   2          4.83          7.99        11.81 o
   2  16   2         33.46         -2.38        38.75 o
   3  16   2          2.13        -13.68        39.08 o
   4  16   2         14.13          6.80        41.04 o
   5  16   2          8.00         49.53        52.93 o
   2   0   3       8938.83       9804.29       408.20 o
   4   0   3       3980.36       3604.43        98.84 o
   6   0   3       1039.26        981.23        28.46 o
   8   0   3       2732.68       2871.82        83.30 o
  10   0   3       2277.29       2142.95        65.85 o
  12   0   3       1818.52       1853.44        51.74 o
  14   0   3        609.03        607.93        20.11 o
  16   0   3        221.47        234.62        10.48 o
  18   0   3         32.43         29.67         5.50 o
  20   0   3         13.68         45.88        52.59 o
   0   1   3      25192.29      18933.46      1359.13 o
   1   1   3       1493.13       1503.93        34.93 o
   2   1   3       2116.64       2041.09        47.22 o
   4   1   3       2103.03       1993.97        44.61 o
   5   1   3       2389.79       2133.24        41.95 o
   6   1   3        983.53       1031.98        20.93 o
   7   1   3       5684.80       5856.19       107.97 o
   8   1   3        210.78        205.66         5.41 o
   9   1   3       2594.66       2617.80        48.65 o
  10   1   3        598.75        597.92        12.54 o
  11   1   3        619.41        572.10        12.27 o
  12   1   3        603.18        588.93        12.88 o
  13   1   3        649.84        632.64        14.29 o
  14   1   3         53.88         49.22         3.29 o
  15   1   3        333.95        351.79        10.97 o
  16   1   3         54.75         49.34         4.37 o
  17   1   3         85.66         84.01         5.27 o
  18   1   3         28.14         35.53         4.88 o
  19   1   3         16.43         15.39        20.22 o
  20   1   3          2.21          0.51        30.08 o
   1   2   3      21102.04      24493.80      1429.25 o
   2   2   3        380.17        355.27         9.39 o
   3   2   3        923.76        864.40        24.25 o
   5   2   3        279.46        277.80         6.50 o
   6   2   3       4215.27       3866.87        72.11 o
   7   2   3         40.13         48.60         2.39 o
   8   2   3       4047.58       3953.62        71.23 o
   9   2   3        201.91        208.52         5.30 o
  10   2   3       1006.81        993.02        18.49 o
  11   2   3         49.43         48.03         2.67 o
  12   2   3        444.76        415.92         9.36 o
  13   2   3         14.30         11.36         2.27 o
  14   2   3        938.48        921.22        19.84 o
  15   2   3         71.48         68.06         3.96 o
  16   2   3        114.04        106.05         5.98 o
  17   2   3          0.92          5.21         3.60 o
  18   2   3         46.38         38.60         6.21 o
  19   2   3          1.90          6.94        10.59 o
  20   2   3         30.45         41.29        31.86 o
   0   3   3       7030.05       7372.85       313.99 o
   1   3   3       2639.57       2596.93        63.14 o
   2   3   3       1412.71       1257.88        32.51 o
   3   3   3       3436.33       3231.22       106.71 o
   4   3   3       1629.42       1477.22        33.43 o
   5   3   3       3451.94       3237.89        59.48 o
   6   3   3        476.54        439.77         9.74 o
   7   3   3       1522.10       1368.88        30.43 o
   8   3   3        550.71        580.02        13.09 o
   9   3   3       1585.99       1527.31        31.27 o
  10   3   3         30.07         28.67         2.14 o
  11   3   3       1094.30       1051.46        21.00 o
  12   3   3        242.92        230.07         6.62 o
  13   3   3       1071.93       1078.56        24.91 o
  14   3   3         24.65         21.85         2.81 o
  15   3   3        433.25        435.39        11.14 o
  16   3   3         11.35         13.14         3.30 o
  17   3   3         13.02          9.84         4.03 o
  18   3   3         32.10         32.78         5.63 o
  19   3   3         50.23         50.05        12.99 o
   1   4   3       9638.04      10442.85       256.84 o
   2   4   3       2233.29       2462.75        54.42 o
   3   4   3       2022.98       2062.87        54.73 o
   4   4   3       1557.62       1506.19        34.91 o
   5   4   3        215.02        178.18        15.40 o
   6   4   3       2808.40       2515.81        57.15 o
   7   4   3        218.50        204.15         5.67 o
   8   4   3       3274.12       3234.49        62.17 o
   9   4   3        806.88        792.14        17.27 o
  10   4   3       1252.21       1218.35        28.01 o
  11   4   3        275.76        276.91         7.89 o
  12   4   3        502.47        481.94        12.56 o
  13   4   3         59.93         62.49         3.95 o
  14   4   3        370.40        375.08        11.13 o
  15   4   3         75.76         75.94         4.75 o
  16   4   3        107.93        111.05         6.18 o
  17   4   3         19.35         24.83         4.40 o
  18   4   3         10.46          6.97        10.26 o
  19   4   3         42.47         31.27        27.36 o
   0   5   3       1446.33       1747.30        50.52 o
   1   5   3       1027.21       1063.55        22.73 o
   2   5   3       2602.94       2771.82        61.45 o
   3   5   3       1338.14       1367.98        35.19 o
   4   5   3       4043.67       3875.47        94.28 o
   5   5   3        342.86        281.09         9.25 o
   6   5   3        541.66        492.63        12.80 o
   7   5   3       1777.70       1699.50        42.53 o
   8   5   3        432.13        459.57        12.11 o
   9   5   3       1733.75       1743.90        38.58 o
  10   5   3        141.28        119.28         4.44 o
  11   5   3        353.60        328.17         8.74 o
  12   5   3         51.57         48.57         3.57 o
  13   5   3        128.82        129.19         5.15 o
  14   5   3         44.16         49.46         3.92 o
  15   5   3        134.30        149.57         6.54 o
  16   5   3         28.56         29.72         3.92 o
  17   5   3         42.87         45.85         6.13 o
  18   5   3         33.64         26.24         9.92 o
  19   5   3         21.36         13.09        34.41 o
   1   6   3       1815.66       1665.32        37.13 o
   2   6   3       1264.17       1290.94        27.74 o
   3   6   3       3730.77       3745.23        78.15 o
   4   6   3        769.52        730.23        20.97 o
   5   6   3       2346.96       2259.95        51.87 o
   6   6   3        194.42        204.84         7.37 o
   7   6   3        248.03        232.72         7.22 o
   8   6   3        470.80        459.42        12.99 o
   9   6   3        418.22        417.28        12.42 o
  10   6   3        378.33        378.83        11.07 o
  11   6   3        157.27        155.67         5.87 o
  12   6   3         99.60        106.13         5.46 o
  13   6   3         41.28         34.63         4.62 o
  14   6   3         59.32         66.52         5.06 o
  15   6   3         33.27         42.77         6.19 o
  16   6   3         12.69          4.62         8.15 o
  17   6   3         13.62         30.29        15.86 o
  18   6   3          4.01        -24.21        24.21 o
   0   7   3       3653.96       3686.61       108.37 o
   1   7   3         23.16         22.88         2.14 o
   2   7   3       2340.06       2412.91        52.09 o
   3   7   3         87.56         95.02         3.87 o
   4   7   3       2359.98       2369.49        55.08 o
   5   7   3          3.81          3.74         2.30 o
   6   7   3        223.53        222.65         8.08 o
   7   7   3         54.36         58.08         4.81 o
   8   7   3        127.61        123.56         5.66 o
   9   7   3          5.16          5.15         2.44 o
  10   7   3        509.86        466.29        13.90 o
  11   7   3         52.62         46.81         3.94 o
  12   7   3         92.46         94.85         5.93 o
  13   7   3         53.32         52.75         5.53 o
  14   7   3         28.69         38.81         4.70 o
  15   7   3          8.13          7.59         4.45 o
  16   7   3          5.44          4.26         5.54 o
  17   7   3          6.38         29.65        20.22 o
   1   8   3       2373.76       2361.20        50.17 o
   2   8   3         53.83         58.24         3.28 o
   3   8   3       1700.36       1691.52        36.94 o
   4   8   3         25.16         33.52         3.35 o
   5   8   3        866.81        828.31        22.15 o
   6   8   3         25.65         33.15         2.92 o
   7   8   3        249.38        230.49         8.24 o
   8   8   3         44.56         40.88         3.97 o
   9   8   3         28.05         16.49         3.17 o
  10   8   3         32.63         38.17         6.94 o
  11   8   3        107.92        117.69         6.72 o
  12   8   3          6.73          7.00         3.42 o
  13   8   3         75.25         80.48         5.51 o
  14   8   3          9.93          9.33         4.17 o
  15   8   3         17.29         23.10         7.97 o
  16   8   3          8.93          6.54        18.27 o
   0   9   3        303.06        352.58        14.99 o
   1   9   3         76.53         85.59         4.31 o
   2   9   3       1181.20       1168.78        26.30 o
   3   9   3         73.83         70.43         3.96 o
   4   9   3        890.56        855.36        19.89 o
   5   9   3         20.36         20.38         3.74 o
   6   9   3        231.32        234.80         7.55 o
   7   9   3         14.15         18.84         3.30 o
   8   9   3        169.94        156.13         6.76 o
   9   9   3         16.31         18.11         5.04 o
  10   9   3         20.58         26.26         4.27 o
  11   9   3         18.28          8.98         4.34 o
  12   9   3         34.47         33.26         4.65 o
  13   9   3          6.63          4.96         4.29 o
  14   9   3         27.14         18.75         6.90 o
   1  10   3       1062.08       1126.12        26.66 o
   2  10   3         12.81          7.83         2.94 o
   3  10   3        949.25        961.55        25.99 o
   4  10   3         18.88         14.87         3.50 o
   5  10   3        163.23        160.49         6.35 o
   6  10   3         56.38         48.18         3.99 o
   7  10   3        123.67        130.26         6.98 o
   8  10   3          3.73          2.23         3.49 o
   9  10   3         27.05         13.19         3.90 o
  10  10   3         20.37         18.64         4.55 o
  11  10   3          5.79          2.65         4.24 o
  12  10   3          5.94          4.17         5.63 o
  13  10   3          6.79         16.91         6.90 o
   0  11   3        249.79        259.37        12.18 o
   1  11   3         27.01         28.48         3.71 o
   2  11   3        485.82        487.34        13.17 o
   3  11   3         13.61         10.72         4.14 o
   4  11   3        418.16        398.75        13.07 o
   5  11   3         55.83         60.30         5.63 o
   6  11   3        168.07        170.25         6.26 o
   7  11   3         12.79         11.14         3.97 o
   8  11   3         22.32         16.30         4.59 o
   9  11   3         21.11         23.89         4.66 o
  10  11   3         16.63         12.41         4.78 o
  11  11   3         49.26         48.42        12.72 o
  12  11   3          6.45          6.54         7.64 o
   1  12   3         77.91         82.04         5.47 o
   2  12   3         62.27         52.91         5.01 o
   3  12   3        318.14        284.81        12.54 o
   4  12   3         85.64         91.36         5.65 o
   5  12   3        124.31        136.66         7.03 o
   6  12   3         54.80         65.61         4.80 o
   7  12   3         32.90         36.97         4.31 o
   8  12   3        112.20        131.77         7.87 o
   9  12   3         21.32         17.20         6.07 o
  10  12   3         87.00         85.40         9.86 o
  11  12   3          4.89         -6.97        29.23 o
   0  13   3        216.82        251.31        14.23 o
   1  13   3         29.74         28.56         4.67 o
   2  13   3        292.39        284.43        10.56 o
   3  13   3         75.97         78.45         6.52 o
   4  13   3        117.50        119.41         9.63 o
   5  13   3         40.68         38.83         5.20 o
   6  13   3         45.22         50.21         5.45 o
   7  13   3         56.64         49.40         5.91 o
   8  13   3         34.19         34.97         8.80 o
   9  13   3         52.27         44.53         6.80 o
  10  13   3          5.93          7.73         6.97 o
  11  13   3         32.25         26.51         8.07 o
   1  14   3         54.26         61.44         6.48 o
   2  14   3         22.48         21.25         5.82 o
   3  14   3         89.97         87.01         7.33 o
   4  14   3         13.41         12.62         6.17 o
   5  14   3         34.44         40.06         7.66 o
   6  14   3         16.76         14.07         7.13 o
   7  14   3         16.94         24.14         7.87 o
   8  14   3         39.21         52.40        11.94 o
   9  14   3         18.58         29.40         8.84 o
   0  15   3          6.39        -15.12        32.20 o
   1  15   3          5.30          3.99         7.85 o
   2  15   3          2.66         -4.85         7.13 o
   3  15   3          7.94         13.41         7.62 o
   4  15   3          8.90          6.16         7.73 o
   5  15   3          8.57          1.29         7.86 o
   6  15   3          5.16         10.69         7.61 o
   7  15   3         26.60         36.62        10.45 o
   8  15   3          3.79          8.07        10.45 o
   1  16   3          2.56        -30.42        34.92 o
   2  16   3          4.85         18.18        36.70 o
   3  16   3          6.52        -18.44        38.23 o
   2   0   4       5216.79       5227.90       190.43 o
   4   0   4       3904.85       3765.48       124.07 o
   6   0   4       3193.90       3064.23        97.08 o
   8   0   4        937.63        869.50        24.72 o
  10   0   4        528.72        523.20        15.69 o
  12   0   4        478.37        477.38        18.27 o
  14   0   4         18.76         18.15         3.72 o
  16   0   4         25.71         24.20         4.44 o
  18   0   4         26.92         23.07         5.59 o
  20   0   4         64.31         52.51        33.48 o
   2   1   4       1581.58       1550.48        36.93 o
   3   1   4       3011.02       2740.89        72.62 o
   4   1   4       1173.55       1170.53        29.67 o
   5   1   4       3761.68       3400.30        86.99 o
   6   1   4        234.85        223.34         6.55 o
   7   1   4       3779.47       3736.54        76.72 o
   8   1   4         66.87         62.12         2.83 o
   9   1   4        622.02        586.92        13.14 o
  10   1   4        336.36        332.80         8.10 o
  11   1   4        116.13        131.13         5.38 o
  12   1   4        264.38        279.78         7.47 o
  13   1   4         14.40         16.93         2.72 o
  14   1   4          0.39          2.31         2.18 o
  15   1   4         70.61         74.18         4.10 o
  16   1   4         39.69         44.92         3.90 o
  17   1   4         23.31         22.45         3.41 o
  18   1   4          4.08         -0.54         4.33 o
  19   1   4         26.91         33.12        19.46 o
  20   1   4          5.71         48.94        31.27 o
   0   2   4      15509.83      16623.77       668.12 o
   1   2   4       1839.63       1740.48        42.06 o
   2   2   4       7046.30       6946.78       165.92 o
   3   2   4        685.19        667.61        22.20 o
   4   2   4       4057.78       3625.08        89.91 o
   5   2   4        624.85        540.23        14.44 o
   6   2   4       2619.80       2466.21        56.43 o
   7   2   4        205.17        203.25         5.85 o
   8   2   4       1951.27       1962.95        40.31 o
   9   2   4        307.63        300.42         7.98 o
  10   2   4        131.29        142.07         5.02 o
  11   2   4        189.48        193.12         6.27 o
  12   2   4        209.48        206.79         6.56 o
  13   2   4        182.95        173.75         8.07 o
  14   2   4        205.43        193.28         7.02 o
  15   2   4         99.02         95.27         5.18 o
  16   2   4         93.28         97.67         6.98 o
  17   2   4         28.38         32.12         4.16 o
  18   2   4         44.61         47.65         6.87 o
  19   2   4          9.08          3.94        20.72 o
  20   2   4         34.22         47.07        34.50 o
   1   3   4      10988.64      11145.79       316.69 o
   2   3   4        269.77        284.39         8.79 o
   3   3   4       4725.28       4679.20       131.41 o
   4   3   4       1130.31       1149.45        37.45 o
   5   3   4       2103.69       1818.65        51.08 o
   6   3   4        468.10        438.67        10.64 o
   7   3   4       1105.26       1101.13        23.05 o
   8   3   4        818.74        818.89        18.10 o
   9   3   4         34.75         35.62         2.34 o
  10   3   4        457.49        458.34        11.47 o
  11   3   4        185.40        188.52         6.28 o
  12   3   4        154.50        159.79         5.66 o
  13   3   4         44.81         44.57         3.41 o
  14   3   4        242.62        270.46         8.54 o
  15   3   4         92.58        104.77         6.98 o
  16   3   4         40.48         42.16         4.12 o
  17   3   4        111.99        113.24         6.77 o
  18   3   4         13.71         14.81         7.47 o
  19   3   4         76.24         71.89        27.19 o
   0   4   4       7669.95       7786.58       251.42 o
   1   4   4        694.08        706.61        17.59 o
   2   4   4       5576.32       5645.43       136.09 o
   3   4   4        651.85        782.30        22.05 o
   4   4   4       3168.83       3101.36        78.34 o
   5   4   4       2331.37       2311.54        66.35 o
   6   4   4       1264.17       1242.42        29.12 o
   7   4   4       1020.16        995.02        20.66 o
   8   4   4        167.80        172.36         4.91 o
   9   4   4        195.57        217.25         6.44 o
  10   4   4        214.48        199.55         6.24 o
  11   4   4        156.34        161.26         6.20 o
  12   4   4         59.02         67.95         3.90 o
  13   4   4        244.97        256.60         9.61 o
  14   4   4         27.04         27.52         3.33 o
  15   4   4        146.77        149.81         7.83 o
  16   4   4         59.78         64.57         4.82 o
  17   4   4         39.66         33.94         9.62 o
  18   4   4         29.68         23.42         9.21 o
  19   4   4          1.36         -8.24        26.17 o
   1   5   4       1124.21        987.72        22.02 o
   2   5   4        402.72        374.97        10.58 o
   3   5   4       2394.73       2302.06        57.37 o
   4   5   4       1209.37       1270.49        27.49 o
   5   5   4       1328.83       1338.73        34.54 o
   6   5   4       1832.45       1685.77        46.92 o
   7   5   4        269.66        274.76         8.74 o
   8   5   4        613.72        596.90        14.31 o
   9   5   4        273.37        289.49         8.05 o
  10   5   4        835.41        824.32        17.35 o
  11   5   4        155.09        151.65         5.09 o
  12   5   4        285.13        288.64         8.07 o
  13   5   4          2.99          4.17         2.34 o
  14   5   4        229.82        231.01         7.87 o
  15   5   4         15.68         13.11         3.82 o
  16   5   4         47.78         44.93         4.19 o
  17   5   4         17.93         16.21         6.42 o
  18   5   4          1.53        -22.60        22.60 o
   0   6   4        820.53        857.64        32.81 o
   1   6   4        892.27        949.32        23.75 o
   2   6   4        301.55        298.79        10.85 o
   3   6   4        406.22        425.43        11.58 o
   4   6   4        504.66        469.91        13.55 o
   5   6   4        909.84        823.15        17.88 o
   6   6   4        372.04        360.48        12.00 o
   7   6   4       1318.05       1377.15        37.98 o
   8   6   4          1.24         -0.16         2.35 o
   9   6   4       1247.43       1272.51        28.55 o
  10   6   4        143.22        141.59         5.32 o
  11   6   4        800.81        804.82        19.69 o
  12   6   4          0.78          2.13         2.53 o
  13   6   4        332.06        341.55        10.54 o
  14   6   4          6.66          5.72         3.15 o
  15   6   4         72.10         67.59         6.58 o
  16   6   4         25.93         24.49         8.42 o
  17   6   4         29.81         -0.93        19.03 o
   1   7   4        670.03        691.68        16.87 o
   2   7   4         51.34         48.21         3.19 o
   3   7   4        556.92        544.97        13.81 o
   4   7   4         93.53         88.48         3.70 o
   5   7   4        867.10        833.53        19.36 o
   6   7   4       1139.71       1111.03        27.76 o
   7   7   4        126.35        123.23         5.57 o
   8   7   4        643.01        633.66        20.05 o
   9   7   4         13.22         12.28         2.86 o
  10   7   4        697.49        714.34        18.35 o
  11   7   4        111.39        106.97         4.75 o
  12   7   4        374.48        382.90        11.05 o
  13   7   4         18.52         10.15         3.47 o
  14   7   4         42.91         37.67         4.14 o
  15   7   4          6.30          3.89         3.71 o
  16   7   4         71.58         -1.44        15.98 o
   0   8   4       1288.06       1321.41        39.65 o
   1   8   4         38.71         37.04         2.82 o
   2   8   4        529.07        560.19        14.36 o
   3   8   4        357.15        383.33        10.75 o
   4   8   4        142.18        144.01         5.98 o
   5   8   4        573.22        558.55        13.95 o
   6   8   4        267.18        273.37         7.14 o
   7   8   4        297.03        296.64        11.29 o
   8   8   4         61.28         52.96         4.04 o
   9   8   4        291.03        299.09        11.51 o
  10   8   4         40.62         37.30         4.60 o
  11   8   4        219.17        203.34        13.80 o
  12   8   4         12.25         11.90         3.62 o
  13   8   4         91.53         84.60         4.97 o
  14   8   4          1.44          2.84         5.05 o
   1   9   4        174.34        173.02         6.27 o
   2   9   4         46.61         58.14         3.82 o
   3   9   4          8.91          8.93         2.52 o
   4   9   4        539.19        549.73        14.47 o
   5   9   4          7.66          4.43         2.44 o
   6   9   4        236.97        236.27         7.34 o
   7   9   4         14.31         10.40         2.27 o
   8   9   4        161.74        169.58         7.03 o
   9   9   4         44.50         51.69         4.52 o
  10   9   4        230.67        202.00        11.67 o
  11   9   4          0.40         -1.76         3.85 o
  12   9   4        273.13        269.73        14.66 o
  13   9   4          0.29         -8.75        12.57 o
   0  10   4        456.94        458.63        17.09 o
   1  10   4         46.69         45.97         3.87 o
   2  10   4        148.40        156.77         6.21 o
   3  10   4        253.90        261.64        10.74 o
   4  10   4         11.32         16.85         3.11 o
   5  10   4        377.22        385.76        11.26 o
   6  10   4          9.53          9.48         2.41 o
   7  10   4        469.31        464.05        12.80 o
   8  10   4         57.71         71.70         4.25 o
   9  10   4        557.20        554.47        17.62 o
  10  10   4          4.34          4.33         3.91 o
  11  10   4        348.87        324.13        19.08 o
  12  10   4         12.71         12.19        11.68 o
   1  11   4         60.05         58.29         4.42 o
   2  11   4        100.71        109.86         6.30 o
   3  11   4         32.29         47.11         4.28 o
   4  11   4        305.09        322.01        10.62 o
   5  11   4         31.41         24.65         3.79 o
   6  11   4        160.36        157.17         5.76 o
   7  11   4         28.56         34.54         3.48 o
   8  11   4        261.65        270.27        10.81 o
   9  11   4          6.54          8.58         3.44 o
  10  11   4        308.98        294.92        11.52 o
  11  11   4         20.22         18.96         4.37 o
  12  11   4        119.49         -9.69        22.44 o
   0  12   4        227.28        225.36        13.73 o
   1  12   4         47.54         65.30         5.18 o
   2  12   4         92.25         96.72         5.88 o
   3  12   4        155.66        159.24         7.46 o
   4  12   4         66.36         66.71         5.51 o
   5  12   4         43.01         50.86         4.76 o
   6  12   4         76.44         72.71         4.91 o
   7  12   4         20.36         20.87         4.35 o
   8  12   4          3.89          4.21         5.01 o
   9  12   4         59.00         60.66         5.59 o
  10  12   4          3.90         15.11         4.75 o
  11  12   4         64.33         68.66         8.67 o
   1  13   4        156.27        154.80        10.48 o
   2  13   4         23.18         30.63         4.83 o
   3  13   4        194.89        185.78         8.79 o
   4  13   4          7.96          5.05         4.42 o
   5  13   4         93.84         80.42         6.36 o
   6  13   4         13.31          7.95         4.04 o
   7  13   4          7.06          4.57         4.64 o
   8  13   4         30.87         31.34         9.05 o
   9  13   4          4.21          5.45         6.32 o
  10  13   4         14.85         16.74         7.39 o
   0  14   4         52.71         51.96        15.18 o
   1  14   4          6.94          8.25         5.09 o
   2  14   4         81.27         74.22         6.71 o
   3  14   4         15.51         24.99         5.92 o
   4  14   4         57.70         46.36         7.85 o
   5  14   4          5.59         -3.36         6.16 o
   6  14   4         27.51         17.68         7.02 o
   7  14   4          9.17          5.10         7.73 o
   8  14   4          1.07         -0.68         7.90 o
   1  15   4         33.42         28.12         9.27 o
   2  15   4          3.34         -0.25         8.64 o
   3  15   4         21.18         24.01         8.98 o
   4  15   4          6.88         -3.85         8.47 o
   5  15   4         19.14         15.53         8.63 o
   7  15   4          8.44         10.37        10.71 o
   0  16   4         24.07         -4.59        34.24 o
   1  16   4          0.04        -21.07        32.88 o
   2  16   4         32.60        -10.96        35.60 o
   2   0   5       2099.55       2211.01        79.41 o
   4   0   5       1207.43       1242.88        47.55 o
   6   0   5        779.66        668.36        27.14 o
   8   0   5       1305.98       1209.56        37.13 o
  10   0   5        149.56        155.98        10.45 o
  12   0   5        378.68        363.35        15.97 o
  14   0   5       1154.90       1172.57        38.23 o
  16   0   5         91.00         82.68        14.74 o
  18   0   5         51.17         58.46        24.90 o
  20   0   5         81.41        111.57        36.20 o
   0   1   5       1214.50       1396.46        46.86 o
   1   1   5       2801.70       2920.80        70.46 o
   2   1   5        147.16        165.83         5.86 o
   3   1   5       1272.28       1279.59        37.91 o
   4   1   5        138.10        150.13         4.70 o
   6   1   5         81.30         85.16         3.76 o
   7   1   5       3675.86       3545.18        90.09 o
   8   1   5        350.56        333.06         9.26 o
   9   1   5       1984.59       1970.34        43.43 o
  10   1   5        228.87        242.07         7.49 o
  11   1   5        384.68        405.83        11.87 o
  12   1   5        425.08        404.15        10.51 o
  13   1   5        626.98        627.23        14.95 o
  14   1   5         26.65         22.62         4.11 o
  15   1   5        316.21        338.29        11.24 o
  16   1   5         16.57         10.30         5.00 o
  17   1   5         80.85         77.05         6.68 o
  18   1   5         11.15         14.64        16.38 o
  19   1   5         22.47         23.71        19.83 o
  20   1   5          4.47         -1.44        33.31 o
   1   2   5       1064.68       1252.91        27.26 o
   2   2   5       1657.91       1759.45        39.97 o
   3   2   5        105.63        113.40        10.29 o
   5   2   5        253.65        264.71         7.60 o
   6   2   5       4909.49       5020.63       121.02 o
   7   2   5        478.19        423.22        10.74 o
   8   2   5       4028.87       3983.45        91.15 o
   9   2   5        190.23        196.34         6.54 o
  10   2   5       1197.60       1207.20        25.16 o
  11   2   5        137.39        141.35         4.98 o
  12   2   5        981.81       1019.49        22.68 o
  13   2   5          0.08          2.14         2.25 o
  14   2   5        445.50        459.75        12.60 o
  15   2   5         14.74          8.69         4.18 o
  16   2   5        151.85        158.19         7.06 o
  17   2   5          1.85          8.80         5.20 o
  18   2   5         21.00         20.21        15.55 o
  19   2   5          9.70          0.78        20.68 o
   0   3   5       1531.27       1553.04        52.94 o
   1   3   5       1482.17       1503.06        35.99 o
   2   3   5       2078.68       2194.89        55.67 o
   3   3   5       2629.31       2799.30        81.01 o
   4   3   5        313.61        293.02        19.82 o
   5   3   5       2068.88       2201.15        66.96 o
   6   3   5         67.83         76.16         5.72 o
   7   3   5       2435.12       2358.57        54.06 o
   8   3   5        680.72        663.26        16.14 o
   9   3   5       1541.82       1529.17        34.59 o
  10   3   5        947.33        920.93        21.04 o
  11   3   5        498.39        481.88        11.43 o
  12   3   5        410.47        431.95        10.97 o
  13   3   5        827.38        831.47        20.75 o
  14   3   5         16.82         12.63         2.65 o
  15   3   5        468.05        445.73        15.74 o
  16   3   5         29.58         25.54         6.36 o
  17   3   5          4.22          4.14         3.35 o
  18   3   5          5.06         13.41        16.82 o
  19   3   5         10.43         -7.22        26.85 o
   1   4   5       7637.32       7812.52       189.84 o
   2   4   5       2376.78       2471.79        66.81 o
   3   4   5       2272.09       2276.96        63.74 o
   4   4   5        585.32        617.39        21.82 o
   5   4   5        610.92        578.39        22.81 o
   6   4   5        339.21        320.35        11.83 o
   7   4   5        938.37        954.21        31.59 o
   8   4   5       2016.60       1997.21        62.57 o
   9   4   5        926.73        909.00        23.75 o
  10   4   5        787.04        773.96        18.15 o
  11   4   5          1.15          2.60         1.81 o
  12   4   5        167.34        162.64         5.83 o
  13   4   5        155.73        150.70         5.93 o
  14   4   5        429.93        414.08        11.76 o
  15   4   5         14.64         11.53         2.81 o
  16   4   5         28.45         21.71         4.70 o
  17   4   5         18.18         24.88        10.14 o
  18   4   5         11.01         20.31        22.69 o
   0   5   5       8964.75       9252.56       372.23 o
   1   5   5          5.64          8.51         1.58 o
   2   5   5       3871.80       3774.98        93.98 o
   3   5   5         21.00         28.20         2.29 o
   4   5   5       1968.13       2052.65        55.79 o
   5   5   5        117.07        117.62         4.04 o
   6   5   5        912.85        962.47        35.04 o
   7   5   5        561.73        533.83        24.08 o
   8   5   5        500.70        516.62        21.61 o
   9   5   5        816.58        819.51        33.96 o
  10   5   5         55.19         61.71         3.37 o
  11   5   5        319.93        339.48         8.92 o
  12   5   5        284.28        283.14         7.98 o
  13   5   5        145.46        137.96         5.69 o
  14   5   5         61.63         58.82         3.91 o
  15   5   5         41.87         36.44         4.08 o
  16   5   5         26.84         20.54         5.62 o
  17   5   5         21.20         10.52         8.27 o
   1   6   5       4567.52       4463.53       100.00 o
   2   6   5       1414.34       1448.37        35.20 o
   3   6   5       2443.95       2382.81        58.64 o
   4   6   5        110.29        113.47         3.92 o
   5   6   5       1187.90       1129.93        29.67 o
   6   6   5         45.11         40.13         2.66 o
   7   6   5        151.95        137.95         5.95 o
   8   6   5         96.74         93.79         6.61 o
   9   6   5         83.22         84.36         8.80 o
  10   6   5         64.62         68.10         4.46 o
  11   6   5          5.32          5.10         2.20 o
  12   6   5         58.52         59.41         3.40 o
  13   6   5         59.61         59.80         4.00 o
  14   6   5         52.62         52.51         3.89 o
  15   6   5         53.98         59.05         8.48 o
  16   6   5         45.50          8.61        12.19 o
   0   7   5       2033.00       1855.35        63.64 o
   1   7   5        195.39        201.72         7.39 o
   2   7   5       1981.42       1867.54        45.15 o
   3   7   5        243.21        263.51         8.12 o
   4   7   5       1460.17       1459.02        37.24 o
   5   7   5         25.60         29.66         2.38 o
   6   7   5        364.06        346.71        10.63 o
   7   7   5        384.49        388.18        13.14 o
   8   7   5        329.23        334.16        11.06 o
   9   7   5        545.98        497.19        17.45 o
  10   7   5        174.45        172.77         8.51 o
  11   7   5         38.37         37.61         3.53 o
  12   7   5          8.51          9.94         2.75 o
  13   7   5         44.37         45.88         8.11 o
  14   7   5         15.71         14.16         6.31 o
  15   7   5          1.87        -14.27        16.40 o
   1   8   5       1192.93       1209.94        31.97 o
   2   8   5         39.31         42.92         3.38 o
   3   8   5       1700.87       1718.37        41.61 o
   4   8   5         94.73         88.73         6.78 o
   5   8   5        634.75        626.56        15.42 o
   6   8   5          4.42          3.13         1.62 o
   7   8   5        179.18        186.19         6.91 o
   8   8   5        175.58        156.60         6.92 o
   9   8   5        143.34        142.33         6.05 o
  10   8   5         55.22         44.26         4.22 o
  11   8   5         12.44         14.37         4.13 o
  12   8   5         39.63         44.28         4.54 o
  13   8   5          2.99          3.66         5.75 o
  14   8   5          9.43        -12.91        12.91 o
   0   9   5        555.60        562.87        21.38 o
   1   9   5         15.15          7.30         2.74 o
   2   9   5       1071.63       1101.69        27.94 o
   3   9   5        119.81        122.24         5.89 o
   4   9   5        811.82        829.09        21.57 o
   5   9   5         10.16         12.52         2.57 o
   6   9   5        178.29        171.07         5.60 o
   7   9   5         76.61         75.10         3.74 o
   8   9   5         52.21         56.49         3.29 o
   9   9   5         38.49         47.60         3.27 o
  10   9   5         12.57         13.78         2.51 o
  11   9   5          8.20         11.75         3.64 o
  12   9   5         12.05          5.74         3.38 o
  13   9   5          8.02          4.08         3.48 o
   1  10   5       1074.71       1058.37        26.91 o
   2  10   5         95.02         89.96         5.56 o
   3  10   5       1080.62       1151.46        29.11 o
   4  10   5         28.26         40.45         3.88 o
   5  10   5        440.21        436.99        12.21 o
   6  10   5         14.48         11.06         2.55 o
   7  10   5        144.54        151.39        11.60 o
   8  10   5          4.19          3.71         3.84 o
   9  10   5         27.45         29.19         3.68 o
  10  10   5         32.97         37.22         3.61 o
  11  10   5          5.23          8.28         2.85 o
  12  10   5          2.40          2.41         2.53 o
   0  11   5        120.61        136.89        13.52 o
   1  11   5         20.75         20.33         3.63 o
   2  11   5        875.53        966.66        25.31 o
   3  11   5         71.31         95.61         7.98 o
   4  11   5        702.97        745.38        21.10 o
   5  11   5         90.48         86.01         5.62 o
   6  11   5        108.37        113.87         5.18 o
   7  11   5          9.33          7.55         2.98 o
   8  11   5         49.22         47.25         6.33 o
   9  11   5          6.36          8.49         3.18 o
  10  11   5         15.67         13.37         6.96 o
  11  11   5         12.12         -1.19         3.74 o
   1  12   5        133.80        159.33         7.93 o
   2  12   5         72.74         83.16         5.93 o
   3  12   5        426.47        506.68        16.28 o
   4  12   5         24.37         23.81         4.53 o
   5  12   5         99.08         95.86        13.42 o
   6  12   5         47.20         44.17         4.11 o
   7  12   5         23.24         17.78         4.11 o
   8  12   5         45.31         31.88         7.43 o
   9  12   5         16.70         15.85         4.62 o
  10  12   5         23.60          2.12         5.10 o
   0  13   5         91.42         90.58        12.46 o
   1  13   5          6.88          7.91         4.45 o
   2  13   5         90.84         97.79         6.97 o
   3  13   5         17.35         24.72         6.31 o
   4  13   5        117.38        126.96        11.28 o
   5  13   5         18.49         23.89         4.99 o
   6  13   5         55.80         45.21         5.15 o
   7  13   5         41.74         34.37         8.35 o
   8  13   5          8.79         -2.30         6.29 o
   1  14   5         16.06         16.60         5.58 o
   2  14   5         23.47         37.87         6.04 o
   3  14   5         37.07         52.89         6.95 o
   4  14   5         62.82         72.35         8.24 o
   5  14   5         14.44         19.49         7.12 o
   6  14   5         13.49          8.51         7.15 o
   7  14   5          3.89          0.76         8.07 o
   0  15   5         11.12          2.77         9.22 o
   1  15   5          2.53          3.16        12.05 o
   2  15   5         22.21         25.01        10.48 o
   3  15   5         11.52         14.09         9.16 o
   4  15   5          4.76         18.01        13.25 o
   5  15   5          6.89         -1.36         9.52 o
   6  15   5          0.98          3.14        11.73 o
   2   0   6       4651.72       4881.06       144.31 o
   4   0   6       1274.90       1330.08       101.94 o
   6   0   6       1993.60       2041.32        79.02 o
   8   0   6       1419.61       1347.97        46.89 o
  10   0   6         11.45         20.29         4.42 o
  12   0   6        218.75        235.60        15.72 o
  14   0   6         88.87         87.41         8.19 o
  16   0   6         50.66         43.89         7.92 o
  18   0   6         33.23         38.49        26.60 o
  20   0   6         17.94          8.58        34.75 o
   1   1   6       8131.51       8660.28       231.88 o
   2   1   6         47.78         49.82         2.83 o
   3   1   6       2558.66       2552.63        67.55 o
   4   1   6        173.81        188.10         5.97 o
   5   1   6       3763.95       3642.03        93.34 o
   6   1   6        113.16        129.12         4.97 o
   7   1   6       1434.70       1423.45        35.18 o
   8   1   6        200.61        192.84         7.11 o
   9   1   6        421.60        434.10        11.91 o
  10   1   6        158.87        155.67         6.77 o
  11   1   6        162.28        165.43         6.88 o
  12   1   6         78.19         83.78         5.43 o
  13   1   6         70.89         69.29         5.06 o
  14   1   6         16.26         23.21         4.27 o
  15   1   6         37.42         35.32         5.29 o
  16   1   6          2.35          4.14         4.63 o
  17   1   6         35.79         33.06         8.78 o
  18   1   6          8.44         12.72        15.40 o
  19   1   6         47.65         52.63        24.60 o
   0   2   6      19115.15      21118.25      1220.66 o
   1   2   6        836.05        941.93        25.01 o
   2   2   6       8134.69       8764.29       210.46 o
   3   2   6        358.64        376.45        13.16 o
   4   2   6       2590.40       2592.16        66.11 o
   5   2   6       1683.50       1668.76        42.17 o
   6   2   6       2586.90       2729.44        64.45 o
   7   2   6        455.17        384.19        10.66 o
   8   2   6        731.72        742.85        19.25 o
   9   2   6        147.77        142.27         6.27 o
  10   2   6          1.08         -0.67         2.54 o
  11   2   6        229.67        235.46         8.91 o
  12   2   6         85.63         88.33         5.30 o
  13   2   6          2.37          4.09         3.55 o
  14   2   6         14.31         13.00         4.02 o
  15   2   6         60.44         63.90         6.03 o
  16   2   6         58.19         56.29         5.95 o
  17   2   6          9.62          8.00         7.80 o
  18   2   6         53.15         59.90        24.47 o
  19   2   6          1.36         11.11        24.70 o
   1   3   6       7951.57       7966.69       177.68 o
   2   3   6        637.26        609.77        20.22 o
   3   3   6       3116.94       3163.62        91.86 o
   4   3   6       1098.07       1074.71        33.98 o
   5   3   6        679.58        697.24        20.22 o
   6   3   6        977.75        948.07        29.66 o
   7   3   6       1181.03       1138.13        29.18 o
   8   3   6        154.07        156.28         6.22 o
   9   3   6        292.53        274.41        10.38 o
  10   3   6        206.11        220.94         8.90 o
  11   3   6        403.82        387.38        12.39 o
  12   3   6        104.85        121.45         8.56 o
  13   3   6        110.11        111.55         6.27 o
  14   3   6        152.25        165.15         8.10 o
  15   3   6        106.47        106.79         7.37 o
  16   3   6         67.48         69.28         6.50 o
  17   3   6         81.48         74.34        14.81 o
  18   3   6          0.66         26.80        18.07 o
   0   4   6        793.85        800.12        31.30 o
   1   4   6        361.25        353.06         9.40 o
   2   4   6       1509.07       1516.15        37.43 o
   3   4   6        172.91        173.89         6.08 o
   4   4   6       2270.50       2250.36        66.54 o
   5   4   6       1468.28       1528.67        53.91 o
   6   4   6       1307.40       1277.66        39.07 o
   7   4   6       1957.29       2009.27        62.96 o
   8   4   6        236.02        240.96        10.97 o
   9   4   6        874.83        868.11        28.24 o
  10   4   6         21.57         21.68         3.14 o
  11   4   6        790.39        803.45        20.05 o
  12   4   6         18.78         14.78         3.52 o
  13   4   6        422.41        440.05        13.32 o
  14   4   6         28.91         27.72         5.68 o
  15   4   6         46.59         49.21         6.83 o
  16   4   6         76.70         68.27         8.27 o
  17   4   6         14.10         -1.68        18.01 o
   1   5   6       1546.97       1530.29        39.96 o
   2   5   6          8.00         10.42         1.64 o
   3   5   6       1459.97       1365.18        35.17 o
   4   5   6       1016.25       1064.76        30.28 o
   5   5   6       1436.74       1401.31        47.29 o
   6   5   6       1961.50       1947.37        69.44 o
   7   5   6        347.98        331.05        14.82 o
   8   5   6       1627.33       1666.50        59.86 o
   9   5   6         19.93         18.84         3.88 o
  10   5   6       1114.79       1092.82        35.28 o
  11   5   6         96.10         78.35         6.43 o
  12   5   6        294.76        272.55        12.72 o
  13   5   6         48.23         54.81         3.87 o
  14   5   6        171.93        168.82         7.24 o
  15   5   6          7.05          7.53         3.89 o
  16   5   6         85.32         74.36        28.00 o
   0   6   6        213.24        282.57        12.82 o
   1   6   6         65.02         61.73         3.32 o
   2   6   6        856.70        849.86        20.72 o
   3   6   6        626.92        565.65        15.59 o
   4   6   6        271.57        252.81        10.96 o
   5   6   6       1159.53       1172.85        29.16 o
   6   6   6         52.17         58.04         5.89 o
   7   6   6        615.62        657.10        29.27 o
   8   6   6        233.96        249.09        13.58 o
   9   6   6        536.89        550.14        24.20 o
  10   6   6         92.66        106.27         8.96 o
  11   6   6        297.19        313.13        17.15 o
  12   6   6         70.56         82.25         8.85 o
  13   6   6        163.92        167.62        20.59 o
  14   6   6         12.43          9.52         7.19 o
  15   6   6        121.70        119.40        28.13 o
   1   7   6          9.06         10.54         2.23 o
   2   7   6        276.10        292.18         8.94 o
   3   7   6        125.52        126.80         6.77 o
   4   7   6        181.84        166.98         6.68 o
   5   7   6        146.66        151.06         6.55 o
   6   7   6        609.48        580.81        17.38 o
   7   7   6         77.90         76.14         3.69 o
   8   7   6        243.73        229.58        13.69 o
   9   7   6         71.47         71.41         8.96 o
  10   7   6        216.22        238.60        17.77 o
  11   7   6          8.12          3.73         5.71 o
  12   7   6        410.90        372.15        22.02 o
  13   7   6          3.64          3.98         7.53 o
  14   7   6        106.26        113.88        28.38 o
   0   8   6       2087.75       2082.35        72.09 o
   1   8   6         10.71          8.46         2.36 o
   2   8   6         36.29         24.33         3.02 o
   3   8   6          3.55          7.01         2.32 o
   4   8   6        112.89        108.60         4.81 o
   5   8   6        256.68        265.96        10.07 o
   6   8   6        178.64        181.20         6.96 o
   7   8   6        368.47        372.36        12.10 o
   8   8   6         70.95         68.73         3.73 o
   9   8   6        346.75        326.02        17.64 o
  10   8   6         30.07         32.78         7.06 o
  11   8   6        397.10        378.64        29.10 o
  12   8   6         15.48         19.03         7.49 o
  13   8   6        202.95        194.47        43.95 o
   1   9   6         44.09         41.06         3.58 o
   2   9   6        313.43        339.97        10.17 o
   3   9   6         81.92         89.04         8.56 o
   4   9   6        537.26        547.95        17.84 o
   5   9   6         21.82         22.06         2.83 o
   6   9   6        227.60        229.26         8.10 o
   7   9   6         14.96         14.52         2.54 o
   8   9   6        361.98        380.28        12.57 o
   9   9   6         12.46         22.69         3.60 o
  10   9   6        418.28        399.76        21.74 o
  11   9   6         53.82         55.93         8.89 o
  12   9   6        153.37        136.16        43.69 o
   0  10   6         98.56        109.80         8.25 o
   1  10   6         65.33         62.20         5.08 o
   2  10   6         13.94         26.12         3.61 o
   3  10   6        236.76        270.30        14.78 o
   4  10   6          1.84          5.68         2.98 o
   5  10   6        208.47        208.78         7.48 o
   6  10   6         27.41         31.91         2.93 o
   7  10   6        142.89        138.04         6.81 o
   8  10   6          0.89          3.66         3.04 o
   9  10   6        182.84        203.74         8.49 o
  10  10   6          3.87          1.26         3.06 o
  11  10   6        182.53        147.98        25.58 o
   1  11   6        111.43        110.49         6.33 o
   2  11   6         17.89         21.50         3.97 o
   3  11   6        113.50        105.84         6.14 o
   4  11   6         66.94         82.04         5.43 o
   5  11   6         10.97          2.73         3.25 o
   6  11   6        129.38        142.08         6.00 o
   7  11   6          5.00          4.14         5.54 o
   8  11   6        104.78        127.08        11.81 o
   9  11   6          2.92          4.79         3.08 o
  10  11   6        126.50        114.82        25.92 o
   0  12   6         83.27         78.98        12.47 o
   1  12   6          3.06          2.19         4.01 o
   2  12   6         67.64         61.85         6.76 o
   3  12   6         23.47         29.91         4.64 o
   4  12   6         81.98         68.68         6.87 o
   5  12   6         77.05         87.81         6.73 o
   6  12   6         46.71         41.32         4.16 o
   7  12   6         39.86         48.98         9.96 o
   8  12   6          1.99          5.72         4.27 o
   1  13   6         68.85         66.26         6.00 o
   2  13   6          4.91          3.84         4.55 o
   3  13   6         25.76         15.49         6.75 o
   4  13   6         14.99         22.09         5.18 o
   5  13   6         49.70         47.44         7.23 o
   6  13   6         14.91         14.33         6.21 o
   7  13   6         13.55         -6.71        19.03 o
   8  13   6         12.43         -0.85         5.95 o
   0  14   6         56.82         65.09        22.35 o
   1  14   6          2.94          1.96         5.64 o
   2  14   6         51.26         50.30         7.38 o
   3  14   6         11.14          1.11         8.50 o
   4  14   6         27.08         23.29         9.54 o
   5  14   6          9.77         26.74         8.31 o
   6  14   6         15.90         26.34         9.35 o
   1  15   6         24.33         21.08         9.41 o
   2  15   6          0.58         -8.53         8.53 o
   3  15   6         38.03         34.84        14.95 o
   4  15   6          2.97         12.06        10.45 o
   2   0   7        880.31        853.59        32.20 o
   6   0   7       4646.65       4958.91       159.23 o
   8   0   7       2962.01       2887.62        95.46 o
  10   0   7        685.45        655.43        31.61 o
  12   0   7        574.82        588.02        24.32 o
  14   0   7        615.83        625.37        25.95 o
  16   0   7        185.87        184.06        17.16 o
  18   0   7         38.23         38.15        24.98 o
   0   1   7       2332.11       2650.08       107.28 o
   1   1   7        972.40       1059.27        27.72 o
   2   1   7       1322.51       1397.17        35.21 o
   3   1   7        465.06        444.94        12.35 o
   4   1   7          8.55          8.31         1.64 o
   5   1   7       1883.49       1825.51        42.50 o
   6   1   7         42.93         42.06         3.04 o
   7   1   7       3487.31       3419.11        80.89 o
   8   1   7        122.56        123.96         5.60 o
   9   1   7       1027.54        919.38        26.18 o
  10   1   7        142.02        144.75         6.50 o
  11   1   7        650.39        668.89        18.77 o
  12   1   7         85.98         87.30         5.75 o
  13   1   7       1035.50       1031.55        28.70 o
  14   1   7          3.62         -1.28         3.96 o
  15   1   7        275.75        241.99        10.44 o
  16   1   7          5.12          6.99         5.22 o
  17   1   7         43.84         29.81        21.88 o
  18   1   7         20.55         29.53        21.96 o
  19   1   7         23.22         52.81        21.36 o
   1   2   7       4015.76       4283.83       107.91 o
   2   2   7       4720.29       5031.48       118.56 o
   3   2   7       1964.04       1936.23        56.54 o
   4   2   7       2199.07       2215.11        60.61 o
   5   2   7        183.83        170.39         8.06 o
   6   2   7       2456.02       2398.75        60.37 o
   7   2   7        264.55        271.72         8.63 o
   8   2   7       3614.25       3636.48        87.64 o
   9   2   7        326.75        324.98        10.45 o
  10   2   7       1517.42       1464.98        36.86 o
  11   2   7        105.67        110.43         6.02 o
  12   2   7        585.74        588.91        17.81 o
  13   2   7         82.41         80.94         5.87 o
  14   2   7        369.52        372.65        14.60 o
  15   2   7          7.28          6.84         4.54 o
  16   2   7         47.59         48.60         7.81 o
  17   2   7          9.20         29.70        17.89 o
  18   2   7          9.84          7.13        17.79 o
   1   3   7        277.43        274.32         7.25 o
   2   3   7        876.00        846.57        23.45 o
   3   3   7        940.72        943.03        25.86 o
   4   3   7       1574.44       1711.87        49.24 o
   5   3   7       1172.69       1148.87        36.88 o
   6   3   7        179.22        212.28        11.55 o
   7   3   7       2153.39       2118.17        59.03 o
   8   3   7        225.51        226.81         7.75 o
   9   3   7       3220.03       3094.33        78.24 o
  10   3   7        257.94        278.44        10.22 o
  11   3   7        856.29        819.12        24.19 o
  12   3   7         84.56         89.06         6.21 o
  13   3   7        251.76        257.02        10.77 o
  14   3   7         18.51         13.28         4.58 o
  15   3   7        148.52        146.16         8.23 o
  16   3   7          8.89          9.59         7.14 o
  17   3   7         46.05         66.17        16.26 o
  18   3   7          6.53         39.00        30.25 o
   1   4   7       1061.84        996.76        25.01 o
   2   4   7         15.64         15.92         2.08 o
   3   4   7       1110.96       1071.28        30.56 o
   4   4   7        310.30        281.60        15.69 o
   5   4   7       1130.60       1125.82        42.82 o
   6   4   7        591.17        558.33        19.12 o
   7   4   7         75.46         71.23         5.45 o
   8   4   7        904.21        828.11        30.25 o
   9   4   7          6.40          0.29         3.13 o
  10   4   7        373.12        374.98        15.73 o
  11   4   7          5.64          4.50         3.87 o
  12   4   7        382.14        365.64        12.11 o
  13   4   7          7.83          8.29         3.89 o
  14   4   7        289.98        277.89        14.26 o
  15   4   7         25.94         28.22         5.23 o
  16   4   7         63.84         17.56        29.15 o
  17   4   7         11.99         10.20        19.31 o
   0   5   7       2087.75       2180.39        69.83 o
   1   5   7        266.87        280.36         7.99 o
   2   5   7       2435.83       2542.46        61.70 o
   3   5   7        371.37        352.30        11.21 o
   4   5   7       1519.09       1525.47        49.51 o
   5   5   7         45.47         34.12         5.01 o
   6   5   7        300.39        307.11        14.86 o
   7   5   7        154.46        157.78        13.41 o
   8   5   7        264.98        281.69        12.93 o
   9   5   7         70.64         72.14         7.24 o
  10   5   7          5.53          5.19         3.74 o
  11   5   7         69.07         79.64         7.43 o
  12   5   7         47.08         52.28         6.83 o
  13   5   7        246.32        222.71        13.22 o
  14   5   7         76.01         79.41         7.78 o
  15   5   7         90.42         86.46        14.83 o
  16   5   7         42.98         12.45        15.34 o
   1   6   7       2850.56       2960.22        70.78 o
   2   6   7         54.43         52.33         3.01 o
   3   6   7       1798.52       1747.63        50.17 o
   4   6   7         38.42         45.23         3.02 o
   5   6   7        429.87        452.67        21.63 o
   6   6   7         25.58         31.37         4.93 o
   7   6   7        482.90        425.51        23.32 o
   8   6   7        248.91        238.06        12.58 o
   9   6   7        167.85        155.22        10.70 o
  10   6   7        131.50        136.38        12.27 o
  11   6   7        120.08        108.61        12.70 o
  12   6   7         57.18         51.71         9.94 o
  13   6   7         95.61         88.90         9.75 o
  14   6   7         55.44         45.30        13.81 o
  15   6   7         31.65         38.75        24.73 o
   0   7   7       1400.31       1471.99        63.76 o
   1   7   7        164.36        173.33         6.68 o
   2   7   7       1032.05       1009.15        27.83 o
   3   7   7        442.49        465.84        14.03 o
   4   7   7        917.18        920.88        26.92 o
   5   7   7         32.84         31.59         2.92 o
   6   7   7        500.26        470.12        20.59 o
   7   7   7        198.35        203.42        15.99 o
   8   7   7         43.45         37.68         6.34 o
   9   7   7        326.64        302.20        15.94 o
  10   7   7         55.09         53.42         7.51 o
  11   7   7         82.63         73.60         8.70 o
  12   7   7         23.92         17.91         7.46 o
  13   7   7          5.68          0.25         6.62 o
  14   7   7         25.06          3.91        23.79 o
   1   8   7        261.05        272.73         8.70 o
   2   8   7        607.86        623.60        16.50 o
   3   8   7        881.04        865.44        22.94 o
   4   8   7          5.80          4.47         2.88 o
   5   8   7        388.57        402.28        12.82 o
   6   8   7        118.94        117.39         6.36 o
   7   8   7         56.48         54.68         7.10 o
   8   8   7         27.45         35.16         6.43 o
   9   8   7        121.66        103.98        12.63 o
  10   8   7          0.73          2.56         5.81 o
  11   8   7         76.87         77.29        11.03 o
  12   8   7         50.25         44.98         9.68 o
   0   9   7        256.80        296.42        13.63 o
   1   9   7         20.80         21.93         3.07 o
   2   9   7       1020.80       1006.48        24.89 o
   3   9   7         74.85         73.43         4.39 o
   4   9   7        624.72        631.22        18.38 o
   5   9   7         46.55         45.95         4.31 o
   6   9   7         67.34         61.53         5.35 o
   7   9   7          6.25          1.47         1.96 o
   8   9   7        169.04        167.98        24.02 o
   9   9   7         35.94         37.64         7.84 o
  10   9   7         66.33         50.78         9.64 o
  11   9   7          0.22         -6.94         6.94 o
   1  10   7        625.08        599.65        19.19 o
   2  10   7         74.21         79.08         4.84 o
   3  10   7        747.22        739.10        19.87 o
   4  10   7         32.36         29.60         3.51 o
   5  10   7        322.51        329.55        12.06 o
   6  10   7         33.51         33.57         3.71 o
   7  10   7         88.72         86.20         5.51 o
   8  10   7         16.69         15.77         4.08 o
   9  10   7         46.55         52.10        18.69 o
  10  10   7         12.35         10.59         9.26 o
   0  11   7        434.36        429.14        19.92 o
   1  11   7          2.04          2.11         4.22 o
   2  11   7        364.62        375.12        13.24 o
   3  11   7          0.72          2.05         3.38 o
   4  11   7        245.79        232.34        16.54 o
   5  11   7          6.96          4.03         3.44 o
   6  11   7        134.59        135.06         6.39 o
   7  11   7         29.07         22.94         3.53 o
   8  11   7         38.95         39.30        14.91 o
   9  11   7         45.09          6.33         3.74 o
   1  12   7        107.17        110.50         6.58 o
   2  12   7          3.42          0.90         4.14 o
   3  12   7        157.79        159.14         9.81 o
   4  12   7         12.93         16.90         4.30 o
   5  12   7         48.63         49.01         7.37 o
   6  12   7         13.04         17.26         3.92 o
   7  12   7         22.66         22.84         5.95 o
   8  12   7          7.89          2.76         4.45 o
   0  13   7         14.61         17.11        14.44 o
   1  13   7         19.48         15.25         5.55 o
   2  13   7         30.43         31.50         5.41 o
   3  13   7         36.41         28.91         5.73 o
   4  13   7         35.65         26.84         7.56 o
   5  13   7         24.70         19.68        10.00 o
   6  13   7          3.51          3.37         7.56 o
   7  13   7         32.60          8.64        15.29 o
   1  14   7         32.77         17.71         6.29 o
   2  14   7         10.17          3.63         6.01 o
   3  14   7         18.02          3.55         9.48 o
   4  14   7         13.73         10.25         9.60 o
   5  14   7         16.40         22.67         8.42 o
   0  15   7         12.67         -6.78        14.95 o
   1  15   7          0.25          2.77        10.06 o
   2  15   7         20.79         15.85        12.24 o
   3  15   7          6.93          0.99        13.76 o
   0   0   8       7711.18       7363.06       437.72 o
   2   0   8       4867.38       5097.62       204.53 o
   4   0   8       2113.61       2122.92        69.15 o
   6   0   8        862.32        851.58        33.94 o
   8   0   8        492.40        534.80        25.72 o
  10   0   8        256.12        254.21        12.83 o
  12   0   8        138.37        144.25        10.04 o
  14   0   8         36.29         37.06         7.67 o
  16   0   8         66.78         67.98        21.58 o
  18   0   8         17.73          3.65        25.15 o
   1   1   8       3766.71       3501.26        93.86 o
   2   1   8       1273.33       1341.78        39.25 o
   3   1   8       2386.33       2227.88        56.19 o
   4   1   8        406.02        413.24        11.07 o
   5   1   8       2298.59       2306.22        58.17 o
   6   1   8        350.34        354.53        10.23 o
   7   1   8        617.13        630.08        19.84 o
   8   1   8        197.66        207.68         9.08 o
   9   1   8         72.09         81.90         4.90 o
  10   1   8         22.35         28.19         3.59 o
  11   1   8        123.29        124.26         6.65 o
  12   1   8         25.38         23.95         4.05 o
  13   1   8         35.90         35.55         4.77 o
  14   1   8         24.41         26.91         4.92 o
  15   1   8         49.71         44.87         5.73 o
  16   1   8         20.25         20.66        14.07 o
  17   1   8         42.13         41.38        16.11 o
  18   1   8         17.60         22.86        18.75 o
  19   1   8         31.45         27.61        32.20 o
   0   2   8       3507.59       3559.40       121.76 o
   1   2   8        150.69        167.61         5.73 o
   2   2   8       1376.83       1368.56        42.73 o
   3   2   8        212.72        222.59         9.05 o
   4   2   8       2007.60       2011.88        61.13 o
   5   2   8        155.59        157.18         5.79 o
   6   2   8       1836.25       1853.85        52.62 o
   7   2   8       1083.30       1069.38        26.39 o
   8   2   8         60.20         70.34         4.16 o
   9   2   8        340.76        345.66        10.78 o
  10   2   8         52.81         51.37         4.84 o
  11   2   8         40.47         40.65         4.22 o
  12   2   8         47.69         49.78         4.73 o
  13   2   8         11.69          9.13         4.05 o
  14   2   8         51.51         50.66         5.68 o
  15   2   8         11.41         14.08         4.86 o
  16   2   8         62.48         78.37        14.31 o
  17   2   8          0.76         12.60        15.59 o
  18   2   8         39.69         30.76        29.48 o
   1   3   8       4590.81       4660.25       119.86 o
   2   3   8        983.70       1057.75        28.08 o
   3   3   8       2447.71       2502.11        85.95 o
   4   3   8        163.03        178.55         7.31 o
   5   3   8       1418.15       1368.60        41.33 o
   6   3   8        971.51        973.44        29.06 o
   7   3   8        944.32        924.24        34.28 o
   8   3   8        320.12        319.17        11.35 o
   9   3   8        263.70        240.64         8.10 o
  10   3   8        287.99        304.24        10.02 o
  11   3   8        175.32        167.90         7.29 o
  12   3   8        156.37        158.34         8.42 o
  13   3   8         14.58         13.61         4.13 o
  14   3   8         80.72         86.27         6.30 o
  15   3   8        111.44        124.75        15.22 o
  16   3   8          1.09         -7.17        12.07 o
  17   3   8         39.80         39.34        27.28 o
   0   4   8       2549.18       2668.62        92.03 o
   1   4   8        144.11        140.53         4.71 o
   2   4   8       2811.40       2869.85        76.33 o
   3   4   8        886.41        923.29        25.16 o
   4   4   8        977.23       1014.39        35.10 o
   5   4   8        885.44        886.80        33.85 o
   6   4   8        881.54        884.52        32.72 o
   7   4   8        138.63        144.80         9.49 o
   8   4   8        437.75        426.00        15.87 o
   9   4   8        231.60        238.57        11.44 o
  10   4   8         48.43         49.37         5.24 o
  11   4   8        280.81        290.85        13.36 o
  12   4   8        140.47        136.54         8.83 o
  13   4   8        134.80        130.67        10.71 o
  14   4   8         12.91         11.71         4.23 o
  15   4   8         95.01         92.13        13.11 o
  16   4   8         54.79         25.92        25.07 o
  17   4   8         35.09         -3.57        45.63 o
   1   5   8        484.98        487.72        17.51 o
   2   5   8        254.92        267.61         8.40 o
   3   5   8        355.77        359.24        11.53 o
   4   5   8        596.32        621.89        20.85 o
   5   5   8        386.55        354.30        15.95 o
   6   5   8        803.88        779.76        29.52 o
   7   5   8        353.51        342.54        16.41 o
   8   5   8        403.46        418.69        18.08 o
   9   5   8          2.60         -0.81         4.49 o
  10   5   8        392.95        417.38        16.17 o
  11   5   8         52.46         45.65         7.76 o
  12   5   8        273.00        250.39        12.76 o
  13   5   8         23.02         24.13         6.43 o
  14   5   8         46.35         50.86         7.55 o
  15   5   8          9.53         20.82        23.45 o
  16   5   8         60.87         62.63        46.91 o
   0   6   8        725.76        722.44        32.03 o
   1   6   8         61.31         67.69         3.45 o
   2   6   8        212.35        198.01         6.77 o
   3   6   8         41.80         49.80         4.56 o
   4   6   8        147.74        154.75         6.43 o
   5   6   8        887.49        905.03        31.54 o
   6   6   8        427.65        406.71        18.44 o
   7   6   8        862.59        817.66        32.06 o
   8   6   8        144.67        130.32         9.71 o
   9   6   8        787.44        799.53        30.78 o
  10   6   8         27.44         27.59         7.50 o
  11   6   8        559.01        548.78        24.29 o
  12   6   8          4.00          2.02         9.38 o
  13   6   8        160.25        174.35        20.10 o
  14   6   8          5.09        -20.39        20.39 o
   1   7   8        813.79        844.54        21.94 o
   2   7   8        105.42        112.24         5.09 o
   3   7   8        163.35        160.69        11.51 o
   4   7   8        753.56        725.64        20.79 o
   5   7   8         83.91         95.98         6.85 o
   6   7   8        425.52        413.15        19.00 o
   7   7   8         55.57         57.74         7.10 o
   8   7   8        370.20        353.74        17.53 o
   9   7   8         12.39         12.65         5.69 o
  10   7   8        391.21        379.84        18.65 o
  11   7   8          8.64         -0.34         5.94 o
  12   7   8        268.22        244.76        15.83 o
  13   7   8          8.28        -11.98        20.65 o
   0   8   8        213.44        244.24        11.46 o
   1   8   8          6.67          9.54         3.79 o
   2   8   8          4.84         12.14         2.66 o
   3   8   8        172.65        197.21        13.62 o
   4   8   8         50.34         61.18         4.62 o
   5   8   8        448.11        466.07        24.48 o
   6   8   8         14.27          9.73         5.01 o
   7   8   8        247.34        254.86        13.55 o
   8   8   8          8.89          9.69         5.77 o
   9   8   8        139.94        136.45        10.95 o
  10   8   8          6.85         17.41        10.54 o
  11   8   8        226.49        223.97        15.38 o
  12   8   8          8.79          7.77        13.12 o
   1   9   8         67.25         66.36         4.27 o
   2   9   8         93.66         81.86         6.10 o
   3   9   8         50.77         55.35         3.69 o
   4   9   8        129.38        134.82        10.50 o
   5   9   8         67.81         68.21         6.66 o
   6   9   8        202.21        221.31         8.09 o
   7   9   8         20.58         23.60         6.51 o
   8   9   8        284.57        282.35        16.85 o
   9   9   8          2.51         10.06         6.90 o
  10   9   8        307.02        272.72        32.96 o
  11   9   8          8.24          8.41        15.80 o
   0  10   8         98.92         87.98         8.40 o
   1  10   8         42.82         39.00         3.79 o
   2  10   8         65.43         65.65         4.50 o
   3  10   8        103.89         82.32         4.86 o
   4  10   8         51.41         53.68         4.76 o
   5  10   8        134.97        144.03         7.69 o
   6  10   8          2.83          1.14         3.22 o
   7  10   8        130.01        143.20        21.95 o
   8  10   8          0.01         -3.95         6.70 o
   9  10   8        217.80        229.50        49.47 o
  10  10   8          8.36          1.27        15.80 o
   1  11   8         19.84         25.29         5.28 o
   2  11   8         29.85         28.32         4.44 o
   3  11   8         36.30         30.69         4.18 o
   4  11   8        177.95        166.72        11.86 o
   5  11   8         29.11         27.73         5.55 o
   6  11   8         83.52         94.63         7.71 o
   7  11   8          2.91          0.86         3.45 o
   8  11   8         63.62         68.05        10.83 o
   9  11   8          2.90         -3.91        17.67 o
   0  12   8        105.61         95.84         8.75 o
   1  12   8          6.14          2.38         4.06 o
   2  12   8         13.18          9.49         4.06 o
   3  12   8          3.23          1.95         4.13 o
   4  12   8         26.02         24.82         4.69 o
   5  12   8         54.67         62.99         6.15 o
   6  12   8         12.92          3.21         5.86 o
   7  12   8         30.69          6.92         6.67 o
   8  12   8          0.77        -18.27        18.27 o
   1  13   8        123.74        115.30        11.97 o
   2  13   8          1.55          0.94         5.11 o
   3  13   8         20.12         13.44         6.47 o
   4  13   8         34.24         42.88         7.44 o
   5  13   8         19.36         18.98         7.79 o
   6  13   8         30.97         -6.20        19.80 o
   0  14   8         57.50         39.77        19.80 o
   1  14   8          4.70          7.18         6.29 o
   2  14   8         37.64         40.25         7.36 o
   3  14   8         19.75         20.77         8.86 o
   4  14   8         27.34          8.35        11.81 o
   5  14   8         13.86         -4.08        24.05 o
   1  15   8         20.00         28.29        12.15 o
   3  15   8         22.99         -0.85        28.72 o
   2   0   9        210.06        186.34         9.83 o
   4   0   9        195.84        195.29        16.83 o
   6   0   9       2114.48       2094.44        66.26 o
   8   0   9       1829.82       1894.93        61.10 o
  10   0   9        785.93        769.09        26.91 o
  12   0   9        848.40        886.65        41.30 o
  14   0   9        581.05        593.47        25.08 o
  16   0   9         40.95         38.58        19.88 o
  18   0   9          9.64        -17.25        26.34 o
   0   1   9        183.83        153.72        10.50 o
   1   1   9        177.96        189.14         7.27 o
   2   1   9        353.46        335.48        11.65 o
   3   1   9        257.70        279.20         7.93 o
   4   1   9        194.46        201.76         6.64 o
   5   1   9       1471.25       1456.84        34.18 o
   6   1   9         11.34         13.05         2.50 o
   7   1   9       1891.17       1922.91        50.88 o
   8   1   9        325.39        321.97        10.14 o
   9   1   9       1053.65       1058.28        26.19 o
  10   1   9         57.14         52.13         4.40 o
  11   1   9        500.58        478.81        14.67 o
  12   1   9        165.18        173.84         8.02 o
  13   1   9        497.30        466.78        23.42 o
  14   1   9          2.31         -1.74         4.35 o
  15   1   9        222.10        203.79        18.38 o
  16   1   9          0.71          3.31        19.29 o
  17   1   9         37.57         34.94        16.58 o
  18   1   9          6.03         13.25        29.65 o
   1   2   9       1356.66       1423.94        42.38 o
   2   2   9        242.67        260.81        11.55 o
   3   2   9        816.61        881.82        27.39 o
   4   2   9        587.78        631.93        20.41 o
   5   2   9        787.56        837.97        24.61 o
   6   2   9        489.79        445.14        13.13 o
   7   2   9        187.30        190.04         7.36 o
   8   2   9       1010.03       1001.57        27.90 o
   9   2   9        133.20        130.32         6.19 o
  10   2   9        776.87        792.90        25.28 o
  11   2   9         36.83         39.06         4.31 o
  12   2   9        237.57        232.73         9.70 o
  13   2   9         25.60         19.75         4.54 o
  14   2   9        194.15        193.38         9.21 o
  15   2   9          0.19         -6.76        10.88 o
  16   2   9        138.13        148.00        17.13 o
  17   2   9          6.47         15.63        30.93 o
  18   2   9         29.47         17.67        28.80 o
   0   3   9       1698.61       1790.24        68.15 o
   1   3   9         78.50         83.01         4.36 o
   2   3   9       1243.08       1267.98        31.59 o
   3   3   9        636.32        658.23        26.80 o
   4   3   9        815.84        837.34        28.19 o
   5   3   9         86.59         99.71         8.01 o
   6   3   9         24.05         33.69         3.95 o
   7   3   9        284.18        270.67        12.22 o
   8   3   9         60.09         69.76         5.60 o
   9   3   9        580.19        639.72        23.54 o
  10   3   9         77.84         73.15         4.43 o
  11   3   9        227.49        224.45         8.68 o
  12   3   9         10.15          8.70         3.48 o
  13   3   9        155.82        151.60        10.00 o
  14   3   9         26.84         27.96         4.84 o
  15   3   9         55.63         10.66        19.67 o
  16   3   9         13.32         -6.46        16.57 o
  17   3   9         30.38         37.05        27.11 o
   1   4   9        340.13        317.83         9.32 o
   2   4   9          2.99          3.86         1.78 o
   3   4   9        979.01        968.90        26.36 o
   4   4   9        200.28        217.51        10.94 o
   5   4   9        273.57        285.40        16.88 o
   6   4   9        355.15        319.17        15.48 o
   7   4   9        142.80        135.76         7.92 o
   8   4   9        295.56        302.92        11.97 o
   9   4   9        180.51        183.45         9.25 o
  10   4   9        215.91        200.35         9.76 o
  11   4   9         18.02         13.28         4.53 o
  12   4   9        121.56        116.54        11.80 o
  13   4   9         34.01         31.52         5.76 o
  14   4   9         61.54         50.24        10.61 o
  15   4   9         27.05         -1.95        36.88 o
  16   4   9         25.93        -15.72        24.30 o
   0   5   9       1460.90       1457.79        64.47 o
   1   5   9          3.83          7.59         1.89 o
   2   5   9       1439.64       1433.31        47.19 o
   3   5   9        225.88        222.32         7.51 o
   4   5   9        569.42        578.75        28.61 o
   5   5   9        382.23        374.23        16.08 o
   6   5   9        434.27        394.36        18.06 o
   7   5   9        202.75        174.91        10.91 o
   8   5   9        136.55        136.85         9.83 o
   9   5   9        218.55        210.32        23.94 o
  10   5   9         16.25         14.20         8.85 o
  11   5   9        189.53        184.65        10.11 o
  12   5   9          4.55          6.54         5.49 o
  13   5   9         99.91         94.90         8.08 o
  14   5   9         14.78        -18.52        20.73 o
  15   5   9         62.68         55.66        27.45 o
   1   6   9       1598.84       1623.51        41.37 o
   2   6   9        566.17        539.96        15.55 o
   3   6   9        294.30        347.68        11.24 o
   4   6   9        165.59        181.04         8.68 o
   5   6   9        217.28        193.45        22.02 o
   6   6   9        168.55        150.57        12.18 o
   7   6   9        219.30        222.98        13.21 o
   8   6   9        279.94        274.57        14.31 o
   9   6   9          4.58         -5.37         5.37 o
  10   6   9        173.92        156.65        13.56 o
  11   6   9         21.77         21.02         7.60 o
  12   6   9        135.16        127.18        11.34 o
  13   6   9         43.88         58.56        14.87 o
  14   6   9         47.32         -2.12        24.30 o
   0   7   9        764.21        779.76        29.02 o
   1   7   9        231.94        234.72        10.54 o
   2   7   9        871.56        858.31        21.07 o
   3   7   9        130.01        162.19        14.17 o
   4   7   9        508.36        517.40        15.72 o
   5   7   9         85.61         92.83        10.15 o
   6   7   9        202.62        210.37        12.89 o
   7   7   9        131.12        118.60         9.66 o
   8   7   9        106.60        104.47         9.26 o
   9   7   9        141.98        114.97         9.93 o
  10   7   9          4.71          1.33         8.00 o
  11   7   9         26.37         24.43         7.65 o
  12   7   9         71.10         58.20        15.03 o
  13   7   9         21.82         31.01        27.02 o
   1   8   9       1041.76       1044.64        28.35 o
   2   8   9         31.46         35.81         4.40 o
   3   8   9       1470.52       1517.36        40.76 o
   4   8   9         14.11         10.87         3.93 o
   5   8   9        674.88        686.17        23.52 o
   6   8   9         46.60         47.89         6.88 o
   7   8   9        114.44        101.92        11.91 o
   8   8   9          4.39          6.54         5.93 o
   9   8   9         40.93         21.37         7.26 o
  10   8   9         22.20         26.86         8.35 o
  11   8   9         14.88         10.12         7.87 o
   0   9   9        949.14        950.64        34.60 o
   1   9   9         18.90         19.11         3.13 o
   2   9   9        970.38        959.91        25.19 o
   3   9   9         24.68         26.77         3.79 o
   4   9   9        791.66        793.70        25.24 o
   5   9   9         15.02         21.73         3.02 o
   6   9   9        312.22        291.67        31.69 o
   7   9   9          1.73          2.21         5.92 o
   8   9   9         67.29         62.50        11.69 o
   9   9   9          3.71         15.30         9.71 o
  10   9   9         45.74         35.78         9.37 o
   1  10   9        343.97        356.47        11.39 o
   2  10   9          6.52          6.89         3.60 o
   3  10   9        406.81        407.64        15.72 o
   4  10   9         29.84         40.53         5.06 o
   5  10   9        173.05        180.09         9.89 o
   6  10   9          5.73          4.03         6.24 o
   7  10   9         58.29         76.05        17.50 o
   8  10   9         11.20         20.68        17.33 o
   9  10   9         37.21         29.38        11.33 o
  10  10   9         20.59         13.85        20.99 o
   0  11   9        218.95        263.50        14.23 o
   1  11   9         11.49         12.97         4.13 o
   2  11   9        220.65        230.10        11.50 o
   3  11   9          5.88          8.90         3.94 o
   4  11   9        164.82        177.95         8.66 o
   5  11   9          4.16          3.31         3.94 o
   6  11   9         43.86         40.44        12.41 o
   7  11   9         31.44         30.17         9.54 o
   8  11   9         24.02          3.91        16.99 o
   1  12   9        167.86        198.89        10.87 o
   2  12   9         10.93         -1.90         4.42 o
   3  12   9        126.42        141.81        16.14 o
   4  12   9         13.03         18.20         6.29 o
   5  12   9         91.85         93.96        11.97 o
   6  12   9         43.18         61.94        12.75 o
   7  12   9         36.28         28.38        19.80 o
   0  13   9         40.72         55.57        11.30 o
   1  13   9          3.96         10.29         5.39 o
   2  13   9         45.47         39.09         8.41 o
   3  13   9         15.16         18.34         6.23 o
   4  13   9         42.81         47.76        10.08 o
   5  13   9         13.02         30.08        19.88 o
   6  13   9         25.46         13.17        20.82 o
   1  14   9         21.79         37.80         8.02 o
   2  14   9          6.62          6.80         7.14 o
   3  14   9         23.79         32.80        22.18 o
   4  14   9          7.70         14.87        22.77 o
   5  14   9         10.77         15.97        26.76 o
   2   0  10        636.26        691.88        32.17 o
   4   0  10        717.77        748.76        26.08 o
   6   0  10       1451.35       1374.83        58.54 o
   8   0  10        283.55        272.43        13.62 o
  10   0  10         12.99         12.88         4.86 o
  12   0  10         28.53         28.79         7.03 o
  14   0  10         51.80         42.08        15.00 o
  16   0  10         39.41         65.43        22.01 o
   1   1  10       3962.70       4229.78       169.66 o
   2   1  10         68.73         80.73         5.10 o
   3   1  10       1256.18       1312.56        36.68 o
   4   1  10         18.99         19.21         2.48 o
   5   1  10        735.46        698.17        20.93 o
   6   1  10         33.53         30.56         3.51 o
   7   1  10        784.75        781.13        20.80 o
   8   1  10        555.38        551.67        15.59 o
   9   1  10        182.31        184.08         8.24 o
  10   1  10        324.10        305.29        10.45 o
  11   1  10          9.80          7.43         3.64 o
  12   1  10         11.05         12.20         6.51 o
  13   1  10         22.28         21.14         4.59 o
  14   1  10          1.92          4.93        10.04 o
  15   1  10         53.37         82.59        13.71 o
  16   1  10          8.22         29.48        16.07 o
  17   1  10         29.09         32.97        25.07 o
   0   2  10       5374.57       5768.62       235.81 o
   1   2  10        137.74        137.38         6.49 o
   2   2  10       2723.42       2786.58        91.34 o
   3   2  10        204.08        246.25        10.28 o
   4   2  10        405.61        430.11        13.48 o
   5   2  10        165.17        156.67         9.07 o
   6   2  10        847.75        866.85        33.17 o
   7   2  10        129.12        116.88         5.56 o
   8   2  10        815.50        826.46        20.95 o
   9   2  10         97.34         93.39         5.42 o
  10   2  10         56.94         61.43         5.38 o
  11   2  10         22.56         28.52         3.89 o
  12   2  10          4.12          0.78         4.21 o
  13   2  10         82.62         80.25         6.12 o
  14   2  10         24.29         27.70         9.74 o
  15   2  10         20.94         10.95        19.03 o
  16   2  10         53.81         30.17        23.79 o
  17   2  10          0.22        -12.91        27.70 o
  18   2  10         23.18         33.14        32.29 o
   1   3  10       2895.16       2889.44        76.47 o
   2   3  10         75.38         76.04         4.12 o
   3   3  10        521.14        509.98        22.77 o
   4   3  10        241.62        236.44        11.72 o
   5   3  10       1198.74       1211.17        36.63 o
   6   3  10        212.87        220.09         9.76 o
   7   3  10        936.39        952.56        30.61 o
   8   3  10         16.86         28.52         4.30 o
   9   3  10          7.98          9.48         4.66 o
  10   3  10          7.32          2.75         4.12 o
  11   3  10          5.29          0.71         4.10 o
  12   3  10         54.02         50.95         6.35 o
  13   3  10          3.45         -2.16         3.50 o
  14   3  10         52.54         46.31        19.80 o
  15   3  10         15.26         35.60        20.90 o
  16   3  10         20.42         45.29        25.32 o
  17   3  10         15.44         52.85        29.57 o
   0   4  10       1829.73       1867.58        60.36 o
   1   4  10        604.22        613.62        18.03 o
   2   4  10        683.78        693.02        19.81 o
   3   4  10        378.42        369.52        13.90 o
   4   4  10        793.07        774.23        29.08 o
   5   4  10        218.36        209.63        15.03 o
   6   4  10       1008.69        977.70        36.67 o
   7   4  10         96.34         92.49         7.86 o
   8   4  10         27.43         35.03         4.78 o
   9   4  10        113.61        123.28         7.98 o
  10   4  10          2.74          2.68         4.15 o
  11   4  10        119.12        119.38        10.39 o
  12   4  10         13.80          9.27         4.94 o
  13   4  10         91.05         83.91         8.65 o
  14   4  10         10.44          1.02        20.31 o
  15   4  10         41.94         35.94        22.94 o
  16   4  10         15.01         28.63        27.27 o
   1   5  10        848.31        809.54        19.53 o
   2   5  10         30.26         29.03         2.94 o
   3   5  10        607.24        597.80        15.71 o
   4   5  10        337.60        363.45        15.46 o
   5   5  10        459.39        512.20        20.94 o
   6   5  10        224.58        218.94        12.94 o
   7   5  10        143.33        131.88        12.93 o
   8   5  10        219.99        245.60        13.81 o
   9   5  10         23.33         17.85         8.37 o
  10   5  10        296.62        323.18        18.92 o
  11   5  10         54.37         55.73         8.22 o
  12   5  10        154.45        130.52        11.58 o
  14   5  10         70.64         90.16        25.41 o
  15   5  10         21.10         23.28        29.48 o
   0   6  10       1331.93       1259.97        62.50 o
   1   6  10         60.95         61.03         3.60 o
   2   6  10        861.56        816.93        22.84 o
   3   6  10        588.62        624.06        18.24 o
   4   6  10        561.37        566.98        22.16 o
   5   6  10        582.46        585.92        24.21 o
   6   6  10        243.20        255.29        13.33 o
   7   6  10        273.24        313.10        16.07 o
   8   6  10         17.55         11.67         5.57 o
   9   6  10        292.67        314.05        23.04 o
  10   6  10         11.41          6.92         8.00 o
  11   6  10        270.14        263.70        24.95 o
  12   6  10         16.78         12.94         8.25 o
  13   6  10         91.14         70.36        26.43 o
   1   7  10        219.67        222.84         7.84 o
   2   7  10         37.07         39.20         3.65 o
   3   7  10        167.24        169.09         7.19 o
   4   7  10        261.96        294.40        12.29 o
   5   7  10        186.79        179.03        11.71 o
   6   7  10        546.46        563.41        24.16 o
   7   7  10         20.53         20.00         6.05 o
   8   7  10        259.75        274.66        15.52 o
   9   7  10         10.39         15.04         6.76 o
  10   7  10        332.78        378.52        22.25 o
  11   7  10         28.15         27.23         7.53 o
  12   7  10        243.11        265.05        36.64 o
   0   8  10          6.74          8.58         3.78 o
   1   8  10         23.53         21.11         3.03 o
   2   8  10          8.40          2.50         2.88 o
   3   8  10         79.64         85.76         5.70 o
   4   8  10         25.66         26.54         3.08 o
   5   8  10        323.44        371.72        17.52 o
   6   8  10         18.97         16.99         5.67 o
   7   8  10        315.63        312.85        17.38 o
   8   8  10         10.16         12.37         6.54 o
   9   8  10        247.69        245.75        15.13 o
  10   8  10          2.72          4.12         6.95 o
  11   8  10        245.04        169.08        26.35 o
   1   9  10          3.76          4.22         2.86 o
   2   9  10         44.78         44.51         4.21 o
   3   9  10          1.79          1.67         3.13 o
   4   9  10        159.86        188.43         9.78 o
   5   9  10          5.39          6.78         5.14 o
   6   9  10        136.18        137.65        15.88 o
   7   9  10         12.39         22.42         6.87 o
   8   9  10         79.51         83.64        11.00 o
   9   9  10          1.86          3.45         7.77 o
  10   9  10        130.60         83.63        20.99 o
   0  10  10         87.78         93.13        10.38 o
   1  10  10          3.48          0.07         3.24 o
   2  10  10         44.56         49.29         4.84 o
   3  10  10         76.04         85.53         8.77 o
   4  10  10         12.72         11.00         3.73 o
   5  10  10        129.78        136.97         9.52 o
   6  10  10          6.67         11.18         7.07 o
   7  10  10         57.85         48.68        12.24 o
   8  10  10          1.29          6.05         8.09 o
   9  10  10        112.14         76.06        20.48 o
   1  11  10         30.51         20.21         4.78 o
   2  11  10         16.61         16.42         5.38 o
   3  11  10         42.05         41.74         5.50 o
   4  11  10         46.38         57.53         6.91 o
   5  11  10          6.49         14.95        14.61 o
   6  11  10         63.96         56.93        13.81 o
   7  11  10          5.41         10.55         9.41 o
   8  11  10         60.31         26.17        18.95 o
   0  12  10          1.81          8.65         8.28 o
   1  12  10         12.44          7.31         6.19 o
   2  12  10         16.17         18.15         6.15 o
   3  12  10         26.41         21.22         5.59 o
   4  12  10         17.23         11.73         5.85 o
   5  12  10         60.84         54.46        10.33 o
   6  12  10          2.68         -3.14        18.61 o
   7  12  10         18.01         16.31        20.99 o
   1  13  10          7.86          6.28         7.09 o
   2  13  10          1.27          5.12         6.52 o
   3  13  10         28.88         35.85        10.22 o
   4  13  10         31.75          8.84        19.54 o
   5  13  10         15.24         10.54        20.82 o
   6  13  10         10.98          3.23        21.75 o
   1  14  10         10.52         18.78        11.90 o
   2  14  10         40.90         33.56        16.23 o
   2   0  11        472.34        426.68        26.55 o
   4   0  11       1106.31       1127.17        46.34 o
   6   0  11       1076.29       1061.42        39.87 o
   8   0  11       1595.68       1540.52        56.50 o
  10   0  11        828.14        857.70        33.30 o
  12   0  11        747.80        822.43        32.64 o
  16   0  11         92.93         56.51        21.33 o
   0   1  11        275.38        255.69        17.09 o
   1   1  11        265.39        300.20        14.95 o
   2   1  11        132.36        126.97         6.62 o
   3   1  11        937.53        991.08        36.56 o
   4   1  11         11.51         14.37         3.41 o
   5   1  11        449.96        483.88        16.37 o
   6   1  11          7.55         12.05         2.74 o
   7   1  11       1185.52       1226.37        32.07 o
   8   1  11         71.53         78.15         4.81 o
   9   1  11       1201.29       1215.34        30.99 o
  10   1  11        172.60        167.70         7.38 o
  11   1  11        333.77        335.57        13.71 o
  12   1  11         44.94         35.49         4.93 o
  13   1  11        324.73        324.88        17.08 o
  14   1  11          2.30          0.42         9.64 o
  15   1  11        161.34        139.73        15.90 o
  16   1  11          6.36         -8.50        21.16 o
   1   2  11        404.58        440.83        17.01 o
   2   2  11        647.83        644.35        31.54 o
   3   2  11        586.33        621.89        23.87 o
   4   2  11         98.67        108.48         6.39 o
   5   2  11        213.59        197.06        10.61 o
   6   2  11        403.29        409.32        13.93 o
   7   2  11        169.04        159.40         9.24 o
   8   2  11        579.68        616.68        20.75 o
   9   2  11         76.34         78.12         6.85 o
  10   2  11        219.55        231.82         8.75 o
  11   2  11          1.40          2.25         3.97 o
  12   2  11        172.96        178.14         8.13 o
  13   2  11         11.13         11.57         6.37 o
  14   2  11        134.49        102.24        23.12 o
  15   2  11          1.02        -20.14        20.14 o
  16   2  11         49.47         30.67        24.13 o
  17   2  11          7.75         -9.86        28.97 o
   0   3  11        589.45        591.84        36.17 o
   1   3  11         36.61         44.09         3.49 o
   2   3  11        989.49       1015.15        32.76 o
   3   3  11        127.53        111.50         8.81 o
   4   3  11        458.91        475.21        20.31 o
   5   3  11        280.57        263.28        12.45 o
   6   3  11        198.24        181.74         9.14 o
   7   3  11        233.80        242.38        11.14 o
   8   3  11        236.38        225.56        10.44 o
   9   3  11        193.51        197.81        10.48 o
  10   3  11          0.60          1.87         4.29 o
  11   3  11        233.92        206.45        11.56 o
  12   3  11         37.57         35.57         6.03 o
  13   3  11        128.23        128.41        22.10 o
  14   3  11          4.65        -18.10        18.10 o
  15   3  11         72.06        104.52        32.46 o
  16   3  11          7.63         26.08        26.85 o
   1   4  11        789.24        816.45        25.43 o
   2   4  11        137.58        141.53         7.63 o
   3   4  11        181.44        182.98        10.69 o
   4   4  11        427.72        461.26        18.54 o
   5   4  11         70.85         89.66         7.71 o
   6   4  11        229.67        241.79        12.08 o
   7   4  11        325.60        355.52        16.37 o
   8   4  11        213.08        229.50        13.00 o
   9   4  11        182.41        197.23        12.16 o
  10   4  11        279.21        274.10        13.37 o
  11   4  11          0.46          1.01         4.85 o
  12   4  11         83.61         89.80         8.90 o
  13   4  11         10.84          7.65        19.03 o
  14   4  11         65.61         82.17        23.11 o
  15   4  11         14.77         -3.99        25.07 o
   0   5  11        770.50        827.53        29.38 o
   1   5  11          1.86          0.05         2.14 o
   2   5  11        149.09        157.89         8.78 o
   3   5  11         52.23         56.72         5.49 o
   4   5  11         27.79         36.82         5.49 o
   5   5  11        229.66        232.29        12.62 o
   6   5  11        142.07        148.72        10.13 o
   7   5  11        251.07        247.74        20.56 o
   8   5  11         43.15         43.38         6.78 o
   9   5  11        255.00        252.46        14.34 o
  10   5  11          3.06          5.47         7.83 o
  11   5  11        152.40        138.97        16.10 o
  12   5  11          6.52          9.86        13.71 o
  13   5  11         44.85         48.94        22.52 o
  14   5  11          6.77         -3.99        23.54 o
   1   6  11        373.26        337.03        11.48 o
   2   6  11        234.16        223.93         8.82 o
   3   6  11        240.80        254.96         9.26 o
   4   6  11         52.16         53.92         5.99 o
   5   6  11        276.32        295.97        20.48 o
   6   6  11        200.07        197.05        13.46 o
   7   6  11         77.05         73.79         7.88 o
   8   6  11        209.61        204.20        13.09 o
   9   6  11          3.86          3.66         5.98 o
  10   6  11        182.74        175.44        30.13 o
  11   6  11          3.67          6.68         6.85 o
  12   6  11         49.24         27.36        21.24 o
  13   6  11          2.69        -27.10        33.73 o
   0   7  11        706.22        675.61        24.12 o
   1   7  11         23.07         24.04         2.96 o
   2   7  11        739.64        754.94        21.31 o
   3   7  11         46.15         50.97         5.97 o
   4   7  11        475.01        464.83        20.25 o
   5   7  11         50.65         53.41         8.02 o
   6   7  11        253.78        255.26        13.83 o
   7   7  11         35.38         30.26         6.58 o
   8   7  11         99.63        113.09        10.23 o
   9   7  11         49.80         46.19         8.31 o
  10   7  11          8.29         13.40         7.21 o
  11   7  11         32.82         21.67        13.21 o
   1   8  11        747.97        767.90        19.53 o
   2   8  11          0.01          0.98         3.27 o
   3   8  11        519.03        506.32        18.58 o
   4   8  11          0.99          3.46         4.72 o
   5   8  11        276.11        277.69        22.16 o
   6   8  11          1.94          0.68         5.74 o
   7   8  11         40.95         48.32         7.87 o
   8   8  11         23.94         24.19         9.17 o
   9   8  11          8.48          9.40         7.52 o
  10   8  11          6.07         -0.34        16.23 o
   0   9  11        383.30        420.52        25.62 o
   1   9  11          1.70         -1.09         3.23 o
   2   9  11        412.67        469.73        15.09 o
   3   9  11         22.96         15.37         3.41 o
   4   9  11        397.57        405.90        14.98 o
   5   9  11         13.54         13.15         6.21 o
   6   9  11         63.78         44.09         7.71 o
   7   9  11          6.48         14.59         7.77 o
   8   9  11         22.76         17.08         9.04 o
   9   9  11          3.52         -3.23        16.31 o
   1  10  11        270.62        278.28        16.15 o
   2  10  11          7.57          9.31         3.85 o
   3  10  11        303.99        313.23        14.80 o
   4  10  11          4.06          5.30         6.71 o
   5  10  11        155.55        146.51        15.17 o
   6  10  11         16.31         12.10         7.94 o
   7  10  11         64.90         70.55        13.89 o
   8  10  11         37.54         21.84        17.93 o
   0  11  11         49.60         64.27         9.81 o
   1  11  11          1.49          3.63         4.46 o
   2  11  11         96.07        118.87         9.31 o
   3  11  11         12.09         19.31         5.76 o
   4  11  11        129.68        125.84        11.94 o
   5  11  11         24.48         45.32         9.34 o
   6  11  11         49.09         44.79        10.00 o
   7  11  11         23.08         30.93        19.20 o
   8  11  11         25.75         35.01        25.15 o
   1  12  11         39.79         45.69        10.40 o
   2  12  11         18.19         27.81         8.63 o
   3  12  11         78.28         66.45        18.52 o
   4  12  11         19.72         44.04         9.83 o
   5  12  11         37.68         30.19        12.73 o
   6  12  11         17.24         12.24        19.63 o
   0  13  11         41.38         58.20        12.32 o
   1  13  11          4.60         12.40        10.71 o
   2  13  11         43.12         49.54        12.66 o
   3  13  11          6.01         15.21        11.64 o
   4  13  11         32.32         25.15        26.26 o
   5  13  11          3.88         15.97        23.11 o
   2   0  12       1494.15       1479.63        85.39 o
   4   0  12       1242.05       1291.65        58.62 o
   6   0  12        469.86        494.93        20.72 o
   8   0  12        271.17        299.79        16.71 o
  10   0  12         42.55         53.64        18.10 o
  12   0  12         16.92         22.82         8.80 o
  14   0  12        108.77        125.43        23.29 o
   1   1  12       1543.72       1586.24        90.61 o
   2   1  12        286.89        313.04        16.15 o
   3   1  12       1194.09       1196.97        45.99 o
   4   1  12        406.96        409.00        16.90 o
   5   1  12        702.40        744.19        25.44 o
   6   1  12         19.11         21.51         4.13 o
   7   1  12        504.89        482.95        14.53 o
   8   1  12         99.90        105.34         6.15 o
   9   1  12         45.01         50.97         4.29 o
  10   1  12        108.60        102.95         7.31 o
  11   1  12          2.79          4.48         4.06 o
  12   1  12          5.61          2.79         4.55 o
  13   1  12          9.47         -1.61        11.00 o
  14   1  12          3.99         -5.53         8.90 o
  15   1  12         32.87         25.24        19.37 o
   0   2  12       1206.48       1257.86        75.27 o
   1   2  12         11.09         14.30         3.71 o
   2   2  12        788.35        786.09        53.85 o
   3   2  12         96.33        103.07         8.25 o
   4   2  12        372.89        354.84        22.81 o
   5   2  12         31.56         43.73         4.95 o
   6   2  12        640.13        662.89        21.95 o
   7   2  12        186.31        203.54         9.96 o
   8   2  12        120.92        126.29         7.87 o
   9   2  12        121.32        115.85         7.85 o
  10   2  12         15.51         11.40         4.28 o
  11   2  12         46.38         46.63         4.78 o
  12   2  12         18.82          1.47         5.04 o
  13   2  12         32.03          7.62        20.22 o
  14   2  12          4.41          4.08        17.42 o
  15   2  12          3.98          1.87        19.80 o
   1   3  12        891.43        899.40        32.41 o
   2   3  12          8.70          6.90         3.76 o
   3   3  12        114.19        157.89         9.54 o
   4   3  12        111.21        120.46         8.40 o
   5   3  12        521.33        576.48        23.43 o
   6   3  12        167.01        179.75        10.68 o
   7   3  12        304.99        305.42        12.64 o
   8   3  12        274.88        269.02        11.77 o
   9   3  12         24.99         42.24         5.55 o
  10   3  12        134.69        126.18         8.87 o
  11   3  12         13.42         13.04         5.32 o
  12   3  12         96.60         91.81        19.80 o
  13   3  12          4.89          2.29        17.25 o
  14   3  12         43.82         28.81        20.65 o
  15   3  12          6.13         -1.27        22.77 o
  16   3  12          8.26         23.45        26.17 o
   0   4  12       1761.42       1878.25        72.85 o
   1   4  12         30.32         36.16         3.47 o
   2   4  12        728.94        744.51        22.39 o
   3   4  12        194.67        182.99        10.01 o
   4   4  12        476.06        504.01        20.29 o
   5   4  12        410.79        399.25        17.35 o
   6   4  12        473.98        513.48        25.86 o
   7   4  12        243.15        289.32        13.84 o
   8   4  12         68.39         68.11         7.70 o
   9   4  12        163.76        168.84        11.39 o
  10   4  12         19.69         15.43         5.50 o
  11   4  12         88.06         95.41        12.21 o
  12   4  12         30.95         28.89        17.25 o
  14   4  12          1.13         -8.16        21.33 o
  15   4  12         33.63         23.45        27.45 o
   1   5  12        610.25        628.22        17.40 o
   2   5  12         69.95         72.23         5.62 o
   3   5  12        421.32        396.70        33.51 o
   4   5  12        206.15        227.95        12.08 o
   5   5  12        379.37        327.48        15.59 o
   6   5  12        263.85        279.35        22.09 o
   7   5  12         63.82         61.40         7.20 o
   8   5  12        164.06        156.79        11.34 o
   9   5  12         52.14         45.10        11.34 o
  10   5  12        120.00        143.74        13.93 o
  11   5  12         20.28         14.95        17.33 o
  12   5  12        115.13        110.90        23.80 o
  13   5  12         11.59          4.33        20.90 o
   0   6  12        234.01        247.75        12.47 o
   1   6  12         53.74         54.04         4.12 o
   2   6  12         59.22         67.52         4.51 o
   3   6  12         78.53         73.27         5.89 o
   4   6  12         82.04         75.41         8.25 o
   5   6  12        209.23        215.21        12.25 o
   6   6  12        126.63        117.67         9.63 o
   7   6  12        157.75        159.62        11.19 o
   8   6  12         61.15         61.71         8.27 o
   9   6  12        251.89        245.15        17.94 o
  10   6  12          1.59         -6.72         6.72 o
  11   6  12        303.70        254.78        36.64 o
  12   6  12          5.28         24.38        35.09 o
   1   7  12         59.96         59.67         4.41 o
   2   7  12         39.28         38.39         3.60 o
   3   7  12         29.77         36.29         3.30 o
   4   7  12        301.44        293.15        14.75 o
   5   7  12          3.78          2.61         4.94 o
   6   7  12        189.20        190.86        18.49 o
   7   7  12         12.58         14.27         6.30 o
   8   7  12        226.46        215.14        14.42 o
   9   7  12         12.47          5.02         6.82 o
  10   7  12        348.84        317.90        34.60 o
   0   8  12         65.51         60.57         6.12 o
   1   8  12         15.69         17.23         3.42 o
   2   8  12         18.58         21.66         4.52 o
   3   8  12         94.82        103.96         5.78 o
   4   8  12         13.53          7.78         5.71 o
   5   8  12        222.58        226.03        14.39 o
   6   8  12         15.49         18.95         6.26 o
   7   8  12        242.89        223.29        19.44 o
   8   8  12         19.69         23.36         8.47 o
   9   8  12        150.58        135.05        23.63 o
   1   9  12         15.18         19.01         3.43 o
   2   9  12         19.98         19.37         4.15 o
   3   9  12         33.37         44.65         4.73 o
   4   9  12         79.90         90.75         9.20 o
   5   9  12          0.71          4.33         6.82 o
   6   9  12        182.60        139.99        20.74 o
   7   9  12          3.61          3.84         7.60 o
   8   9  12         73.25         96.24        14.44 o
   9   9  12         10.41         18.61        19.12 o
   0  10  12         31.95         21.67        10.62 o
   1  10  12          0.95          5.83         4.36 o
   2  10  12         33.49         37.97         6.99 o
   3  10  12         16.94          7.88         7.40 o
   4  10  12          0.99         -0.58         6.81 o
   5  10  12         32.21         51.07        17.33 o
   6  10  12          3.61         15.87         8.40 o
   7  10  12         37.00         23.37        19.37 o
   8  10  12         17.93         -0.17        19.37 o
   1  11  12          4.01          0.73         5.46 o
   2  11  12          2.55          5.27         5.05 o
   3  11  12          4.11          3.12         7.94 o
   4  11  12         18.61         28.50         9.84 o
   5  11  12          5.47         16.75         9.46 o
   7  11  12          2.34          6.97        21.58 o
   0  12  12         23.91         29.48        10.28 o
   1  12  12          2.80          2.63         9.26 o
   2  12  12         36.63         27.45        10.54 o
   3  12  12         25.89         39.49        10.55 o
   4  12  12         21.74         10.62        10.19 o
   5  12  12         31.71         10.96        35.60 o
   6  12  12          0.16         22.43        23.37 o
   2  13  12          0.09         -4.50        12.91 o
   2   0  13        617.73        584.27        40.34 o
   4   0  13         85.90         75.89        10.11 o
   6   0  13        466.04        504.51        24.51 o
   8   0  13       1030.32       1073.20        38.88 o
  10   0  13        303.98        329.96        15.91 o
  12   0  13        245.93        251.02        24.31 o
  14   0  13         97.38         46.91        16.23 o
   1   1  13         81.23         88.38         9.69 o
   2   1  13        567.25        543.27        36.93 o
   3   1  13        328.04        361.82        19.43 o
   4   1  13        317.22        325.91        13.87 o
   5   1  13        289.41        334.39        13.02 o
   6   1  13         50.37         64.63         5.40 o
   7   1  13        611.76        667.27        24.54 o
   8   1  13         52.38         52.80         6.50 o
   9   1  13        485.54        484.83        18.08 o
  10   1  13          7.06          2.35         3.75 o
  11   1  13        179.07        183.03         9.61 o
  12   1  13          6.55          7.80         6.88 o
  13   1  13        203.85        202.55        22.52 o
  14   1  13          6.93         25.57        16.91 o
   1   2  13        182.76        174.43        14.45 o
   2   2  13        164.22        187.38        10.84 o
   3   2  13        506.53        467.05        24.78 o
   4   2  13        525.99        541.01        23.83 o
   5   2  13        155.84        160.27        11.05 o
   6   2  13        326.01        323.24        12.58 o
   7   2  13         12.72          9.81         3.98 o
   8   2  13        443.95        443.99        16.77 o
   9   2  13          4.68          7.36         5.75 o
  10   2  13        247.63        236.47        11.80 o
  11   2  13          6.51          3.26         9.70 o
  12   2  13        143.04        116.86        18.95 o
  13   2  13         32.80         36.20        16.91 o
  14   2  13        165.53        156.47        23.54 o
  15   2  13          8.99         10.45        20.73 o
   0   3  13        289.40        284.75        18.20 o
   1   3  13         36.31         39.28         5.95 o
   2   3  13        224.40        215.77        13.27 o
   3   3  13         53.76         52.89         7.20 o
   4   3  13        162.02        186.83        10.90 o
   5   3  13        135.40        139.95        10.47 o
   6   3  13         56.76         55.85         6.77 o
   7   3  13        415.11        399.81        22.25 o
   8   3  13          4.29          2.96         4.44 o
   9   3  13        259.18        262.67        12.32 o
  10   3  13         13.35         21.31         5.56 o
  11   3  13        150.85        155.95        16.15 o
  12   3  13         16.49          7.65        16.57 o
  13   3  13         93.39         58.47        20.06 o
  14   3  13         12.63         -8.92        19.71 o
  15   3  13         33.70         18.10        24.22 o
   1   4  13        488.61        485.11        18.59 o
   2   4  13         42.35         40.07         5.92 o
   3   4  13        815.75        853.59        31.98 o
   4   4  13         14.12         24.73         5.21 o
   5   4  13        210.21        232.63        12.18 o
   6   4  13        156.69        165.43        10.54 o
   7   4  13         44.63         38.22         6.52 o
   8   4  13        132.15        122.02         9.77 o
   9   4  13         18.24         20.68         6.70 o
  10   4  13        140.73        151.24        18.14 o
  11   4  13          1.47         -9.68        13.77 o
  12   4  13         72.93         31.61        31.44 o
  13   4  13          1.25        -18.69        18.69 o
  14   4  13         15.42        -22.77        22.77 o
   0   5  13        213.73        249.03        23.72 o
   1   5  13         82.60         82.59         5.20 o
   2   5  13        433.49        435.68        15.18 o
   3   5  13        129.24        131.31        12.12 o
   4   5  13        331.05        348.68        15.87 o
   5   5  13         49.17         41.87         6.12 o
   6   5  13        116.47        118.27        19.10 o
   7   5  13         30.05         26.92         6.22 o
   8   5  13         44.05         42.42         8.79 o
   9   5  13        138.32        120.71        12.70 o
  10   5  13          1.06          4.05         7.30 o
  11   5  13         55.71         18.69        18.27 o
  12   5  13          3.25          9.18        19.71 o
   1   6  13        237.48        255.92         9.36 o
   2   6  13         57.11         66.10         4.50 o
   3   6  13        273.70        279.56        13.79 o
   4   6  13          1.41         -1.47         4.69 o
   5   6  13        182.16        191.33        14.06 o
   6   6  13         10.12         19.10         5.93 o
   7   6  13         34.43         33.09         7.81 o
   8   6  13        103.13        110.10        10.20 o
   9   6  13         13.52         13.09         6.92 o
  10   6  13         39.42         19.86        12.97 o
   0   7  13        439.65        480.12        41.59 o
   1   7  13         20.60         19.32         3.45 o
   2   7  13        538.92        564.59        17.49 o
   3   7  13          0.28          0.62         4.76 o
   4   7  13        416.57        429.74        21.18 o
   5   7  13          0.84          1.75         5.37 o
   6   7  13         56.98         59.85         8.74 o
   7   7  13         38.93         24.25        15.72 o
   8   7  13         15.67         12.15         7.52 o
   9   7  13         26.48         36.11        19.63 o
   1   8  13        310.88        339.70        13.29 o
   2   8  13         10.45         11.78         3.46 o
   3   8  13        316.35        322.45        19.69 o
   4   8  13         13.40         14.62         6.25 o
   5   8  13        145.28        125.10        10.31 o
   6   8  13          6.66          1.62         7.34 o
   7   8  13         70.61         89.06        10.91 o
   8   8  13          7.44          9.47         9.01 o
   9   8  13         52.86         22.94        19.54 o
   0   9  13        124.95        147.88        13.51 o
   1   9  13          0.81          2.34         4.05 o
   2   9  13        184.81        181.21        13.02 o
   3   9  13         13.89          6.08         5.92 o
   4   9  13        179.61        202.23        27.33 o
   5   9  13          0.96         -2.93         7.10 o
   6   9  13         77.27         73.24        10.59 o
   7   9  13          3.60          6.37        10.11 o
   8   9  13         61.57         72.06        22.94 o
   1  10  13        104.06        116.98        15.68 o
   2  10  13          1.79          0.94         4.07 o
   3  10  13        166.75        170.63        13.96 o
   4  10  13          3.55          0.95         8.21 o
   5  10  13         57.77         53.98        15.47 o
   6  10  13          7.14          9.40         9.48 o
   7  10  13         18.93          0.51        20.14 o
   0  11  13        101.64        114.89        13.17 o
   1  11  13          5.34         14.61         9.18 o
   2  11  13         98.21        111.41        14.02 o
   3  11  13         12.34          2.63        15.38 o
   4  11  13         65.29         55.20        10.53 o
   5  11  13          5.19         -0.56        10.94 o
   6  11  13         14.63         14.70        22.09 o
   7  11  13         19.08         34.67        40.19 o
   2  12  13          4.16          2.55        12.23 o
   3  12  13         49.38         48.94        12.83 o
   4   0  14        517.34        510.40        37.17 o
   6   0  14        215.95        252.56        23.29 o
   8   0  14        102.71        108.72         9.49 o
  10   0  14         11.43         16.98         7.96 o
  12   0  14         57.00         78.77        21.58 o
   2   1  14         51.62         49.46         8.07 o
   3   1  14        937.16        984.42        57.48 o
   4   1  14         84.79         87.19         7.89 o
   5   1  14        377.14        388.55        15.54 o
   6   1  14         25.30         21.84         4.54 o
   7   1  14        152.50        144.50         9.09 o
   8   1  14          6.88          5.85         4.85 o
   9   1  14         29.41         24.76         6.44 o
  10   1  14          3.90         -2.12         4.94 o
  11   1  14          2.47         -1.87         6.09 o
  12   1  14         23.16         -1.23        11.56 o
  13   1  14         18.33         16.57        14.87 o
   1   2  14         36.44         40.87         6.97 o
   2   2  14        886.83        911.17        52.96 o
   3   2  14         70.53         59.65        10.92 o
   4   2  14        737.42        787.68        32.20 o
   5   2  14         18.44         19.42         5.15 o
   6   2  14        230.62        243.01        12.76 o
   7   2  14         59.85         64.90         7.12 o
   8   2  14         48.57         49.37         6.56 o
   9   2  14          0.94         -1.30         4.79 o
  10   2  14         47.36         37.63        11.13 o
  11   2  14          3.54          9.52        12.66 o
  12   2  14         11.14         12.32        14.10 o
  13   2  14         12.74         11.64        16.23 o
  14   2  14          1.39        -11.90        19.80 o
   1   3  14        638.42        646.68        38.38 o
   2   3  14         39.54         36.94         6.27 o
   3   3  14        369.50        373.84        18.16 o
   4   3  14        115.57        117.32        10.11 o
   5   3  14        359.36        358.54        16.59 o
   6   3  14        130.49        148.55        10.17 o
   7   3  14        142.01        140.15        10.52 o
   8   3  14        111.94        108.88         9.64 o
   9   3  14         23.13         12.43         9.53 o
  10   3  14         21.52         16.41        10.66 o
  11   3  14         15.45         19.12        15.12 o
  12   3  14         36.77         41.72        17.59 o
  13   3  14          5.31         -8.75        17.33 o
  14   3  14         18.89         23.54        21.67 o
   0   4  14        773.82        790.96        46.47 o
   1   4  14         45.46         54.11         4.73 o
   2   4  14        451.87        464.61        23.71 o
   3   4  14        142.82        129.36        10.09 o
   4   4  14        293.31        294.19        14.39 o
   5   4  14        212.28        215.32        12.40 o
   6   4  14        311.26        294.30        15.48 o
   7   4  14        228.62        225.98        19.26 o
   8   4  14         87.20         86.32         9.07 o
   9   4  14        215.78        226.72        25.31 o
  10   4  14          3.29          3.84        11.88 o
  11   4  14        143.78        123.57        21.59 o
  12   4  14          3.33         -5.69        18.10 o
  13   4  14         24.58          6.46        22.69 o
   1   5  14        516.46        519.10        23.45 o
   2   5  14         11.32         20.72         5.61 o
   3   5  14        349.36        356.20        34.81 o
   4   5  14        143.71        139.95         9.90 o
   5   5  14        189.76        166.99        20.89 o
   6   5  14        176.39        193.83        12.06 o
   7   5  14         76.92         71.21        12.72 o
   8   5  14        116.78         87.80        10.45 o
   9   5  14          8.06          4.50         7.47 o
  10   5  14        112.45         97.99        20.40 o
  11   5  14          0.36        -17.08        17.08 o
   0   6  14         94.04        101.52         8.80 o
   1   6  14         10.44         11.24         3.34 o
   2   6  14         41.04         48.32         4.37 o
   3   6  14         26.58         21.60         6.49 o
   4   6  14         36.09         42.32         6.60 o
   5   6  14        108.37        108.27         9.20 o
   6   6  14         29.05         32.08         6.85 o
   7   6  14         69.12         69.76         8.63 o
   8   6  14         37.35         36.41         8.07 o
   9   6  14         50.94         32.03        13.90 o
   1   7  14         21.77         28.23         4.17 o
   2   7  14          8.38          3.11         2.98 o
   3   7  14          0.12         -5.57         5.57 o
   4   7  14         73.16         86.33         8.63 o
   5   7  14          8.70          0.25         5.96 o
   6   7  14         65.24         51.41        17.33 o
   7   7  14          8.50          8.03         9.77 o
   8   7  14         97.67         77.25        20.23 o
   9   7  14         12.64         10.96        24.05 o
   0   8  14         10.07         18.95         6.46 o
   1   8  14          1.47          4.84         4.04 o
   2   8  14          1.12          2.06         3.32 o
   3   8  14         29.46         26.55         7.12 o
   4   8  14          3.60          6.70         7.03 o
   5   8  14         63.25         55.25         9.23 o
   6   8  14          4.39          7.95         9.22 o
   7   8  14         77.32         77.04        12.46 o
   8   8  14         17.13         26.00        21.24 o
   1   9  14         23.15         14.09         4.48 o
   2   9  14         28.75         33.90         7.68 o
   3   9  14          3.62         10.70         7.53 o
   4   9  14         23.01         18.50         8.44 o
   5   9  14          0.48         -5.95         8.06 o
   6   9  14         68.84         76.77        11.04 o
   7   9  14          9.37         24.22        21.41 o
   0  10  14         17.68         22.52         8.24 o
   1  10  14          3.70          2.89         8.41 o
   2  10  14          1.25         -0.25         8.41 o
   3  10  14          4.06         10.02         8.77 o
   4  10  14          4.76          3.75         8.87 o
   5  10  14         12.87         16.88         9.50 o
   6  10  14          4.35          7.22        22.09 o
   7  10  14         25.69         29.23        24.81 o
   2  11  14          2.39          4.84        11.30 o
   3  11  14         17.80         25.32        11.56 o
   4  11  14         10.83         29.74        11.81 o
   4   0  15        262.12        231.41        17.77 o
   6   0  15        171.15        154.27        16.83 o
   8   0  15        313.70        325.97        18.34 o
   3   1  15         64.15         70.28        10.03 o
   4   1  15          3.89         -2.21         6.03 o
   5   1  15        106.58        112.01        12.41 o
   6   1  15         11.92          7.49         5.91 o
   7   1  15        320.45        324.00        14.87 o
   8   1  15         29.73         20.68         5.63 o
   9   1  15        190.97        160.30        18.10 o
  10   1  15         21.82         21.50        11.30 o
  11   1  15         83.94         85.15        15.04 o
  12   1  15          1.22        -12.49        12.49 o
   2   2  15         78.01         83.87        10.37 o
   3   2  15         42.67         42.40         8.41 o
   4   2  15         19.75         16.14         5.41 o
   5   2  15          3.83          1.54         5.41 o
   6   2  15        152.93        147.19        11.53 o
   7   2  15         11.08          9.84         7.56 o
   8   2  15        232.22        252.91        12.84 o
   9   2  15         21.04         29.11        17.12 o
  10   2  15         78.10         85.15        15.47 o
  11   2  15          8.12         10.71        13.00 o
  12   2  15        110.40         85.66        18.10 o
   2   3  15        291.83        313.63        21.68 o
   3   3  15        101.48        106.72         9.40 o
   4   3  15        114.18        120.83         9.94 o
   5   3  15         97.49        108.47        10.04 o
   6   3  15         38.89         46.36         9.42 o
   7   3  15        149.92        152.45        10.97 o
   8   3  15         48.98         61.77         8.24 o
   9   3  15        144.92        164.71        16.68 o
  10   3  15          9.83         -6.29        13.76 o
  12   3  15         10.40         11.13        17.33 o
  13   3  15         51.20         50.30        20.56 o
   1   4  15        272.62        262.61        20.91 o
   2   4  15         93.89         95.10        12.96 o
   3   4  15        170.93        173.56        12.19 o
   4   4  15         72.36         83.45         8.81 o
   5   4  15         96.36         78.47         7.77 o
   6   4  15        121.63        121.56        10.25 o
   7   4  15         55.49         54.16         7.92 o
   8   4  15        206.76        181.91        15.31 o
   9   4  15          2.72         -3.51        22.01 o
  10   4  15         98.66         95.94        19.46 o
  11   4  15          9.34          9.94        17.50 o
   0   5  15        203.26        229.25        15.47 o
   1   5  15         20.82         13.59        10.37 o
   2   5  15        305.66        304.79        16.46 o
   3   5  15         14.17         14.56         5.45 o
   4   5  15        135.95        129.05         9.91 o
   5   5  15         24.84         24.75         7.52 o
   6   5  15         16.55         23.07         7.21 o
   7   5  15        105.53         95.36         9.91 o
   8   5  15         13.21          6.99         8.21 o
   9   5  15         58.76         50.90        17.33 o
   1   6  15        254.09        274.74        13.21 o
   2   6  15          2.57         -0.43         5.48 o
   3   6  15        259.07        261.74        15.80 o
   4   6  15          2.80         -0.73         7.32 o
   5   6  15         32.68         41.25         7.35 o
   6   6  15         20.46         28.60         7.47 o
   7   6  15         48.47         53.19        11.39 o
   8   6  15         16.71         35.60        20.39 o
   0   7  15        198.12        189.29        15.98 o
   1   7  15          4.82          6.46         4.12 o
   2   7  15        180.38        204.41        16.74 o
   3   7  15          1.18          3.20         6.71 o
   4   7  15         99.50         89.43        10.47 o
   5   7  15          9.97         18.99         8.50 o
   6   7  15        108.37         91.75        11.61 o
   7   7  15         40.65         42.49        20.99 o
   8   7  15         79.93         37.90        23.45 o
   1   8  15        124.94        111.33        12.24 o
   2   8  15         13.03          7.73         7.99 o
   3   8  15        166.78        170.30        13.94 o
   4   8  15          1.82         10.91         8.04 o
   5   8  15         68.75         63.26        10.20 o
   6   8  15         20.84         14.35         9.59 o
   7   8  15         16.15          8.24        21.84 o
   1   9  15          8.36          0.93         7.99 o
   2   9  15        170.76        200.33        18.53 o
   3   9  15          5.79         13.42         9.26 o
   4   9  15        108.81         94.21        16.83 o
   5   9  15          1.16         -6.75         9.81 o
   6   9  15         21.94         26.76        23.20 o
   7   9  15          1.30         -0.17        24.21 o
   4  10  15          2.61          2.21        11.30 o
   6   0  16        106.47        103.51        13.94 o
   4   1  16          1.17          4.84         7.05 o
   5   1  16         95.33         92.37        13.00 o
   6   1  16         44.52         45.21        10.28 o
   7   1  16        139.92        153.12        23.71 o
   8   1  16         10.81         -4.59         9.69 o
   9   1  16         25.94         13.85        10.54 o
  10   1  16          8.00         18.52        12.24 o
   3   2  16          3.04         -0.76         6.63 o
   4   2  16        173.36        170.16        16.23 o
   5   2  16         32.07         27.70         9.01 o
   6   2  16        196.06        196.78        13.98 o
   7   2  16         18.69         14.63         6.86 o
   8   2  16         43.47         41.04        13.68 o
   9   2  16          0.51          0.68        11.98 o
  10   2  16          0.27         -6.37        12.57 o
  11   2  16         13.81         -6.29        14.02 o
   2   3  16         21.14         25.83         7.31 o
   3   3  16        381.33        392.50        26.70 o
   4   3  16          9.08         11.10         5.88 o
   5   3  16        193.67        189.12        17.64 o
   6   3  16         27.05         14.39         7.02 o
   7   3  16         67.22         54.52         8.86 o
   8   3  16         30.25         39.15        11.22 o
  10   3  16         48.03         42.74        16.31 o
  11   3  16          1.83         -9.18        15.80 o
   1   4  16         25.95         29.06         7.48 o
   2   4  16        227.52        210.13        18.62 o
   3   4  16         94.75        108.64         9.88 o
   4   4  16         96.32         92.35         9.73 o
   5   4  16         28.74         23.11         7.14 o
   6   4  16         77.70         80.93        14.79 o
   7   4  16         63.94         60.16         8.47 o
   8   4  16         20.87         18.66        12.63 o
   9   4  16         59.16         71.72        17.59 o
  10   4  16          7.63        -14.36        25.83 o
   1   5  16        178.86        202.97        17.34 o
   2   5  16          4.97          6.87         5.82 o
   3   5  16         20.70         24.54         6.84 o
   4   5  16        124.41        122.21        13.77 o
   5   5  16         46.48         49.07        10.95 o
   6   5  16         67.71         66.50        13.27 o
   7   5  16         61.93         65.77        22.52 o
   0   6  16          6.70          0.51         6.03 o
   1   6  16         10.33          8.24         6.80 o
   2   6  16         41.81         23.03         8.24 o
   3   6  16         21.97         23.03         8.50 o
   4   6  16         51.05         34.84         9.69 o
   5   6  16        127.59        120.47        12.61 o
   6   6  16          8.72          9.56         8.65 o
   7   6  16         83.18         49.88        25.07 o
   1   7  16         21.10         25.92         8.33 o
   3   7  16         56.79         52.00        10.54 o
   4   7  16         35.49         33.73        10.28 o
   5   7  16         14.47         15.29         9.04 o
   6   7  16         89.65         99.76        17.07 o
   7   7  16          3.38          2.21        24.13 o
   1   8  16          9.31          6.03         9.35 o
   2   8  16          5.00          0.17         8.58 o
   3   8  16         38.90         37.30        10.37 o
   4   8  16         23.20         30.16        10.45 o
   5   8  16         45.45         65.68        11.17 o
   6   8  16         10.05         -3.74        25.49 o
   4   9  16         25.16         30.33        11.81 o
   5   1  17         58.62         59.65        11.56 o
   6   1  17          9.29          9.94         8.92 o
   4   2  17         47.42         49.54        10.62 o
   5   2  17         30.37         31.95         9.01 o
   6   2  17         88.59         86.08        13.09 o
   8   2  17        102.86         87.96        15.38 o
   9   2  17          7.13         16.57        13.76 o
   3   3  17         20.32         22.60         8.58 o
   4   3  17         74.72         60.50        10.96 o
   5   3  17         28.07         35.77         9.94 o
   6   3  17         29.83         34.36         8.18 o
   7   3  17        114.45        116.60        18.36 o
   8   3  17          2.71         -8.33        13.59 o
   9   3  17         78.43         70.45        17.25 o
  10   3  17          3.14         -6.03        16.57 o
   2   4  17         51.09         32.03         8.24 o
   3   4  17        118.78        109.03        13.43 o
   4   4  17         38.59         36.46         7.88 o
   5   4  17         52.75         64.46        12.19 o
   6   4  17         84.79         73.30        10.73 o
   1   5  17         23.68         31.27         8.24 o
   2   5  17        146.51        163.94        16.40 o
   3   5  17         25.35         30.42         9.26 o
   4   5  17        134.47        119.83        20.82 o
   5   5  17         49.06         40.62        10.96 o
   1   6  17         47.75         53.19         9.69 o
   2   6  17         14.79         12.24         8.33 o
   3   6  17        109.88        121.10        13.94 o
   4   6  17         16.39          6.88         9.09 o
   5   6  17         44.83         50.05        11.56 o
   2   7  17         76.16         80.64        13.68 o
   3   7  17          1.57          4.84         9.43 o
   4   7  17         25.47         34.24        11.05 o
   5   7  17          6.83          2.21        18.44 o
   6   7  17          8.22         25.83        36.71 o
   4   3  18         22.00         23.20        10.03 o
   3   4  18         12.75          3.31         9.77 o
   4   4  18         50.06         44.70        10.88 o
   2   5  18          1.54         -2.38         8.75 o
   3   5  18         36.70         45.97        12.49 o
   4   5  18         24.46         14.87        10.20 o
   4   6  18         24.23         25.41        11.47 o
                                                
